# Supplementary material for: A cohort study of sustainable cultivation methods in mandarin orange orchards across Japan
Source: Plant Biotechnol (Tokyo). 2025 Dec 25;42(4):459–66. doi: 10.5511/plantbiotechnology.25.0605a (PMC12781916; doi:10.5511/plantbiotechnology.25.0605a)
Supplement: Supplementary Data [file plantbiotechnology-42-4-25.0605a-sx001.csv]

Sample_ID	Year	lati	long	Prefecture	City	TMP_mea	APCP	SSD	Soil_Domestic_level1	Cultiver	Cultiver_name	Age	Type_Chemicals	Amount_Chemicals	Type_Fertilizer	Amount_Fertilizer	Cultivation_method	TN_fruit	disease_Severity_fruit	brix_fruit	acid_fruit	hardness_fruit	colorL_fruit	colorA_fruit	colorB_fruit	saturation_fruit	TC_soil	TN_soil	CN_soil	pH_soil	EC_soil	TruogP_soil	CEC_soil	NH4N_soil	NO3N_soil	B_soil	Na_soil	Mg_soil	Al_soil	K_soil	Ca_soil	Mn_soil	Fe_soil	Co_soil	Ni_soil	Cu_soil	Zn_soil	As_soil	Rb_soil
2021_2	2021	34.038006	135.224265	Waka	Ari	16.14109589	5.643013699	5.570328767	G	Gokuwase	Unid	20	Che	C	Com	C	Che_Com_C	5.51	36	12.6	1.46	0.36	67.6	32	67.6	74.7	0.82	0.12	6.83	4.96	0.061	7.28	13.61	0.45	0.46	2.12594	38.5095	273.6435	25.67102335	139.043	1022.3905	5.8988065	0.9676402	0.15173304	10.782002	1.2610459	1.615003	0.159330417	1.7225
2021_3	2021	34.08788	135.299802	Waka	Ari	14.38273973	5.752054795	5.334328767	G	Wase	Miya	5	Non	N	Org	C	Non_N_Org_C	3.79	84	10.2	1.16	0.45	63.8	22.9	78	81.2	1.57	0.19	8.37	6.33	0.049	81.99	19.79	0.36	2.04	1.18687	10.508	387.217	NA	191.1485	3218.4035	NA	NA	0.0216592	0.9066058	2.0533737	0.786805	NA	0.1775
2021_4	2021	34.08788	135.299802	Waka	Ari	14.38273973	5.752054795	5.334328767	G	Wase	Miya	5	Non	N	Org	C	Non_N_Org_C	4.8	80	9.5	1.02	0.45	62.3	27	75.8	80.5	2.32	0.28	8.31	6.61	0.042	62.11	24.12	0.36	1.27	1.01613	15.3055	529.358	NA	242.3405	3574.678	NA	NA	0.0207609	0.7896074	1.99779675	0.609334	NA	0.129
2021_5	2021	34.08788	135.299802	Waka	Ari	14.38273973	5.752054795	5.334328767	G	Wase	Miya	5	Non	N	Org	C	Non_N_Org_C	4.06	100	10.7	1.24	0.43	64.6	29.8	70.9	76.9	3.1	0.36	8.69	6.43	0.056	77.92	24.19	0.42	2.09	1.35761	10.055	431.8775	NA	207.8905	3290.2345	NA	NA	0.01384399	1.1954456	0.72380205	0.924838	NA	0.133
2021_6	2021	34.08788	135.299802	Waka	Ari	14.38273973	5.752054795	5.334328767	G	Wase	Miya	10	Che	R	Org	C	Che_R_Org_C	4.48	100	11	1.26	0.41	61.2	26.6	69.6	74.5	1.82	0.21	8.84	4.77	0.156	69.08	21.98	0.43	6.89	0.76002	8.541	259.7015	NA	265.877	1932.937	23.3645825	NA	0.32510494	3.43304	1.08576475	4.119316	NA	0.1515
2021_7	2021	34.08788	135.299802	Waka	Ari	14.38273973	5.752054795	5.334328767	G	Wase	Miya	10	Che	R	Org	C	Che_R_Org_C	4.9	100	9.3	1.04	0.44	60.5	24.8	68.7	73.1	1.92	0.22	8.61	5.04	0.053	47.23	21.63	0.41	1.63	0.93076	11.7605	208.2605	NA	205.919	1704.0365	15.304743	NA	0.18200575	11.8386438	0.67250025	2.66011	NA	0.2145
2021_8	2021	34.08788	135.299802	Waka	Ari	14.38273973	5.752054795	5.334328767	G	Wase	Miya	10	Che	R	Org	C	Che_R_Org_C	5.07	100	10	1.08	0.39	62.2	20.2	62.8	65.9	2.16	0.23	9.23	5.03	0.039	41.41	20.93	0.39	0.86	1.01613	12.5265	286.988	NA	253.7535	1711.623	10.2518565	NA	0.14257038	13.5534016	0.47584335	1.378375	NA	0.215
2021_9	2021	34.038006	135.224265	Waka	Ari	16.14109589	5.643013699	5.570328767	G	Wase	Tagu	21	Che	C	Com	C	Che_Com_C	3.97	36	15.6	1.56	0.34	65.1	34.7	75.3	82.9	0.74	0.13	5.65	5.08	0.044	8.89	13.57	1.33	0.42	0.93076	11.169	194.5785	NA	152.8055	935.4155	7.8074515	NA	0.14490596	14.748979	0.26778605	0.727648	0.1294623	1.506
2021_10	2021	34.038006	135.224265	Waka	Ari	16.14109589	5.643013699	5.570328767	G	Wase	Miya	21	Che	C	Com	C	Che_Com_C	4.35	20	11.5	1.3	0.37	65.1	32.2	80.5	86.6	0.76	0.14	5.47	4.97	0.053	5.27	13.01	0.47	1.02	0.50391	10.6285	229.523	NA	125.976	826.519	7.2850855	NA	0.25018672	1.1223216	0.24498525	0.905119	0.126689328	1.3485
2021_11	2021	34.038006	135.224265	Waka	Ari	16.14109589	5.643013699	5.570328767	G	Wase	Okit	46	Che	C	Com	C	Che_Com_C	5.24	20	11.4	1.22	0.35	64	33.7	60.9	69.6	0.88	0.16	5.63	4.95	0.061	8.7	17.12	0.59	2.24	0.84539	8.1995	337.107	NA	186.3	1207.4565	5.2625915	NA	0.04375738	10.2481968	0.13383135	NA	0.140732385	0.5725
2021_12	2021	34.038006	135.224265	Waka	Ari	16.14109589	5.643013699	5.570328767	G	Wase	Okit	48	Che	C	Com	C	Che_Com_C	5.88	17.5	10.5	1.22	0.36	64.2	32.5	62.2	70.2	1.59	0.21	7.5	5.01	0.064	26.11	16.48	1.19	1.63	0.76002	7.9295	217.4155	NA	145.0275	1190.053	5.567305	NA	0.03540319	9.3780212	0.09392995	NA	0.054187864	0.371
2021_13	2021	34.038006	135.224265	Waka	Ari	16.14109589	5.643013699	5.570328767	G	Wase	Miya	48	Che	C	Com	C	Che_Com_C	5.5	17.5	11.6	1.28	0.38	63.8	34.7	68.8	77	1.25	0.18	7.08	5.33	0.026	41.68	14.87	0.38	0.64	0.58928	9.368	152.574	NA	76.845	961.055	3.357295	NA	0.02677951	0.4642056	0.4288167	0.786805	NA	0.6365
2021_16	2021	32.639375	130.586324	Kuma	Uki	16.96356164	5.883561644	5.732054795	G	Wase	Okit	5	Org	C	Org	C	Org_Org_C	6.15	88.57142857	10.8	1.2	0.42	59.6	32.9	57.4	66.2	4.23	0.48	8.84	6.35	0.14	84.7	25.18	0.48	6.98	0.50391	10.5115	314.67	NA	557.7655	2111.391	NA	NA	0.00665759	NA	0.2834616	0.747367	NA	1.3825
2021_17	2021	34.08788	135.299802	Waka	Ari	14.38273973	5.752054795	5.334328767	G	Wase	Miya	5	Non	N	Org	C	Non_N_Org_C	4.82	100	11.7	1.3	0.39	62	36.7	61.9	72	2.63	0.27	9.75	6.49	0.045	64.22	21.27	0.24	1.73	0.84539	12.1295	469.422	NA	242.141	3926.0605	NA	NA	0.02848628	12.9537848	0.39604055	0.589615	NA	0.2175
2021_18	2021	34.08788	135.299802	Waka	Ari	14.38273973	5.752054795	5.334328767	G	Wase	Miya	NA	Non	N	Org	C	Non_N_Org_C	6.22	80	11.2	1.42	0.39	62.6	38.7	62.8	73.7	2.7	0.3	9.06	5.96	0.043	48.69	20.98	0.33	1.64	NA	28.6695	405.597	NA	158.0255	3257.536	NA	NA	0.02237784	0.8407942	0.6739253	1.319218	NA	0.392
2021_19	2021	34.08788	135.299802	Waka	Ari	14.38273973	5.752054795	5.334328767	G	Wase	Miya	NA	Non	N	Org	C	Non_N_Org_C	3.79	90	12.7	1.4	0.36	63.4	36.1	61.2	71	2.51	0.25	10.25	6	0.028	31.61	14.6	0.22	0.59	1.18687	17.0795	148.244	NA	47.157	1391.968	NA	NA	0.00827453	0.3837692	0.1837081	0.905119	NA	0.636
2021_21	2021	34.131113	135.155354	Waka	Kai	16.76356164	4.842191781	5.748465753	I	Okute	Unid	50	Che	C	Com	C	Che_Com_C	5.5	10	11.9	1.32	0.36	61.5	35.5	72	80.3	2.54	0.27	9.51	5.52	0.059	122.94	19.14	0.42	1.86	2.38205	14.0825	347.3685	NA	232.3395	2484.5295	6.545067	NA	0.03127101	8.9100276	2.1075256	3.508027	NA	0.157
2021_22	2021	34.08788	135.299802	Waka	Ari	14.38273973	5.752054795	5.334328767	G	Wase	Miya	5	Non	N	Org	C	Non_N_Org_C	4.97	100	9.6	1.08	0.4	60	37.3	65.1	75	1.95	0.19	10.1	6.57	0.038	33.9	22.66	0.36	1.06	0.84539	19.1095	619.0885	NA	257.761	4020.8445	NA	NA	0.04106248	10.654035	0.19938365	NA	NA	0.143
2021_23	2021	34.131113	135.155354	Waka	Kai	16.76356164	4.842191781	5.748465753	I	Okute	Unid	50	Che	C	Com	C	Che_Com_C	5.31	7.5	12.8	1.44	0.38	59.5	37.4	59.8	70.5	2.48	0.28	8.77	5.82	0.044	112.68	18.46	0.32	1.4	1.18687	9.4235	292.9845	NA	218.2225	2016.2845	NA	NA	0.00836436	0.7018586	0.76370345	1.555846	NA	0.169
2021_24	2021	34.08788	135.299802	Waka	Ari	14.38273973	5.752054795	5.334328767	G	NA	Unid	NA	NA	NA	NA	NA	___	5.77	15	10.4	1.14	0.38	61.7	37.3	59.9	70.6	2.05	0.22	9.42	5.49	0.038	38.52	19.25	0.35	1.15	2.8089	12.0225	277.98	NA	200.245	2267.7525	2.7244285	NA	0.03989469	2.8151422	0.6767754	2.600953	NA	0.256
2021_25	2021	34.08788	135.299802	Waka	Ari	14.38273973	5.752054795	5.334328767	G	NA	Unid	NA	NA	NA	NA	NA	___	5.6	100	11.4	1.32	0.41	60.8	36.1	59.8	69.9	1.82	0.18	10.11	6.54	0.044	76.08	25.66	0.27	0.88	NA	10.765	944.319	NA	415.789	5068.97	NA	NA	0.02237784	2.720081	0.2236095	NA	NA	0.1615
2021_26	2021	34.08788	135.299802	Waka	Ari	14.38273973	5.752054795	5.334328767	G	NA	Unid	NA	Che	R	Com	C	Che_R_Com_C	6.32	70	11.2	1.3	0.38	61.4	37.5	60.2	70.9	1.46	0.16	9.1	5.59	0.034	42.87	15.2	0.28	0.76	NA	4.582	92.0585	NA	385.4535	693.8625	2.52017	NA	0.0144728	0.3910816	0.4202664	1.102309	0.348114129	0.511
2021_27	2021	34.131113	135.155354	Waka	Kai	16.76356164	4.842191781	5.748465753	I	Okute	Unid	50	Che	C	Com	C	Che_Com_C	3.94	80	13.3	1.56	0.41	62.2	33.4	60.3	69	2	0.21	9.45	6.07	0.046	131.74	19.18	0.3	0.76	1.18687	14.394	497.4235	NA	235.627	2831.328	2.754565	NA	0.02246767	1.1808208	1.890918	3.508027	NA	0.2075
2021_28	2021	32.877257	130.625423	Kuma	Tam	16.31424658	6.576164384	5.712383562	G	Nakate	Unid	30	Non	N	Non	N	Non_N_Non_N	5.12	86.66666667	14.4	1.6	0.41	60.5	34.7	59.1	68.5	1.47	0.16	9.06	5.76	0.043	25.61	20.29	0.26	1.76	0.76002	8.1755	151.14	NA	495.1485	1182.913	NA	NA	0.02264733	8.112976	0.2179093	NA	NA	0.8015
2021_29	2021	32.638803	130.56031	Kuma	Uki	17.2539726	5.995890411	5.795205479	F	Wase	Okit	50	Org	C	Org	C	Org_Org_C	6.03	86.66666667	11.2	1.24	0.39	58.9	38.5	56.4	68.3	2.37	0.25	9.37	5.35	0.104	44.2	24.34	0.3	3.86	NA	12.986	344.4495	NA	388.592	1250.9825	NA	NA	0.01330501	NA	0.3205129	NA	0.029891768	0.863
2021_30	2021	32.638803	130.56031	Kuma	Uki	17.2539726	5.995890411	5.795205479	F	Gokuwase	Unid	25	Org	C	Org	C	Org_Org_C	5.12	100	11.8	1.3	0.36	58.2	37.7	55.8	67.3	1.63	0.18	9.21	7.36	0.098	94.22	19.08	0.25	2.82	NA	11.197	333.6215	NA	561.0465	1959.9855	NA	NA	0.00360337	NA	0.6511245	0.550177	NA	0.6405
2021_31	2021	33.321714	132.386987	Ehim	Sei	16.79808219	4.189589041	5.554219178	J	Wase	Unid	55	Org	C	Org	C	Org_Org_C	5.06	60	11.5	1.32	0.36	60.6	39.7	59.1	71.2	1.51	0.16	9.15	6.57	0.05	187.44	13.63	0.16	1.32	NA	12.3515	186.1305	NA	190.516	1574.183	NA	NA	0.00270507	NA	0.3718147	NA	NA	0.352
2021_32	2021	33.321714	132.386987	Ehim	Sei	16.79808219	4.189589041	5.554219178	J	Nakate	Nank	40	Org	C	Org	C	Org_Org_C	7.89	100	11.5	1.32	0.4	60	34.3	58.7	68	1.61	0.17	9.28	5.93	0.063	105.31	14.19	0.17	2.13	NA	9.576	158.4665	NA	284.6255	1016.857	NA	NA	0.00522031	NA	0.2777614	NA	NA	0.267
2021_33	2021	32.638803	130.56031	Kuma	Uki	17.2539726	5.995890411	5.795205479	F	Wase	Okit	50	Org	C	Org	C	Org_Org_C	6.69	100	11.6	1.3	0.36	58.1	36.4	54.3	65.4	2.23	0.25	8.83	7.44	0.117	146.49	19.31	0.27	4.12	0.93076	14.1665	321.198	NA	525.9785	2093.0305	NA	NA	0.00225592	NA	0.7309273	NA	NA	0.6875
2021_34	2021	34.532502	135.599502	Osak	Hab	16.51726027	4.241917808	5.499726027	G	Nakate	Unid	32	Che	C	Com	C	Che_Com_C	5.19	10	12.6	1.42	0.34	59.5	39.2	58.2	70.1	0.89	0.1	9.22	5.09	0.033	39.03	13.51	0.48	0.27	NA	18.905	150.306	0.54906085	136.301	611.662	NA	NA	0.04151163	NA	0.3661145	NA	0.036246131	0.165
2021_35	2021	32.648491	130.611837	Kuma	Uki	16.49424658	5.883013699	5.676328767	G	Wase	Unid	30	Che	C	Org	C	Che_Org_C	5.36	100	12	1.36	0.33	55.9	40.4	51.2	65.2	3.05	0.34	8.97	5.01	0.125	35.45	27.26	1.74	6.55	NA	10.044	193.149	NA	318.0755	1138.507	4.696695	NA	0.01016096	0.4312998	0.5684716	NA	0.046933806	1.1675
2021_36	2021	32.648491	130.611837	Kuma	Uki	16.49424658	5.883013699	5.676328767	G	Wase	Tagu	10	Che	C	NA	NA	Che__	5.74	42.85714286	9.7	1.14	0.34	61.8	34.9	58.6	68.2	2.05	0.2	10.2	6.04	0.043	77.5	26.24	0.24	1.01	NA	16.8745	115.572	NA	169.413	1482.5485	NA	NA	0.01061011	0.2813956	0.2207594	NA	NA	0.5275
2021_37	2021	32.648491	130.611837	Kuma	Uki	16.49424658	5.883013699	5.676328767	G	Wase	Unid	40	Org	C	Org	C	Org_Org_C	4.83	100	14.9	1.76	0.37	56.6	36	50.4	61.9	1.9	0.2	9.64	5.41	0.047	60.6	24.7	0.23	1.6	NA	9.7685	252.9595	NA	228.089	1215.4625	3.578296	NA	0.01788634	0.3581758	0.53284535	NA	0.029226776	0.9305
2021_38	2021	32.648491	130.611837	Kuma	Uki	16.49424658	5.883013699	5.676328767	G	Wase	Okit	40	Che	C	Org	C	Che_Org_C	4.57	100	11.9	1.36	0.34	60.8	36	57.6	68	2.73	0.3	8.97	6.35	0.054	118.68	30.16	0.27	1.15	NA	21.22	424.3905	NA	333.7045	2271.803	NA	NA	0.00557963	NA	0.2549606	NA	NA	0.7885
2021_39	2021	32.648491	130.611837	Kuma	Uki	16.49424658	5.883013699	5.676328767	G	Wase	Unid	35	Org	C	Org	C	Org_Org_C	4.26	31.42857143	12.2	1.42	0.34	61.5	32.4	57.8	66.3	2.77	0.27	10.2	6.25	0.048	43.97	23.49	0.21	1.26	0.58928	14.652	312.9475	NA	201.7085	1835.7505	NA	NA	0.00450167	NA	0.33333835	NA	NA	0.433
2021_40	2021	34.262214	133.032107	Ehim	Ima	15.54	3.990136986	5.954493151	I	Wase	Okit	15	Non	N	Org	C	Non_N_Org_C	4.38	100	12	1.4	0.34	60.1	37.7	57.4	68.7	2.52	0.23	11	7.56	0.05	89.41	8.31	0.34	0.98	NA	3.77	130.0185	NA	109.326	996.129	NA	NA	0.00072881	NA	0.209359	NA	NA	0.4205
2021_41	2021	34.358989	133.8994	Kaga	Sak	16.01287671	3.413150685	6.026383562	I	Wase	Unid	13	Org	C	Org	C	Org_Org_C	5.55	84	12.4	1.36	0.36	61	39	58.2	70.1	1.68	0.17	9.95	5.29	0.095	17.68	17.28	0.82	2.87	NA	30.2665	224.408	NA	672.848	1127.444	3.149688	NA	0.01555076	NA	0.37038965	NA	NA	0.5845
2021_44	2021	32.648491	130.611837	Kuma	Uki	16.49424658	5.883013699	5.676328767	G	Wase	Okit	45	Che	R	Org	C	Che_R_Org_C	6.41	100	12	1.42	0.36	61.5	36.5	58.8	69.2	2.99	0.29	10.31	6.24	0.045	26.25	23.47	0.41	1.06	NA	12.1015	239.31	NA	285.0585	1248.934	NA	NA	0.00432201	0.3398948	0.44164215	NA	NA	0.8015
2021_45	2021	34.834387	137.575608	Shiz	Ham	15.08136986	7.103287671	5.922164384	E	Okute	Aosh	NA	Che	R	Org	C	Che_R_Org_C	5.11	4	12.2	1.44	0.37	62.2	37.3	60.4	71	1.97	0.2	9.63	6.45	0.058	63.76	28.07	0.4	1.43	0.50391	16.5875	692.3195	NA	420.6295	3617.6135	NA	NA	0.03540319	0.672609	0.37323975	NA	NA	0.1995
2021_46	2021	32.648491	130.611837	Kuma	Uki	16.49424658	5.883013699	5.676328767	G	Gokuwase	Unid	23	Org	C	Org	C	Org_Org_C	5.74	100	10.4	1.22	0.35	59.4	33.5	55.2	64.6	1.55	0.18	8.82	6.08	0.029	68.66	20.53	0.37	0.99	NA	11.0715	168.6055	NA	274.3615	1319.477	NA	NA	0.00486099	NA	1.5517561	0.550177	NA	0.9425
2021_47	2021	32.648491	130.611837	Kuma	Uki	16.49424658	5.883013699	5.676328767	G	Wase	Okit	45	Che	R	Org	C	Che_R_Org_C	5.42	100	11.1	1.36	0.36	61.6	35	59.1	68.6	1.84	0.19	9.46	6.46	0.048	94.96	20.32	0.39	0.95	0.67465	13.3175	198.3165	NA	435.3205	1355.5815	NA	NA	0.00468133	0.2813956	0.39889065	NA	NA	0.605
2021_48	2021	32.648491	130.611837	Kuma	Uki	16.49424658	5.883013699	5.676328767	G	Wase	Unid	15	Org	C	Org	C	Org_Org_C	4.96	54.28571429	11.4	1.34	0.35	58.2	30.8	53.8	62	1.86	0.21	9.04	5.22	0.086	52.95	24.45	0.63	4.63	NA	9.996	132.8395	NA	296.29	1374.9795	3.2802795	NA	0.00881351	NA	0.2720612	NA	NA	1.126
2021_49	2021	34.121434	135.165753	Waka	Kai	15.92465753	4.879726027	5.731917808	I	Okute	Haya	10	Non	N	Non	N	Non_N_Non_N	7.53	100	12.2	1.38	0.38	58.4	37.1	54.3	65.7	2.54	0.27	9.43	5.27	0.036	25.42	18.59	0.2	1.08	NA	8.126	99.0135	NA	147.0855	929.283	3.069324	NA	0.04285908	0.2960204	0.24498525	NA	NA	0.161
2021_50	2021	34.121376	135.174107	Waka	Kai	15.92465753	4.879726027	5.731917808	I	Okute	Haya	20	Non	N	Non	N	Non_N_Non_N	6.41	88.57142857	12.6	1.44	0.38	61.2	38.4	58.4	69.9	2.42	0.26	9.49	5.19	0.032	23.64	23.78	0.24	1.14	NA	9.785	162.2195	1.6121839	111.298	993.048	5.4434105	NA	0.09451133	0.2813956	0.14523175	0.727648	NA	0.1605
2021_51	2021	34.121434	135.165753	Waka	Kai	15.92465753	4.879726027	5.731917808	I	Okute	Haya	30	Non	N	Non	N	Non_N_Non_N	3.14	88.57142857	11.6	1.42	0.34	61.3	37.9	57.3	68.7	3.7	0.35	10.47	5.11	0.046	29.68	18.81	0.53	1.18	NA	9.6125	59.42	NA	77.1195	636.9445	NA	0.5138008	0.03630149	NA	0.27348625	NA	NA	0.1585
2021_52	2021	34.084444	135.195	Waka	Ari	15.49753425	5.022739726	5.606520548	I	Wase	Miya	26	Che	C	Com	C	Che_Com_C	2.81	3.333333333	13.7	1.62	0.33	62.7	37.6	58.5	69.5	2.7	0.25	10.74	5.6	0.095	99.49	22.95	0.21	2.39	NA	16.75	532.3155	NA	250.923	3092.2085	5.8519275	NA	0.03935571	2.1935882	0.49864415	1.062871	NA	0.363
2021_53	2021	34.084056	135.225804	Waka	Ari	14.70849315	5.182465753	5.522054795	I	Nakate	Muka	8	Che	C	Com	C	Che_Com_C	2.68	23.33333333	12.5	1.42	0.35	60.3	38.4	55.2	67.3	2.41	0.22	10.74	5.46	0.09	77.46	22.07	0.32	2.82	0.50391	15.9515	292.4315	NA	241.255	2977.901	3.5414625	NA	0.0369303	1.4696606	1.10571545	1.67416	NA	0.1245
2021_54	2021	34.121376	135.174107	Waka	Kai	15.92465753	4.879726027	5.731917808	I	NA	Unid	30	Non	N	Non	N	Non_N_Non_N	3.38	100	11.8	1.4	0.36	59.4	38.8	54.5	66.9	4.11	0.39	10.46	4.94	0.048	42.55	24.18	0.32	1.34	NA	10.861	89.803	2.3661628	61.357	835.7385	2.5570035	0.5776576	0.03890656	NA	0.2521105	0.589615	NA	0.1135
2021_55	2021	34.038006	135.224265	Waka	Ari	16.14109589	5.643013699	5.570328767	G	Nakate	Muka	21	Che	C	Com	C	Che_Com_C	3.5	10	13.4	1.58	0.33	61.8	38.6	57.8	69.5	1.09	0.13	8.11	5.18	0.068	9.85	15.64	0.52	1.44	NA	11.9995	267.0645	NA	162.941	1174.867	NA	NA	0.07780295	NA	0.2549606	NA	0.098320702	1.623
2021_56	2021	33.957967	134.574172	Toku	Kom	16.45616438	5.153150685	5.747863014	F	Nakate	Unid	20	Non	N	Non	N	Non_N_Non_N	3.06	100	13.7	1.64	0.37	59.6	36.5	53.7	64.9	2.67	0.28	9.58	5.88	0.036	36.83	29.89	0.19	0.79	NA	10.462	657.7845	0.58874395	365.295	2028.546	NA	NA	0.01833549	2.8078298	0.3661145	NA	0.105066237	0.1205
2021_57	2021	34.038006	135.224265	Waka	Ari	16.14109589	5.643013699	5.570328767	G	Nakate	Unid	9	Che	C	Com	C	Che_Com_C	2.94	28.57142857	13	1.58	0.32	61.2	38.9	57.1	69.1	1.52	0.2	7.75	5.03	0.1	14.25	14.24	1.4	1.33	NA	18.143	146.0385	NA	4290.5925	809.989	NA	NA	0.06549624	0.3398948	0.65824975	0.865681	0.045986302	1.232
2021_58	2021	34.038006	135.224265	Waka	Ari	16.14109589	5.643013699	5.570328767	G	Nakate	Muka	15	Che	C	Com	C	Che_Com_C	3.22	48.57142857	11.3	1.36	0.36	60.3	38.2	55.8	67.6	2.66	0.36	7.36	4.95	0.185	106	17.45	6.35	3.3	0.50391	18.4125	130.8925	NA	275.6265	1220.5255	4.783756	NA	0.02947441	4.0655626	0.4715682	1.437532	NA	1.127
2021_59	2021	34.290258	135.535242	Waka	Ito	14.37561644	4.477260274	5.306767123	I	NA	Unid	NA	NA	NA	NA	NA	___	3.92	0	9.2	1.06	0.39	63.1	37.2	59.2	69.9	1.6	0.16	10.23	4.81	0.03	31.19	16.91	0.2	0.27	NA	4.62	50.5425	3.06701755	200.8065	298.6015	5.955731	0.7304578	0.16107536	NA	0.34758885	0.648772	0.074215845	0.1765
2021_60	2021	34.283306	135.410769	Waka	Kin	16.05780822	5.322191781	5.318356164	I	NA	Unid	NA	Che	C	Com	C	Che_Com_C	3.3	0	12.9	1.5	0.36	62.6	37.5	58.6	69.6	1.84	0.19	9.79	6.7	0.066	125.56	14.8	0.57	0.6	NA	14.017	317.8975	NA	237.471	1842.7345	NA	NA	0.00557963	NA	0.1039053	NA	NA	0.251
2021_61	2021	34.290258	135.535242	Waka	Ito	14.37561644	4.477260274	5.306767123	I	Wase	Miya	NA	Che	C	Com	C	Che_Com_C	3.98	20	10.9	1.22	0.33	60.6	38.3	55.9	67.7	1.43	0.16	8.71	4.6	0.082	44.75	17.52	1.1	1.24	NA	12.0605	67.8465	NA	144.7315	851.074	12.009819	NA	0.0495065	1.403849	0.5770219	3.882688	0.080422433	0.348
2021_62	2021	34.284075	135.457949	Waka	Ito	15.6569863	5.211780822	5.326657534	F	NA	Unid	65	Che	C	Org	C	Che_Org_C	3.13	17.77777778	12.6	1.52	0.29	61.8	34.4	56.4	66.1	1.82	0.17	10.64	7.71	0.052	177.36	18.24	0.36	0.4	NA	6.0735	490.62	NA	475.4005	2043.494	NA	NA	0.00683725	NA	1.17411785	NA	NA	0.7715
2021_63	2021	34.131113	135.155354	Waka	Kai	16.76356164	4.842191781	5.748465753	I	Okute	Unid	38	Che	C	Org	C	Che_Org_C	3.2	10	11.8	1.4	0.35	62.4	35.3	55.7	65.9	1.82	0.2	9.1	6.48	0.052	76.45	20.53	0.62	0.85	NA	18.296	219.2725	NA	268.793	2832.864	NA	NA	0.0171677	0.306989	0.89195795	0.747367	NA	0.1755
2021_64	2021	34.290258	135.535242	Waka	Ito	14.37561644	4.477260274	5.306767123	I	Wase	Miya	NA	Che	C	Com	C	Che_Com_C	3.04	46.66666667	11.7	1.36	0.36	62.5	37.6	58.1	69.1	1.19	0.11	10.99	5.02	0.038	33.35	17.88	0.36	0.39	NA	5.526	82.9325	NA	104.3825	282.281	2.901899	NA	0.03405574	3.944908	0.44164215	0.747367	0.028666097	0.096
2021_65	2021	34.130493	135.166448	Waka	Kai	16.80191781	4.854520548	5.717452055	I	Nakate	Unid	30	Che	C	Org	C	Che_Org_C	3.11	20	13.8	1.58	0.37	62.4	35.9	56.5	66.9	2.27	0.25	9.13	5.67	0.074	155.56	25.52	0.52	1.32	NA	11.793	380.8495	NA	247.07	3559.3265	NA	NA	0.03216931	2.1972444	1.09289	4.8292	NA	0.3255
2021_66	2021	34.038006	135.224265	Waka	Kai	16.14109589	5.643013699	5.570328767	G	Okute	Unid	NA	Che	C	Com	C	Che_Com_C	3.74	26.66666667	13	1.56	0.34	60.5	36.9	54.6	65.8	2.98	0.29	10.39	5.04	0.106	55.79	18.22	0.39	2.78	NA	10.703	220.0745	NA	249.118	1706.329	14.822559	NA	0.0459133	1.2831944	1.38217515	3.547465	NA	0.2475
2021_67	2021	34.345926	133.167003	Hiro	Ono	16.17260274	3.833150685	6.172438356	J	Wase	Unid	10	Non	N	Non	N	Non_N_Non_N	3.88	100	11.2	1.3	0.36	58	33.9	54	63.8	2.32	0.2	11.66	6.9	0.038	56.85	11.06	0.37	0.14	NA	5.373	80.986	NA	260.744	1144.18	NA	NA	0.00135762	NA	0.3575642	0.845962	NA	0.302
2021_68	2021	34.131113	135.155354	Waka	Kai	16.76356164	4.842191781	5.748465753	I	Okute	Unid	6	Che	R	Org	R	Che_R_Org_R	3.85	88.57142857	13	1.62	0.36	59.4	39.6	59.1	71.2	3.07	0.33	9.35	5.68	0.055	59.14	22.12	0.45	0.73	NA	13.036	229.514	NA	391.651	1712.588	NA	NA	0.01599991	NA	0.41029105	NA	0.034064264	0.0975
2021_69	2021	34.308586	135.478571	Waka	Ito	14.48	4.772876712	5.349041096	I	Wase	Miya	NA	Che	R	Com	R	Che_R_Com_R	4.11	17.14285714	10.6	1.24	0.35	59.6	37.6	56.7	68.1	3.13	0.32	9.81	4.73	0.11	40.22	24.45	0.82	5.21	NA	10.6355	204.0435	0.72955495	374.179	1015.0955	7.964831	0.5138008	0.02228801	NA	0.21078405	0.510739	NA	0.2335
2021_70	2021	34.316466	135.413831	Waka	Kin	13.96986301	5.447671233	5.310767123	G	Gokuwase	Unid	15	Che	R	Org	C	Che_R_Org_C	4.52	43.33333333	12	1.38	0.36	60.7	38.3	55.8	67.7	1.43	0.12	11.84	4.63	0.034	33.53	13.21	0.4	0.41	4.00408	16.8785	42.3445	1.21087255	183.861	262.5025	13.1181725	0.5001172	0.08022836	9.9081702	0.22788465	0.786805	NA	0.381
2021_71	2021	34.290258	135.535242	Waka	Ito	14.37561644	4.477260274	5.306767123	I	Wase	Unid	15	Che	R	Com	R	Che_R_Com_R	4.17	10	9.9	1.08	0.33	60.5	35.9	56.6	67	3.18	0.35	9.18	5.46	0.054	66.88	20.69	0.29	1.45	1.1015	8.141	136.785	NA	376.1875	1540.3915	6.029398	NA	0.00917283	NA	0.3091125	2.029102	0.029018151	0.266
2021_72	2021	34.31488	135.496213	Waka	Ito	14.89205479	4.541917808	5.363205479	I	Okute	Unid	10	Che	R	Org	R	Che_R_Org_R	5.07	12	10.9	1.3	0.37	59.1	38.7	58.8	70.4	1.46	0.15	9.45	6.05	0.022	19.97	13.98	0.22	0.2	0.50391	11.9785	297.669	NA	366.414	1831.4645	NA	NA	0.01959311	NA	0.2777614	0.530458	0.059468679	0.252
2021_73	2021	34.131113	135.155354	Waka	Kai	16.76356164	4.842191781	5.748465753	I	Okute	Nyuu	20	Che	R	Org	R	Che_R_Org_R	4.63	100	13	1.44	0.34	59.4	35.8	59.1	69.1	3.18	0.3	10.42	6.88	0.103	111.31	15.2	0.27	2.49	NA	12.9005	228.8955	NA	312.7365	2520.857	NA	NA	0.00620844	NA	0.2464103	0.924838	NA	0.206
2021_74	2021	34.131113	135.155354	Waka	Kai	16.76356164	4.842191781	5.748465753	I	NA	Unid	8	Che	C	Com	C	Che_Com_C	4.05	10	10	1.18	0.38	60.2	39.1	59.2	70.9	3.27	0.24	13.5	7.74	0.086	130.27	18.59	0.18	1.66	NA	10.8445	258.7265	NA	277.335	4466.737	NA	NA	0.00225592	NA	0.56704655	0.707929	NA	0.198
2021_75	2021	34.131113	135.155354	Waka	Kai	16.76356164	4.842191781	5.748465753	I	Okute	Unid	6	Che	R	Org	R	Che_R_Org_R	4	90	11.9	1.42	0.33	59.2	35.9	65.5	74.7	3.73	0.35	10.67	7.27	0.094	205.26	13.62	0.22	1.85	NA	8.8415	173.346	NA	293.728	2282.4445	NA	NA	0.00180677	NA	0.2293097	NA	NA	0.2885
2021_76	2021	34.131113	135.155354	Waka	Kai	16.76356164	4.842191781	5.748465753	I	Okute	Nyuu	20	Che	R	Org	R	Che_R_Org_R	3.42	100	12.4	1.5	0.34	59.7	38	59.2	70.4	2.68	0.27	9.96	6.11	0.093	227.66	15.46	0.26	2.73	NA	8.4615	209.193	NA	284.509	1987.289	NA	NA	0.01878464	NA	0.2065089	0.68821	NA	0.3055
2021_77	2021	34.131113	135.155354	Waka	Kai	16.76356164	4.842191781	5.748465753	I	Okute	Unid	6	Che	R	Org	R	Che_R_Org_R	3.21	100	13.1	1.56	0.34	59.9	38.8	59.5	71.1	4.59	0.47	9.86	6.86	0.085	280.2	18.27	0.32	2.14	NA	11.522	315.8595	NA	265.3255	2656.934	NA	NA	0.00252541	NA	0.2521105	0.865681	NA	0.277
2021_78	2021	34.116816	135.189442	Waka	Kai	16.2309589	4.946027397	5.596136986	I	Okute	Haya	NA	Che	R	Com	R	Che_R_Com_R	4.72	13.33333333	10.6	1.18	0.39	61.7	37.5	57.4	68.6	2.88	0.29	9.84	4.69	0.056	29.32	18.31	0.66	1.34	NA	9.417	52.9975	2.4007255	203.678	424.5415	3.042536	0.8285236	0.01851515	NA	0.20223375	0.530458	NA	0.5405
2021_79	2021	34.31488	135.496213	Waka	Ito	14.89205479	4.541917808	5.363205479	I	Okute	Unid	10	Che	R	Org	R	Che_R_Org_R	4.59	4	11	1.3	0.37	59.9	34.3	58.5	67.8	1.68	0.17	10.07	5.62	0.289	16.4	14.74	0.24	0.55	NA	12.3935	251.402	NA	297.524	1769.4985	NA	NA	0.01635923	NA	0.1466568	NA	0.048433297	0.2725
2021_80	2021	34.126881	135.187783	Waka	Kai	16.24054795	4.963287671	5.660547945	I	Okute	Haya	NA	Che	C	Com	C	Che_Com_C	4.47	30	10.1	1.3	0.35	59	38.2	58.1	69.5	2	0.22	9.01	5.52	0.052	67.24	17.29	0.22	1.51	1.18687	12.679	130.0235	1.3676848	250.6345	1894.955	3.0927635	0.5571322	0.00863385	1.4440672	0.69530105	1.615003	NA	0.3255
2021_81	2021	34.131113	135.155354	Waka	Kai	16.76356164	4.842191781	5.748465753	I	Okute	Unid	30	Che	C	Org	R	Che_Org_R	4.57	4	9.6	1.12	0.35	60.9	36.2	58	68.4	2.26	0.2	11.16	5.71	0.04	67.98	17.92	0.44	0.55	NA	14.62	313.1685	NA	286.46	2413.482	NA	1.373587	0.03001339	0.7128272	0.35043895	1.023433	NA	0.186
2021_82	2021	34.290258	135.535242	Waka	Ito	14.37561644	4.477260274	5.306767123	I	Wase	Miya	NA	Che	C	Com	C	Che_Com_C	2.29	46.66666667	10	1.16	0.35	58.2	39.1	61.3	72.7	2.79	0.27	10.37	4.45	0.059	24.96	19	0.47	0.71	NA	11.4785	177.9895	3.162385	189.015	1045.4785	37.9841335	1.0223746	0.22925633	0.2558022	0.36753955	4.23763	0.057534554	0.3425
2021_83	2021	34.131113	135.155354	Waka	Kai	16.76356164	4.842191781	5.748465753	I	NA	Unid	NA	Che	C	Com	C	Che_Com_C	4.27	10	11.9	1.42	0.36	61.1	37.2	63.1	73.2	3.32	0.3	11.16	5.82	0.046	302.14	16.78	0.35	0.68	NA	10.078	82.3355	NA	293.7235	1914.697	NA	0.5092396	0.00683725	0.3837692	1.79543965	5.953183	NA	0.578
2021_84	2021	34.31488	135.496213	Waka	Ito	14.89205479	4.541917808	5.363205479	I	Okute	Unid	10	Che	R	Org	R	Che_R_Org_R	5.26	20	11.3	1.28	0.34	58.8	36.4	57.2	67.8	1.47	0.15	9.82	6.02	0.029	19.15	15.8	0.3	0.38	NA	8.581	270.9895	NA	432.073	1871.0615	NA	NA	0.01052028	NA	0.2977121	0.668491	0.024976046	0.2055
2021_85	2021	34.290258	135.535242	Waka	Ito	14.37561644	4.477260274	5.306767123	I	Nakate	Unid	15	Che	R	Com	R	Che_R_Com_R	3.01	14.28571429	11.2	1.3	0.35	61.8	35.7	56.8	67.1	1.35	0.15	8.89	5.82	0.032	53.36	15.82	0.32	0.38	NA	5.5615	145.364	NA	300.572	1407.684	NA	NA	0.00872368	NA	0.26208585	0.629053	NA	0.195
2021_86	2021	34.308586	135.478571	Waka	Ito	14.48	4.772876712	5.349041096	I	NA	Unid	NA	NA	NA	NA	NA	___	3.01	17.14285714	12.2	1.44	0.33	61.9	36.5	57.3	67.9	2.91	0.3	9.59	4.31	0.1	50.2	22.89	4.15	2.92	NA	8.935	78.379	3.3326383	424.4485	683.5665	12.0667435	0.883258	0.02318631	NA	1.0387381	1.181185	0.042887354	0.3265
2021_87	2021	34.32403	135.471317	Waka	Ito	13.98712329	5.19260274	5.360575342	I	Wase	Unid	40	Che	R	Che	C	Che_R_Che_C	2.61	52	13.3	1.88	0.3	60.6	36.1	57.7	68	2.04	0.19	10.71	6.23	0.044	71.05	15.91	0.37	0.51	NA	6.6625	395.5735	NA	447.415	1512.3275	NA	NA	0.00324405	NA	0.39889065	0.924838	NA	0.4235
2021_88	2021	34.29766	135.464586	Waka	Ito	15.46958904	5.091232877	5.336575342	I	NA	Unid	3	Org	R	Org	C	Org_R_Org_C	4.64	60	13.2	1.38	0.38	59.1	37.6	54.3	66.1	2.19	0.23	9.37	6.47	0.051	148.14	20.47	0.47	0.71	NA	6.161	195.0585	NA	479.4255	2519.2755	NA	0.5023978	0.00441184	NA	0.11673075	NA	NA	0.398
2021_89	2021	34.290258	135.535242	Waka	Ito	14.37561644	4.477260274	5.306767123	I	NA	Unid	NA	NA	NA	NA	NA	___	2.89	4	10.2	1.22	0.35	63.2	38.9	59.5	71	2.18	0.2	11.17	5.98	0.041	111.58	15.4	0.39	0.81	NA	7.9395	89.3875	NA	357.716	1708.6275	NA	NA	0.01096943	0.2631146	0.22218445	0.786805	NA	0.215
2021_90	2021	34.31488	135.496213	Waka	Ito	14.89205479	4.541917808	5.363205479	I	Okute	Unid	10	Che	R	Org	R	Che_R_Org_R	5.01	5	11.2	1.36	0.38	61.5	34.2	54	63.9	2.11	0.2	10.31	5.7	0.074	32.25	14.73	0.4	2.34	NA	12.6355	246.919	NA	513.941	1846.426	NA	NA	0.00791521	NA	0.1039053	NA	NA	0.1975
2021_91	2021	34.274086	135.491249	Waka	Ito	14.01342466	4.81369863	5.289342466	I	NA	Unid	NA	NA	NA	NA	NA	___	3.71	28	11.3	1.32	0.34	62.2	36.6	61.5	71.6	2	0.18	10.97	5.2	0.06	21.03	12.2	0.49	1.85	NA	7.722	112.753	NA	156.9125	665.0145	4.5393155	NA	0.03136084	NA	0.4687181	1.023433	NA	0.281
2021_92	2021	34.128098	135.197677	Waka	Kai	16.24054795	4.963287671	5.660547945	I	NA	Unid	34	Che	C	Com	C	Che_Com_C	3.71	25.71428571	12.2	1.44	0.4	59.1	35	52.6	63.1	2.43	0.24	10.18	5.25	0.039	50.94	24.6	0.45	0.36	NA	65.061	327.043	0.9657334	193.2665	2445.5195	18.6231065	NA	0.47844475	3.030858	1.7512631	5.282737	NA	0.3425
2021_93	2021	34.32403	135.471317	Waka	Ito	13.98712329	5.19260274	5.360575342	I	Wase	Unid	40	Che	C	Com	R	Che_Com_R	2.91	17.14285714	13	1.5	0.32	60.4	37.9	55.6	67.3	1.99	0.19	10.31	5.22	0.033	42.78	12.77	0.38	0.74	NA	9.6955	183.972	0.64122805	238.3395	625.4315	NA	0.58678	0.00719657	NA	0.10533035	NA	NA	0.189
2021_94	2021	34.131113	135.155354	Waka	Kai	16.76356164	4.842191781	5.748465753	I	Okute	Nyuu	20	Che	R	Org	R	Che_R_Org_R	2.82	100	13.8	1.54	0.34	59.8	36.7	57.5	68.2	3.42	0.33	10.42	6.5	0.07	268.98	15.02	0.25	1.52	NA	11.4825	453.55	NA	262.476	2247.346	NA	NA	0.00584912	NA	0.1552071	1.043152	NA	0.2875
2021_95	2021	34.122101	135.142241	Waka	Kai	17.01780822	4.832876712	5.846383562	I	Okute	Haya	20	Che	C	Com	C	Che_Com_C	4.59	60	9.7	1.12	0.35	62	38.8	57.8	69.6	2.98	0.27	11.05	4.8	0.124	108.24	17.55	0.57	1.55	NA	14.7645	48.66	NA	215.2955	999.4525	5.118606	0.506959	0.02920492	NA	0.50434435	0.845962	NA	0.3145
2021_96	2021	34.122101	135.142241	Waka	Kai	17.01780822	4.832876712	5.846383562	I	Okute	Haya	15	Che	C	Com	C	Che_Com_C	3.95	10	11.1	1.38	0.37	61.5	38.4	58.3	69.8	1.7	0.14	12.38	5.23	0.047	41.5	24.01	0.35	0.62	NA	19.267	345.2475	1.57826125	249.3075	2552.049	10.040901	0.6643204	0.31755922	2.0290592	0.5570712	1.47697	0.059520835	0.309
2021_97	2021	34.122101	135.142241	Waka	Kai	17.01780822	4.832876712	5.846383562	I	Okute	Haya	15	Che	C	Com	C	Che_Com_C	5.21	46.66666667	9.8	1.14	0.34	59.4	38.7	55.4	67.6	1.84	0.17	10.66	5.14	0.076	62.98	16.77	0.21	1.42	NA	12.945	242.3385	NA	230.249	2253.564	8.487197	0.5229232	0.05543528	0.7164834	0.21648425	1.67416	NA	0.1895
2021_98	2021	34.104044	135.171601	Waka	Kai	16.16520548	4.878082192	5.743369863	I	Okute	Unid	40	Che	C	Org	C	Che_Org_C	4.01	2.5	11.6	1.36	0.38	59.7	38	59.3	70.4	1.98	0.19	10.41	5.3	0.049	64.45	14.88	0.21	1.28	NA	14.5255	200.711	NA	209.6735	2411.035	6.27049	NA	0.0333371	0.489799	1.3579493	2.896738	0.029444093	0.1095
2021_99	2021	34.132435	135.139733	Waka	Kai	16.57808219	4.778356164	5.837972603	I	Okute	Unid	20	Che	C	Com	C	Che_Com_C	4.45	7.5	10.9	1.34	0.34	58.6	35.6	56	66.4	2.73	0.3	9.22	4.79	0.128	78.83	20.93	0.27	1.11	NA	19.9865	279.539	1.09054315	318.4375	2193.4615	14.722104	0.8353654	0.10124858	1.349006	0.5000692	1.753036	0.053010003	0.1715
2021_100	2021	34.122101	135.142241	Waka	Kai	17.01780822	4.832876712	5.846383562	I	NA	Unid	15	Che	C	Com	C	Che_Com_C	6.94	15	10.3	1.22	0.39	58.3	37.6	56	67.4	2.25	0.2	11.26	5.3	0.159	126.06	12.46	0.31	2.64	NA	17.596	231.5505	NA	178.968	1828.04	NA	NA	0.0171677	0.5373296	0.4288167	0.944557	NA	0.1495
2021_101	2021	34.121376	135.174107	Waka	Kai	15.92465753	4.879726027	5.731917808	I	Okute	Unid	30	Che	C	Org	C	Che_Org_C	3.87	100	11	1.28	0.44	56	37.2	61.4	71.8	3.18	0.3	10.77	4.78	0.089	84.28	20.65	0.44	1.87	NA	9.8545	214.564	1.1667091	236.9095	1207.1475	16.5068545	0.7190548	0.09702657	0.8152008	0.3176628	1.358656	NA	0.232
2021_102	2021	34.122101	135.142241	Waka	Kai	17.01780822	4.832876712	5.846383562	I	Okute	Haya	20	Che	C	Com	C	Che_Com_C	3.83	48	13	1.5	0.45	61.6	37.2	69.6	78.9	3.76	0.27	13.75	4.91	0.233	107.1	16.3	1.8	1.69	NA	25.5505	190.8765	0.5010571	168.863	1763.1495	9.190382	0.5685352	0.06540641	0.764014	2.19445365	2.364325	NA	0.252
2021_103	2021	34.104044	135.171601	Waka	Kai	16.16520548	4.878082192	5.743369863	I	Okute	Unid	20	Che	C	Com	C	Che_Com_C	5.18	12.5	11.3	1.32	0.33	58.3	38.8	55.8	68	2.05	0.19	10.57	7.11	0.059	191.75	16.76	0.31	0.88	NA	11.4425	284.9265	NA	238.0415	2951.387	NA	NA	0.00539997	0.3398948	0.2891618	0.944557	NA	0.2375
2021_104	2021	34.104044	135.171601	Waka	Kai	16.16520548	4.878082192	5.743369863	I	Okute	Unid	20	Che	C	Com	C	Che_Com_C	4.63	37.5	13.3	1.6	0.35	58.7	38.7	59.7	71.1	2.48	0.26	9.4	7.12	0.093	328.52	18.49	0.38	1.39	NA	15.2645	245.194	NA	475.0635	2404.103	NA	NA	0.00405252	NA	0.60694795	NA	NA	0.3045
2021_105	2021	34.104044	135.171601	Waka	Kai	16.16520548	4.878082192	5.743369863	I	Okute	Unid	25	Che	C	Com	C	Che_Com_C	5.26	12	11.3	1.36	0.35	58.6	38.5	65	75.5	1.66	0.18	9.13	5.23	0.043	57.49	15.15	0.4	0.75	NA	10.9815	88.568	0.59898475	393.051	1099.8625	4.114056	0.506959	0.02668968	0.2813956	0.9104836	1.831912	0.069278391	0.4135
2021_106	2021	34.005935	135.195307	Waka	Ari	16.42575342	5.47260274	5.685068493	F	Nakate	Unid	40	Che	R	Org	C	Che_R_Org_C	4.04	42.85714286	13	1.58	0.31	58.3	38.9	58	69.8	2.65	0.26	10.21	6.73	0.122	222.02	17.58	0.37	3.89	NA	12.668	341.9225	NA	498.3965	2923.1715	NA	NA	0.00198643	NA	0.11958085	NA	NA	0.534
2021_107	2021	34.102943	135.117542	Waka	Ari	17.27123288	4.686027397	6.001205479	Z	Wase	Unid	50	Che	R	Org	C	Che_R_Org_C	4.29	20	11.2	1.36	0.33	60.4	38.7	64.1	74.8	2.53	0.24	10.68	5.61	0.098	371.67	13.16	0.98	1.83	NA	21.7235	111.3415	NA	271.3985	1596.495	2.714383	NA	0.00324405	NA	0.29913715	1.141747	NA	0.36
2021_108	2021	34.022119	135.219108	Waka	Ari	15.51178082	5.614794521	5.624657534	G	Wase	Unid	40	Che	C	Com	C	Che_Com_C	4.84	11.11111111	12.3	1.44	0.3	62.4	37.8	64.1	74.4	1.83	0.19	9.41	6.08	0.04	187.26	16.87	0.2	0.7	1.18687	13.092	270.0975	NA	264.8225	2044.94	NA	NA	0.00441184	1.403849	0.1837081	0.707929	NA	0.4175
2021_109	2021	34.084275	135.215434	Waka	Ari	15.64712329	5.164657534	5.555424658	I	NA	Unid	21	Org	C	Org	R	Org_Org_R	4.14	100	12.9	1.6	0.29	58.3	35.5	55.9	66.2	3.07	0.34	8.94	5.65	0.054	217.49	16.27	0.3	1.41	NA	16.6035	207.69	NA	310.6615	1555.0485	3.424265	NA	0.00944232	NA	0.56419645	3.153085	NA	0.4205
2021_110	2021	34.05448	135.16036	Waka	Ari	16.67232877	5.082465753	5.799616438	I	Okute	Nyuu	NA	Che	R	Com	C	Che_R_Com_C	4.75	30	14.1	1.62	0.29	57.8	36.5	60.6	70.7	2.07	0.21	9.72	5.42	0.088	100.32	25.43	0.91	3.43	NA	20.1	454.2185	NA	504.918	2939.17	8.14565	1.236751	0.05983695	0.9248868	0.893383	1.733317	0.030956623	0.535
2021_111	2021	34.086027	135.176154	Waka	Ari	16.06383562	4.965205479	5.646356164	I	NA	Unid	NA	Org	C	Org	C	Org_Org_C	4.47	92	11.3	1.32	0.34	59.1	38	59.7	70.8	4.06	0.44	9.31	7.08	0.145	158.58	22.06	0.5	4.77	NA	59.3635	450.6425	NA	333.2105	4585.0075	NA	NA	0.00575929	NA	0.3490139	NA	0.025049934	0.1825
2021_112	2021	34.022119	135.219108	Waka	Ari	15.51178082	5.614794521	5.624657534	G	Wase	Unid	10	Che	C	Org	C	Che_Org_C	5.65	4	16.1	1.78	0.34	60.1	38.6	56.2	68.2	1.1	0.13	8.49	5.22	0.043	20.25	19.46	0.41	0.38	NA	17.6465	760.4465	0.67707085	322.8575	1289.318	18.8240165	NA	0.39041135	0.5921726	0.56419645	0.68821	0.338108831	0.4605
2021_113	2021	34.080043	135.196323	Waka	Ari	16.28684932	5.089863014	5.612082192	I	Wase	Unid	NA	Che	R	Com	C	Che_R_Com_C	6.19	68	12.8	1.54	0.35	61.3	38	58.1	69.5	3.36	0.33	10.13	5.72	0.071	89.32	19.11	0.4	2.46	NA	14.0665	646.287	NA	353.387	1034.2555	NA	0.6597592	0.00836436	NA	1.2182944	0.68821	NA	0.18
2021_115	2021	34.005935	135.195307	Waka	Ari	16.42575342	5.47260274	5.685068493	F	Wase	Unid	20	Che	R	Org	C	Che_R_Org_C	4.17	42	13.4	1.6	0.32	60.1	38.6	57.6	69.4	3.27	0.34	9.68	7.05	0.114	240.03	19.27	0.46	2.29	NA	16.172	373.0055	NA	509.5325	3120.066	NA	NA	0.00234575	0.5190486	0.36468945	NA	NA	1.027
2021_132	2021	33.043948	130.145407	Saga	Kas	16.78547945	7.124931507	5.444575342	G	NA	Othe	27	Org	C	Org	C	Org_Org_C	4.45	92	11.6	1.38	0.51	65.7	27.8	59.9	66	2.63	0.3	8.81	6.87	0.087	59.59	18.73	0.31	1.58	NA	18.4125	346.8345	NA	814.237	1322.903	NA	NA	0.004	NA	0.19	NA	0.0665	0.3875
2021_135	2021	33.043948	130.145407	Saga	Kas	16.78547945	7.124931507	5.444575342	G	Wase	Unid	14	Org	C	Org	C	Org_Org_C	4.9	100	12.4	1.48	0.32	57.2	33.2	53	62.5	1.45	0.16	9.29	6.93	0.039	22.08	17.45	0.13	0.51	NA	18.0095	349.085	0.8575	439.719	1304.35	NA	NA	0.0055	NA	0.151	NA	0.0695	0.203
2021_136	2021	33.044861	130.123752	Saga	Kas	16.11205479	7.48630137	5.373780822	G	NA	Othe	22	Org	C	Org	C	Org_Org_C	3.84	46	9.8	1.16	0.45	66.6	8.9	56.6	57.3	2.44	0.31	7.95	6.14	0.05	65.23	20.79	0.3	0.97	NA	19.4475	288.3035	NA	257.117	1478.4895	NA	NA	0.0085	NA	0.2435	1.1775	0.0645	0.471
2021_137	2021	33.043948	130.145407	Saga	Kas	16.78547945	7.124931507	5.444575342	G	Nakate	Unid	21	Org	C	Org	C	Org_Org_C	3.8	92	13.1	1.58	0.35	58.9	37.4	53.2	65	2.53	0.29	8.62	6.33	0.062	63.35	24.59	0.25	1.89	NA	11.4095	288.798	NA	627.7395	1909.676	NA	3.2245	0.007	NA	0.292	1.632	0.0685	0.561
2021_138	2021	33.044861	130.123752	Saga	Kas	16.11205479	7.48630137	5.373780822	G	NA	Othe	15	Org	C	Org	C	Org_Org_C	4.43	100	9.9	1.18	0.44	64.8	19.1	57.6	60.7	3.43	0.4	8.65	7.15	0.116	173.33	20.11	0.25	2.02	NA	16.4225	372.463	2.0475	804.967	1757.804	NA	NA	0.0025	NA	0.1595	NA	0.0645	1.1275
2021_139	2021	33.044861	130.123752	Saga	Kas	16.11205479	7.48630137	5.373780822	G	NA	Othe	30	Org	C	Org	C	Org_Org_C	4.41	100	13.3	1.68	0.43	62.3	29	54.5	61.7	2.02	0.21	9.47	6.74	0.057	14.38	13.15	0.63	1.67	NA	12.918	66.1655	0.575	512.531	1078.723	NA	NA	0.0145	NA	0.192	0.9945	0.074	0.718
2021_140	2021	33.044861	130.123752	Saga	Kas	16.11205479	7.48630137	5.373780822	G	Wase	Unid	19	Org	C	Org	C	Org_Org_C	4.68	92	13.9	1.58	0.32	58.5	33.1	52.3	61.9	3.2	0.33	9.56	6.76	0.054	101.74	18.91	0.43	1.37	NA	16.0225	186.412	2.0665	437.16	1700.796	NA	NA	0.003	NA	0.245	1.3075	0.07	0.7505
2021_141	2021	33.044861	130.123752	Saga	Kas	16.11205479	7.48630137	5.373780822	G	NA	Othe	13	Org	C	Org	C	Org_Org_C	4.5	35.55555556	11.1	1.34	0.54	58.3	16.2	50.6	53.2	5.43	0.64	8.47	7.21	0.125	228.67	23.82	0.57	2.7	NA	16.909	390.6665	2.278	791.2625	2554.2705	NA	NA	0.0015	NA	0.2165	0.5405	0.0695	1.268
2021_142	2021	32.638803	130.56031	Kuma	Uki	17.2539726	5.995890411	5.795205479	F	Okute	Unid	25	Org	C	Org	C	Org_Org_C	3.55	100	13.2	1.58	0.37	56.5	31.7	47.4	57	2.83	0.27	10.46	7.24	0.075	152.54	18.39	0.33	1.68	NA	14.9255	383.8605	NA	628.7545	1925.7285	NA	NA	0.001	NA	0.319	0.6905	0.0665	0.666
2021_143	2021	33.043948	130.145407	Saga	Kas	16.78547945	7.124931507	5.444575342	G	Okute	Unid	17	Org	C	Org	C	Org_Org_C	4.72	100	13.4	1.54	0.32	58.5	35.4	51.1	62.2	3	0.32	9.48	7.17	0.092	175.12	23.22	0.41	2.51	NA	10.1275	256.279	NA	795.3755	2495.0865	NA	NA	0.003	NA	0.1445	0.609	0.0755	0.7315
2021_144	2021	33.044861	130.123752	Saga	Kas	16.11205479	7.48630137	5.373780822	G	NA	Othe	30	Org	C	Org	C	Org_Org_C	4.13	100	9.6	1.14	0.51	65.6	26.5	59.2	64.8	5.19	0.6	8.66	7.24	0.187	390.23	22.6	0.48	4.79	NA	19.9375	531.9945	2.948	972.416	2269.3355	NA	NA	0.003	NA	0.2225	0.6405	0.077	1.358
2021_145	2021	35.041898	139.063722	Shiz	Ata	16.71205479	6.25369863	5.635424658	D	Okute	Aosh	30	Non	N	Non	N	Non_N_Non_N	4.22	76	12.5	1.5	0.33	58.4	34.8	51.8	62.4	7.08	0.64	10.99	5.52	0.045	16.17	32.96	0.42	1.07	NA	17.1075	101.6765	22.1105	307.9725	355.4965	NA	NA	0.0085	NA	0.632	1.3385	0.0745	0.497
2021_146	2021	34.303848	133.166154	Hiro	Ono	16.34739726	3.699178082	6.324191781	J	Nakate	Unid	10	Che	C	Che	C	Che_Che_C	4.84	5.333333333	14.2	1.68	0.31	60.6	39.1	54.7	67.2	2.35	0.18	13.03	4.86	0.137	40.77	7.9	0.48	6.14	NA	14.8115	67.2155	3.5425	322.89	585.127	7.209	NA	0.0115	NA	0.238	0.836	0.069	0.3115
2021_147	2021	35.198618	139.116646	Kana	Oda	14.35479452	8.892876712	5.677643836	D	Okute	Aosh	15	Org	C	Org	C	Org_Org_C	5.03	60	11.4	1.38	0.35	61.7	36.1	54.3	65.2	7.07	0.6	11.75	6.2	0.082	36.69	39.23	0.45	1.69	NA	22.1615	212.313	5.1265	370.3265	1749.329	NA	NA	0.0055	NA	0.5645	2.232	0.065	0.466
2021_148	2021	35.198618	139.116646	Kana	Oda	14.35479452	8.892876712	5.677643836	D	Okute	Unid	18	Org	C	Org	C	Org_Org_C	4.23	60	10.1	1.18	0.32	61	34.9	50.9	61.7	7.17	0.65	10.98	6.53	0.058	23.09	39.1	0.52	1.47	NA	22.762	233.611	5.8125	584.9965	1983.065	NA	1.3075	0.0045	NA	0.3245	0.927	0.068	0.674
2022_1	2022	34.038006	135.224265	Waka	Ari	16.09260274	3.530410959	5.734383562	G	Gokuwase	Unid	19	Che	C	Com	C	Che_Com_C	2.43	6.66666667	NA	NA	NA	NA	NA	NA	NA	0.885	0.123	7.19512195	4.752	0.0532	10.9019355	12.6942857	0.36615	0.417	NA	38.4348976	231.274194	18.7564571	159.072644	991.601092	7.57795423	2.43680868	0.20994727	1.0701109	0.29965709	0.85070679	0.10238321	1.3132244
2022_2	2022	32.648491	130.611837	Kuma	Uki	16.28821918	4.079452055	5.804547945	G	Gokuwase	Unid	40	Org	C	Org	C	Org_Org_C	3.73	73.3333333	13.2	2.4	0.37	61.65	35.875	59.775	69.7141754	1.228	0.139	8.83453237	4.922	0.054	93.3993548	17.9242857	0.3885	1.039	NA	41.624516	169.331127	19.6534157	135.408313	894.682417	2.92812757	2.73331739	0.03546101	1.06606266	0.19179276	NA	NA	0.69661111
2022_3	2022	32.648491	130.611837	Kuma	Uki	16.28821918	4.079452055	5.804547945	G	Gokuwase	Unid	35	Org	C	Org	C	Org_Org_C	3.39	46.6666667	11.7	1.6	0.3525	63.3	33.125	58.7	67.4014512	2.056	0.211	9.74407583	6.16	0.1174	26.6135484	16.9457143	0.315	2.155	NA	31.3693185	231.562737	14.0399852	476.556467	1330.08719	NA	NA	0.00548892	0.50793661	0.13608972	NA	NA	1.03373598
2022_4	2022	34.038006	135.224265	Waka	Ari	16.09260274	3.530410959	5.734383562	G	Wase	Miya	19	Che	C	Com	C	Che_Com_C	1.65	3.33333333	11.6	1.3	0.3525	69.075	29.475	63.8	70.2795534	0.645	0.115	5.60869565	4.627	0.0741	7.14580645	13.1571429	0.2605	1.0325	NA	44.2133366	249.401373	20.2170482	158.960786	966.574198	10.1760967	NA	0.38594499	1.07316727	0.32593694	0.68376631	0.09005721	1.44215285
2022_5	2022	34.038006	135.224265	Waka	Ari	16.09260274	3.530410959	5.734383562	G	Wase	Tagu	19	Che	C	Com	C	Che_Com_C	2.84	0	13.9	1.8	0.3225	66.7	36.525	64.125	73.7976372	0.735	0.123	5.97560976	4.445	0.0747	11.4058065	13.6714286	0.322	0.51	NA	40.9699805	145.933591	19.5839627	149.173224	829.626096	9.90313695	NA	0.27237138	0.6714322	0.23855186	0.70339635	0.10620701	1.49282658
2022_6	2022	34.038006	135.224265	Waka	Ari	16.09260274	3.530410959	5.734383562	G	Wase	Okit	47	Che	C	Com	C	Che_Com_C	3.56	0	11	1.9	0.355	62.7	37.575	61.85	72.3692139	1.332	0.194	6.86597938	4.424	0.0616	42.1419355	14.7471429	0.453	0.638	NA	32.5658216	136.52211	15.6945891	168.274689	825.754842	9.67429479	NA	0.0610999	1.39379611	0.17144038	NA	NA	0.6186003
2022_7	2022	34.038006	135.224265	Waka	Ari	16.09260274	3.530410959	5.734383562	G	Wase	Miya	47	Che	C	Com	C	Che_Com_C	3.3	0	10.9	2	0.3075	66.25	32.575	66.975	74.4767162	1.64	0.218	7.52293578	4.052	0.1396	47.0890323	16.6028571	0.6395	1.95	NA	35.8797058	98.4379415	20.4679982	171.584633	604.16308	14.6207414	NA	0.18412826	0.67829752	0.2941308	NA	0.0294341	0.74655147
2022_8	2022	34.262214	133.032107	Ehim	Ima	15.4939726	2.259452055	6.270794521	I	Wase	Okit	18	Non	N	Org	R	Non_N_Org_R	4.17	100	14.1	2.5	0.3075	60.625	35.95	60.4	70.289135	1.922	0.206	9.33009709	6.733	0.0726	85.2	9.55	0.2125	1.0115	NA	26.5491849	170.652196	14.2236528	181.767041	1219.77184	NA	NA	NA	0.25151692	0.17924135	NA	NA	0.36446139
2022_9	2022	34.244385	135.399139	Waka	Kin	15.21534247	3.410684932	5.393315068	I	Wase	Miya	19	Che	R	Org	C	Che_R_Org_C	3.62	0	9.6	1.5	0.2925	64.175	35.8	65.35	74.5135055	2.107	0.363	5.80440771	5.092	0.0863	209.793548	16.0714286	0.344	1.8765	NA	41.694634	223.039219	17.9927633	116.130227	1060.88181	2.9718783	11.1102313	0.03465785	0.52063331	0.36859973	NA	NA	0.34207572
2022_10	2022	32.648491	130.611837	Kuma	Uki	16.28821918	4.079452055	5.804547945	G	Wase	Okit	46	Che	R	Org	R	Che_R_Org_R	2.55	86.6666667	11.7	1.8	0.2875	63.975	34.15	66.525	74.7783266	3.539	0.4	8.8475	5.613	0.0986	99.1251613	21.9142857	0.332	1.986	NA	37.5795774	234.985187	18.7596839	598.919183	1214.93603	NA	NA	NA	0.87907602	0.3483927	0.84966205	NA	0.57866154
2022_11	2022	34.102943	135.117542	Waka	Ari	17.23068493	2.976986301	6.243671233	Z	Wase	Tagu	30	Che	R	Org	C	Che_R_Org_C	4.43	6.66666667	10.6	1.4	0.3525	64.225	35.025	61.025	70.3619304	3.281	0.307	10.6872964	4.91	0.244	189.684516	17.0728571	0.3275	4.4445	NA	43.7888016	215.645486	19.5213805	182.276495	1140.39329	3.13095609	1.02569794	0.00870556	0.62975902	1.0033264	NA	NA	0.15179755
2022_12	2022	34.09397	135.176752	Waka	Ari	14.96219178	3.18739726	5.903205479	I	Wase	Miya	10	Che	R	Com	C	Che_R_Com_C	4.37	23.3333333	10.7	1.4	0.295	63.975	34.975	61.7	70.9234843	1.214	0.148	8.2027027	5.26	0.232	87.5819355	14.7157143	0.2265	2.5325	NA	325.382791	403.727751	14.1518815	179.601674	2084.4495	6.70953655	1.13622912	0.07502307	0.9662363	0.62624757	0.70609731	NA	0.15437744
2022_13	2022	34.094137	135.25993	Waka	Ari	14.7309589	3.5	5.665369863	I	Wase	Miya	30	Che	C	Org	C	Che_Org_C	4.57	23.3333333	10.8	1.7	0.31	63.15	36.7	61.875	71.9402921	2.322	0.397	5.8488665	6.123	0.0577	89.5974194	22.9985714	0.284	1.2955	NA	35.7151933	423.656889	17.8770196	276.954818	2857.2251	NA	NA	0.01195516	1.17453308	0.27422475	NA	NA	0.29781652
2022_14	2022	34.094137	135.25993	Waka	Ari	14.7309589	3.5	5.665369863	I	Wase	Tagu	15	Che	R	Org	R	Che_R_Org_R	3.56	16.6666667	11.7	1.5	0.28	63.2	32.9	59.7	68.1652404	1.352	0.177	7.63841808	5.057	0.1279	44.2490323	25.7928571	0.3845	3.785	NA	41.0212303	479.779785	14.5213399	141.643305	2705.936	4.99366445	NA	0.06937146	4.03957903	0.44606786	NA	NA	0.42706765
2022_15	2022	34.08788	135.299802	Waka	Ari	14.31315068	3.780821918	5.556219178	G	Wase	Miya	5	Non	N	Org	C	Non_N_Org_C	3.88	100	11.9	2	0.3625	63.475	38.325	63.7	74.3404037	2.268	0.235	9.65106383	6.394	0.045	61.33483871	18.15142857	0.199	1.3365	NA	27.40057276	311.494922	10.27191188	210.0565216	3128.871032	NA	NA	0.006100625	NA	0.155131119	NA	NA	0.080808543
2022_16	2022	34.08788	135.299802	Waka	Ari	14.31315068	3.780821918	5.556219178	G	Wase	Miya	5	Non	N	Org	C	Non_N_Org_C	4.11	86.6666667	10.3	1.6	0.315	59.775	35.95	59.375	69.4103243	1.61	0.178	9.04494382	6.39	0.041	37.42387097	19.10714286	0.193	1.737	NA	33.27244322	447.4071093	12.00759535	332.2128209	3505.83066	NA	NA	0.011468583	0.484662955	0.137148788	NA	NA	0.071618029
2022_17	2022	34.08788	135.299802	Waka	Ari	14.31315068	3.780821918	5.556219178	G	Wase	Miya	5	Non	N	Org	C	Non_N_Org_C	3.99	86.6666667	9.3	2.2	0.3625	63.075	36.725	63.8	73.6149823	2.591	0.282	9.187943262	6.294	0.068	60.23548387	19.66571429	0.28	3.467	NA	28.68718028	474.6987035	12.32082195	249.6593406	3139.903456	NA	NA	0.005909722	0.463257013	0.164011511	NA	NA	0.04232499
2022_18	2022	34.08788	135.299802	Waka	Ari	14.31315068	3.780821918	5.556219178	G	Wase	Miya	10	Che	R	Org	C	Che_R_Org_C	4.05	33.3333333	9.6	2.1	0.3525	64.125	36.9	64.05	73.918959	2.293	0.247	9.28340081	4.599	0.061	32.24774194	18.55857143	0.5405	2.694	NA	35.56284058	240.5398656	14.70306583	281.9767765	1594.564472	15.67066491	NA	0.208240161	3.040878303	0.898341213	2.264973978	NA	0.286662004
2022_19	2022	34.08788	135.299802	Waka	Ari	14.31315068	3.780821918	5.556219178	G	Wase	Miya	10	Che	R	Org	C	Che_R_Org_C	4.4	26.6666667	10.3	1.9	0.355	63.525	37.725	64.425	74.6575934	2.536	0.276	9.188405797	4.313	0.066	46.08129032	20.34571429	0.466	1.5135	NA	18.93842242	223.5504411	7.837146536	354.0480231	1216.928607	35.30134757	NA	0.552669427	2.047503122	0.41781581	1.422848944	NA	0.18332935
2022_20	2022	34.08788	135.299802	Waka	Ari	14.31315068	3.780821918	5.556219178	G	Wase	Miya	10	Che	R	Org	C	Che_R_Org_C	3.44	13.3333333	11	1.7	0.345	63.525	39.875	63.15	74.6855952	2.239	0.238	9.407563025	4.556	0.097	61.38064516	19.61857143	0.38	3.481	NA	28.17454763	247.8495289	14.71030049	400.6929338	1979.6739	17.82635586	NA	0.177042728	4.285799135	0.570367831	3.924436526	NA	0.162459996
2022_21	2022	34.230066	135.364487	Waka	Kin	15.51726027	3.375616438	5.523972603	I	Gokuwase	Unid	20	Che	R	Che	R	Che_R_Che_R	3.3	6.66666667	9.9	1.5	0.375	65.075	32.325	63.025	70.8311813	1.678	0.255	6.58039216	6.475	0.1617	242.774194	14.6128571	0.432	3.6825	NA	31.8086514	494.692108	17.6610975	221.291871	1466.52787	NA	NA	NA	0.9546958	0.11661791	NA	NA	0.22220233
2022_22	2022	34.101548	135.277592	Waka	Ari	14.36054795	3.583013699	5.553452055	I	Wase	Tagu	20	Che	R	Org	R	Che_R_Org_R	4.28	0	13.1	1.2	0.275	62.3	36.425	61.875	71.8003917	2.694	0.455	5.92087912	4.976	0.1306	138.701935	16.6714286	0.3295	3.2005	NA	24.9634046	134.149159	8.54784067	184.976467	1195.64677	3.62407939	1.08720062	0.01461817	0.76075591	0.63334559	1.53537702	NA	0.25564661
2022_23	2022	32.877257	130.625423	Kuma	Tam	16.08931507	4.324657534	5.780986301	G	Nakate	Nank	40	Non	N	Non	N	Non_N_Non_N	3.15	30	12.4	1.5	0.31	59.95	35.55	60.95	70.5599391	3.101	0.44	7.04772727	5.433	0.0686	74.756129	28.01	0.519	1.536	NA	30.2274957	188.868026	18.1581321	703.851069	1493.03396	2.70421283	1.07545834	0.00797204	NA	0.38213316	NA	NA	1.43849098
2022_24	2022	34.271621	135.449363	Waka	Kin	15.81972603	3.483013699	5.396246575	I	Gokuwase	Unid	50	Che	R	Org	C	Che_R_Org_C	5.44	0	11.5	1.6	0.2925	59.825	37.4	61.3	71.8084257	3.561	0.368	9.67663043	5.659	0.1413	204.250968	13.8942857	0.7645	3.956	0.50466752	32.8653055	124.634385	15.94486	251.06792	1546.94454	NA	1.58626854	NA	0.88617854	0.16888835	1.05731358	NA	0.39758778
2022_25	2022	33.769733	135.444923	Waka	Tan	15.57123288	5.301917808	5.935616438	G	Wase	Miya	8	Org	C	Org	R	Org_Org_R	4.31	20	11.4	1.3	0.285	62.05	37.5	62.8	73.1443094	3.653	0.316	11.5601266	6.45	0.1013	69.5341935	17.2614286	0.482	2.0415	NA	32.9336895	239.20352	14.4939796	345.217064	2103.75388	NA	NA	NA	NA	0.14676044	NA	NA	0.6861814
2022_26	2022	34.221949	133.047066	Ehim	Ima	15.16931507	2.293150685	6.309150685	I	Nakate	Nank	30	Non	N	Org	R	Non_N_Org_R	5.5	100	14.5	1.8	0.3025	60.925	38.35	59.875	71.1037139	1.434	0.386	3.71502591	6.902	0.0856	69.2593548	13.7828571	0.381	0.7105	0.64448012	38.6777617	517.766969	13.2174898	135.893464	1569.12328	NA	NA	0.00603226	1.26796666	0.11810428	NA	NA	0.1431442
2022_27	2022	34.532502	135.599502	Osak	Hab	16.47369863	2.957260274	5.819150685	G	Nakate	Muka	34	Che	C	Com	C	Che_Com_C	4.05	0	11.5	1.8	0.345	60.075	38.2	60.05	71.1705171	0.941	0.392	2.4005102	4.76	0.201	33.163871	10.84	2.4135	1.349	NA	40.8306191	217.970194	18.8283029	127.639753	861.943192	NA	NA	0.01617556	0.25110442	0.1607246	NA	NA	0.14982739
2022_28	2022	34.532502	135.599502	Osak	Hab	16.47369863	2.957260274	5.819150685	G	Nakate	Muka	34	Che	C	Com	C	Che_Com_C	4.02	0	11.2	1.4	0.3275	63.025	38.825	64	74.8557321	1.165	0.447	2.60626398	5.243	0.1155	28.5832258	11.3814286	0.448	0.437	NA	40.8542479	220.499514	20.3888366	101.087882	1002.06267	NA	NA	0.01411072	NA	0.13816944	NA	NA	0.17214391
2022_29	2022	34.201649	132.95964	Ehim	Ima	15.51150685	2.306849315	6.349808219	I	Wase	Miya	4	Non	N	Non	N	Non_N_Non_N	3.39	46.6666667	11.5	1.5	0.3125	62.225	38.775	63	73.9763518	1.761	0.489	3.60122699	5.65	0.038	5.03870968	8.65428571	0.229	0.7205	NA	28.9658024	73.5081926	16.0384686	112.038	773.857348	NA	NA	NA	NA	0.19825405	NA	NA	0.21599284
2022_30	2022	32.870802	130.647426	Kuma	Kum	15.65041096	4.312876712	5.78909589	G	Wase	Unid	4	Che	C	Org	C	Che_Org_C	3.44	0	12.2	2.1	0.3025	60.75	41.25	60.45	73.1830923	1.894	0.5	3.788	5.778	0.071	14.1083871	22.22	0.2655	0.244	NA	36.1009906	225.608827	14.4491138	519.600042	1242.58174	NA	NA	0.00538576	NA	0.16669015	NA	0.0327639	1.3876985
2022_31	2022	34.121434	135.165753	Waka	Kai	15.86054795	3.055342466	5.970739726	I	Okute	Haya	NA	Non	N	Non	N	Non_N_Non_N	4.66	100	10.7	1.7	0.355	61.175	38.9	61.1	72.4321752	2.637	0.56	4.70892857	5.001	0.044	25.2851613	14.7471429	0.3705	1.153	NA	28.9876668	81.1816326	15.4354174	76.6514541	801.337682	3.28119066	0.62495165	0.05188787	NA	0.67764648	NA	NA	0.27697694
2022_32	2022	34.121376	135.174107	Waka	Kai	15.86054795	3.055342466	5.970739726	I	Okute	Haya	NA	Non	N	Non	N	Non_N_Non_N	3.41	73.3333333	10.2	1.6	0.3575	61.7	36.25	61.175	71.1086712	5.889	0.63	9.34761905	4.945	0.073	51.3032258	24.1085714	0.272	2.131	NA	32.7742	204.013361	16.9640142	184.361118	1393.42467	2.98077202	0.903366	0.02435623	0.25103012	0.2677105	0.91112631	NA	0.13945634
2022_33	2022	34.121434	135.165753	Waka	Kai	15.86054795	3.055342466	5.970739726	I	Okute	Haya	NA	Non	N	Non	N	Non_N_Non_N	4.08	100	12	1.9	0.41	60.925	38.425	58.95	70.3674863	5.332	0.607	8.78418451	4.578	0.061	50.7993548	25.2857143	0.321	1.7345	NA	36.8530788	118.945436	19.6650266	103.069806	1056.01266	5.64480526	0.52143632	0.07763295	0.36440935	0.30498291	1.6185267	NA	0.23658016
2022_34	2022	34.121376	135.174107	Waka	Kai	15.86054795	3.055342466	5.970739726	I	Okute	Haya	NA	Non	N	Non	N	Non_N_Non_N	3.96	36	10.5	0.9	0.3425	60.65	39.075	59.475	71.1627097	2.231	0.506	4.40909091	4.647	0.037	34.0341935	14.73	0.168	0.6745	NA	29.8936407	57.3268249	18.7283575	98.9662005	664.669958	4.85067842	2.18752896	0.09005244	NA	0.3779287	0.62285709	NA	0.30332245
2022_35	2022	34.262214	133.032107	Ehim	Ima	15.4939726	2.259452055	6.270794521	I	Wase	Okit	10	Non	N	Org	C	Non_N_Org_C	3.27	100	12	2.2	0.29	61.825	39.325	62.025	73.440835	2.096	0.627	3.34290271	6.633	0.102	37.1032258	12.8871429	0.184	3.5275	NA	34.3051643	308.662142	15.6305017	244.224234	1348.196	NA	0.76963844	NA	NA	0.17324601	NA	NA	0.17999719
2022_36	2022	34.262214	133.032107	Ehim	Ima	15.4939726	2.259452055	6.270794521	I	Nakate	Nank	10	Non	N	Org	C	Non_N_Org_C	3.99	20	11.3	2.4	0.3325	61.525	38.9	62.275	73.4260555	1.639	0.63	2.6015873	6.529	0.056	25.1019355	9.51142857	0.1585	0.8895	NA	28.9734944	170.72205	14.5197385	257.871005	933.595733	NA	NA	NA	NA	0.19425314	NA	NA	0.19359346
2022_37	2022	34.104044	135.171601	Waka	Kai	16.08958904	3.130684932	5.971917808	I	Okute	Haya	30	Che	C	Com	C	Che_Com_C	5.12	0	12.1	2.3	0.3025	62.325	40.375	62.75	74.6170431	2.594	0.717	3.61785216	7.106	0.102	439.42129	20.1742857	0.2375	1.389	NA	38.7840612	261.094827	18.337298	456.462327	2547.82562	NA	3.82635829	0.00602935	0.33643736	0.95651662	NA	NA	0.36872904
2022_38	2022	34.121376	135.174107	Waka	Kai	15.86054795	3.055342466	5.970739726	I	Okute	Haya	30	Che	C	Org	C	Che_Org_C	4.72	0	8.9	1.5	0.3475	59.95	37.275	61.225	71.6793293	3.206	0.665	4.82105263	4.407	0.224	90.2387097	20.5185714	3.9595	2.04	NA	39.755894	216.961536	19.2755664	247.617111	1103.49801	26.1616228	NA	0.13736055	0.78994367	0.57989852	2.15196154	NA	0.22838221
2022_39	2022	34.131113	135.155354	Waka	Kai	16.72328767	2.983287671	6.011205479	I	NA	Unid	50	Che	C	Com	C	Che_Com_C	6.25	0	11.2	1.8	0.32	62.75	37.225	61.4	71.8029291	2.319	0.708	3.27542373	5.305	0.042	214.282581	13.1542857	0.177	0.835	NA	29.2622901	60.0634161	14.1013403	168.734488	989.951307	NA	NA	0.01139776	0.31848559	0.97606844	7.44015297	NA	0.39944014
2022_40	2022	34.104044	135.171601	Waka	Kai	16.08958904	3.130684932	5.971917808	I	Okute	Haya	20	Che	C	Com	C	Che_Com_C	4.6	0	11.4	1.8	0.3	61.5	38.575	58.4	69.9899323	1.573	0.83	1.89518072	4.841	0.052	25.9722581	14.6142857	0.178	0.7805	NA	31.0727334	32.9349937	20.3028175	203.492208	527.684733	2.64892484	0.5760703	0.01915444	NA	0.45581628	NA	0.04939546	0.41326777
2022_41	2022	34.131113	135.155354	Waka	Kai	16.72328767	2.983287671	6.011205479	I	Okute	Haya	NA	Che	C	Com	C	Che_Com_C	3.73	30	11.6	2.2	0.365	60.625	37.575	58.25	69.3176971	4.057	0.732	5.54234973	5.176	0.065	84.0090323	16.9971429	0.354	1.318	NA	30.5705414	259.663516	14.4635254	167.966685	1755.64505	5.58721571	NA	0.02042444	0.76329913	1.16943763	4.4345649	NA	0.19759649
2022_42	2022	34.122101	135.142241	Waka	Kai	16.9739726	3.002739726	6.107945205	I	Okute	Haya	15	Che	C	Com	C	Che_Com_C	3.99	3.33333333	9.9	1.8	0.3025	60.925	39.425	59	70.9600636	1.705	0.804	2.12064677	4.899	0.056	51.8529032	24.3985714	0.429	0.814	NA	35.8660244	282.168605	16.686005	162.921676	2132.29966	8.16383211	NA	0.2343258	0.93777555	0.41685331	0.81295651	0.03009568	0.33595244
2022_43	2022	34.122101	135.142241	Waka	Kai	16.9739726	3.002739726	6.107945205	I	Okute	Haya	15	Che	C	Com	C	Che_Com_C	4.72	0	9.8	1.9	0.3475	62.925	39.15	61.575	72.9671373	2.815	0.884	3.18438914	4.988	0.344	173.194194	15.1657143	1.2575	3.6585	NA	45.1550914	243.049971	17.7618595	143.875225	1802.03814	5.61294929	NA	0.01543925	0.38986281	0.80137918	1.8948687	NA	0.21363422
2022_44	2022	34.038006	135.224265	Waka	Ari	16.09260274	3.530410959	5.734383562	G	Nakate	Unid	7	Che	C	Com	C	Che_Com_C	4.28	13.3333333	12.2	2	0.2725	62.15	39.675	61.4	73.1031164	1.732	1.016	1.70472441	4.661	0.078	39.1187097	15.9314286	0.414	1.1485	NA	36.7779818	179.730952	20.4241072	223.880715	1066.34401	12.4804801	NA	0.15797177	0.26564017	0.18978305	1.47047084	0.04880484	1.4308838
2022_45	2022	34.131113	135.155354	Waka	Kai	16.72328767	2.983287671	6.011205479	I	Okute	Aosh	30	Che	C	Com	C	Che_Com_C	4.05	0	12.1	1.9	0.34	63.75	37.1	61.525	71.8452199	1.685	1.093	1.54162855	6.491	0.115	169.712903	18.6628571	0.619	1.91	NA	46.9499962	183.15508	19.0817898	169.018721	2843.64553	NA	NA	0.00902156	0.37412266	0.439505	NA	NA	0.17423866
2022_46	2022	34.131113	135.155354	Waka	Kai	16.72328767	2.983287671	6.011205479	I	Okute	Unid	50	Che	R	Org	R	Che_R_Org_R	5.47	13.3333333	11.2	1.9	0.325	58.575	39.2	54.775	67.3568157	2.902	0.973	2.98252826	4.802	0.21	108.194839	21.2085714	0.6635	4.4045	NA	41.2680193	240.920671	20.1465268	236.497692	1847.2382	6.03955604	NA	0.01884083	0.38534166	0.47001241	0.60194338	0.02989427	0.15056409
2022_47	2022	34.122101	135.142241	Waka	Kai	16.9739726	3.002739726	6.107945205	I	Okute	Haya	NA	Che	C	Com	C	Che_Com_C	5.38	0	10.5	1.6	0.3175	60.55	39.075	56.225	68.469747	2.344	0.992	2.36290323	4.547	0.178	123.952258	20.2885714	0.757	2.15	NA	42.9025635	149.859069	16.661221	193.858499	1854.54974	15.3200503	NA	0.07149272	0.75435056	0.36980885	2.94910115	NA	0.32014075
2022_48	2022	34.130493	135.166448	Waka	Kai	16.75945205	2.999726027	5.969890411	I	Okute	Aosh	40	Che	C	Com	C	Che_Com_C	4.72	0	11	1.8	0.28	62.7	38.125	59.75	70.8772046	2.124	1.145	1.85502183	5.157	0.154	162.429677	21.4257143	0.7455	2.3755	NA	45.5609225	378.221673	13.8055204	139.407861	2594.28619	4.72126412	NA	0.04134552	2.33085289	0.80603799	8.76859446	NA	0.2895526
2022_49	2022	34.038006	135.224265	Waka	Ari	16.09260274	3.530410959	5.734383562	G	Nakate	Muka	20	Che	C	Com	C	Che_Com_C	5.15	83.3333333	11.7	1.9	0.325	61.15	37.7	58.4	69.5115098	2.748	1.155	2.37922078	4.272	0.062	44.02	19.7914286	0.5885	1.9945	NA	25.7247678	91.6275777	11.3195899	123.572221	917.023519	6.39448369	NA	0.11943871	NA	0.33635313	1.38497779	0.03074461	0.98158909
2022_50	2022	34.104044	135.171601	Waka	Kai	16.08958904	3.130684932	5.971917808	I	Okute	Haya	50	Che	C	Org	C	Che_Org_C	5.47	0	11.8	1.9	0.3125	60.75	39.4	57.5	69.7037302	1.743	0.189	9.22222222	5.11	0.0317	66.9232258	15.4685714	0.2275	0.6505	NA	30.8592579	119.497748	15.7395418	171.690476	1833.61779	4.96492619	2.45867931	0.03005756	0.62021671	4.02614161	5.41462156	NA	0.20510084
2022_51	2022	34.128098	135.197677	Waka	Kai	16.18821918	3.082465753	5.898273973	I	Okute	Unid	34	Che	C	Com	C	Che_Com_C	5.3	0	10.4	1.6	0.3675	61.575	39.775	59.725	71.7574125	1.904	0.182	10.4615385	5.17	0.0656	38.4316129	22.6985714	0.2195	1.1405	0.63945116	119.765379	243.165526	16.0403196	162.346397	1790.8823	12.360534	NA	0.29822509	10.395184	1.36844676	6.00038172	NA	0.22774787
2022_52	2022	34.132435	135.139733	Waka	Kai	16.54630137	2.950958904	6.125315068	I	Okute	Haya	10	Che	C	Com	C	Che_Com_C	5.73	0	10.3	1.5	0.32	59.775	38.575	53.95	66.3221918	2.29	0.26	8.80769231	4.6	0.1535	88.1774194	21.3842857	2.435	4.559	NA	52.1647325	356.892766	18.0105355	302.274002	2231.51016	19.5783983	NA	0.11676276	1.6614097	0.50022279	3.56942836	NA	0.23562086
2022_53	2022	34.122101	135.142241	Waka	Kai	16.9739726	3.002739726	6.107945205	I	Okute	Haya	8	Che	C	Com	C	Che_Com_C	5.47	0	8.6	1.4	0.37	60.75	35.2	56.35	66.440669	2.071	0.214	9.67757009	4.335	0.267	105.996129	16.6685714	5.415	1.0975	NA	43.3000609	52.0124021	19.6880776	218.407287	954.464668	10.2114673	9.90582884	0.06749091	1.55667325	0.68464061	2.21695179	NA	0.37298713
2022_54	2022	34.104044	135.171601	Waka	kai	16.08958904	3.130684932	5.971917808	I	Okute	Haya	30	Che	C	Com	C	Che_Com_C	3.1	0	9.3	1.5	0.315	64.45	41.075	62.05	74.413427	1.905	0.206	9.24757282	6.592	0.0501	226.009032	17.4242857	0.1935	0.879	NA	46.7571547	261.39735	17.9812908	227.874431	2715.32387	NA	NA	NA	0.59729904	0.88368014	3.20112773	NA	0.26809404
2022_55	2022	34.186695	135.287861	Waka	Kai	16.04575342	3.205753425	5.718575342	F	Okute	Haya	NA	Che	C	Org	C	Che_Org_C	4.92	4	10.1	1.5	0.3475	60.1	40.125	55.675	68.6274089	2.022	0.203	9.96059113	6.437	0.0237	203.747097	14.1885714	0.3195	0.314	NA	28.7370879	230.353456	14.3045511	114.542827	1754.08598	NA	NA	NA	0.3191446	0.19125903	NA	NA	0.22257287
2022_56	2022	34.038006	135.224265	Waka	Ari	16.09260274	3.530410959	5.734383562	G	Nakate	Muka	19	Che	C	Com	C	Che_Com_C	4.05	10	12.5	2.3	0.275	62.125	38.3	59	70.3412397	0.957	0.141	6.78723404	5.349	0.0323	13.7419355	13.65	0.166	0.1295	NA	20.3619725	216.154177	7.39471306	137.012921	1175.30832	2.51222025	NA	0.07345447	0.44487692	0.2792178	NA	0.06848638	1.39387673
2022_57	2022	34.131113	135.155354	Waka	Kai	16.72328767	2.983287671	6.011205479	I	NA	Unid	10	Che	C	Com	C	Che_Com_C	4.57	3.33333333	8.6	1.4	0.4025	62.125	39.375	59.25	71.1403762	3.663	0.299	12.2508361	7.367	0.0751	172.690323	17.2485714	0.227	1.8745	NA	26.41971	267.336655	13.657259	244.798692	3436.54682	NA	NA	NA	0.79819637	0.56950872	0.77051342	NA	0.19475786
2022_58	2022	34.022119	135.219108	Waka	Ari	15.48328767	3.533424658	5.732712329	G	Wase	Miya	30	Che	C	Com	C	Che_Com_C	3.41	23.3333333	10.1	1.6	0.4075	64.475	38.15	61.475	72.3505226	1.579	0.179	8.82122905	6.018	0.0375	180.798065	17.54	0.284	0.6075	NA	25.9485337	267.1209	9.92742253	207.330251	1916.68329	NA	0.89068296	NA	0.3115239	0.40815763	0.66231115	NA	0.45746029
2022_59	2022	34.005935	135.195307	Waka	Ari	16.42739726	3.456986301	5.81909589	F	Wase	Miya	60	Che	R	Org	C	Che_R_Org_C	4.28	6.66666667	11.2	1.7	0.295	62.9	37.625	58.7	69.7232431	2.579	0.297	8.68350168	7.103	0.128	299.390968	17.3057143	0.45	3.8135	NA	30.1304089	338.595262	13.5378295	630.984175	2255.47772	NA	3.76456952	NA	0.32849253	0.24876954	NA	NA	0.96536381
2022_60	2022	34.201649	132.95964	Ehim	Ima	15.51150685	2.306849315	6.349808219	I	Wase	Unid	3	Non	N	Non	N	Non_N_Non_N	2.72	33.3333333	10.6	1.7	0.29	65.55	34.625	63.025	71.9099524	1.359	0.111	12.2432432	6.781	0.0439	57.3954839	7.98714286	0.364	0.6415	NA	28.9294668	35.1668843	13.679132	125.811952	1258.58914	NA	0.855113	NA	0.53606759	0.16458818	NA	NA	0.24501114
2022_61	2022	34.05448	135.16036	Waka	Ari	16.64054795	3.263013699	6.030164384	I	Okute	Nyuu	30	Che	R	Com	C	Che_R_Com_C	4.6	0	12.8	2.1	0.3175	61.5	38.65	56.775	68.6820437	2.177	0.228	9.54824561	5.242	0.1506	148.32129	25.4585714	0.602	4.43	NA	45.3393681	421.079316	17.9115312	507.151164	2859.75839	2.93643758	NA	0.019704	0.92703872	0.4350987	1.60103006	NA	0.81611494
2022_62	2022	34.102943	135.117542	Waka	Ari	17.23068493	2.976986301	6.243671233	Z	Wase	Miya	30	Che	R	Com	C	Che_R_Com_C	6.02	0	12.1	1.9	0.265	60.125	38.85	56.25	68.3621606	1.543	0.159	9.70440252	5.542	0.1374	158.902581	10.1057143	0.2475	4.664	NA	36.0367194	105.749813	14.8774715	297.932699	979.371542	NA	NA	NA	0.32276194	0.24656387	NA	NA	0.30095625
2022_63	2022	34.080043	135.196323	Waka	Ari	16.25178082	3.295890411	5.86339726	I	Wase	Miya	15	Che	R	Com	C	Che_R_Com_C	5.24	3.33333333	14.2	2.2	0.2875	60.625	37.625	54.8	66.4731572	2.478	0.243	10.1975309	5.151	0.0957	37.7445161	16.0814286	0.3305	2.456	NA	34.8716135	467.805577	14.6704413	157.646273	744.618577	2.9667704	NA	0.01365073	NA	1.47003171	0.77880418	NA	0.32786404
2022_64	2022	34.084275	135.215434	Waka	Ari	15.5969863	3.353424658	5.775972603	I	Wase	Unid	50	Org	C	Org	C	Org_Org_C	5.41	86.6666667	12.3	1.9	0.3125	62.85	38.125	60.175	71.2358495	2.28	0.265	8.60377358	5.462	0.0674	123.265161	13.0442857	0.237	2.2715	NA	30.6694208	151.613889	14.1107468	356.709465	1107.58806	NA	NA	0.00560766	NA	0.51384431	1.71837786	NA	0.29407233
2022_65	2022	34.230066	135.364487	Waka	Kin	15.51726027	3.375616438	5.523972603	I	NA	Unid	23	Che	R	Com	C	Che_R_Com_C	4.51	16.6666667	10.5	1.6	0.3025	62.225	37.55	58.875	69.8302809	0.597	0.08	7.4625	4.965	0.0817	44.6154839	22.71	0.3085	2.1195	NA	18.0786523	624.478471	16.0409559	94.0597603	1260.82353	NA	NA	0.01041173	0.25822639	0.31661386	NA	0.24824093	0.14878146
2022_66	2022	34.022119	135.219108	Waka	Ari	15.48328767	3.533424658	5.732712329	G	Wase	Tagu	10	Che	C	Org	C	Che_Org_C	3.27	0	13.7	2.2	0.2825	63.125	37.475	58.625	69.5792085	1.119	0.138	8.10869565	5.368	0.0975	22.1245161	18.68	0.318	0.9375	NA	32.2934777	672.751999	17.6572642	267.331763	1601.87009	4.19996603	NA	0.05827586	0.33795728	0.38651173	0.60823892	0.14035364	0.32044478
2022_67	2022	NA	NA	Waka	Ari	NA	NA	NA	NA	Wase	Miya	30	Org	C	Org	C	Org_Org_C	3.82	60	11.5	1.8	0.3525	62	37.65	57.65	68.8552467	2.27	0.25	9.08	7.204	0.0664	165.819355	20.1228571	0.2795	1.3575	NA	35.8222079	334.76967	12.5100286	233.058925	3429.04409	NA	NA	NA	NA	0.19203176	NA	NA	0.09529215
2022_68	2022	34.005935	135.195307	Waka	Ari	16.42739726	3.456986301	5.81909589	F	Nakate	Muka	50	Che	R	Org	R	Che_R_Org_R	5.41	0	9.7	1.5	0.4	61.95	36.275	57.475	67.9650738	2.326	0.247	9.41700405	6.942	0.1395	189.684516	16.2357143	0.465	4.6525	NA	33.0878425	308.361352	15.8356693	401.660809	2248.34319	NA	2.08989773	NA	NA	0.24790007	NA	NA	0.35319255
2022_69	2022	34.201649	132.95964	Ehim	Ima	15.51150685	2.306849315	6.349808219	I	Nakate	Nank	5	Non	N	Non	N	Non_N_Non_N	5.15	73.3333333	13.1	2.8	0.3075	59.3	38.95	54.925	67.33393	1.459	0.14	10.4214286	5.367	0.0395	8.29096774	7.15714286	0.44	0.977	NA	27.7215726	70.330634	15.1578837	116.703161	528.666641	NA	NA	NA	NA	0.15063311	1.48583522	NA	0.10353047
2022_70	2022	34.217697	132.958711	Ehim	Ima	15.6030137	2.283287671	6.337068493	I	Nakate	Nank	NA	Non	N	Org	C	Non_N_Org_C	3.68	100	11.2	1.8	0.3	59.075	33.95	52.65	62.6468275	1.339	0.127	10.5433071	5.502	0.0441	8.52	7.91	0.3765	0.7705	NA	38.535022	96.4298592	13.8109236	86.3212429	664.999693	NA	NA	NA	NA	0.10345717	NA	NA	0.10394879
2022_71	2022	34.201649	132.95964	Ehim	Ima	15.51150685	2.306849315	6.349808219	I	Nakate	Nank	5	Non	N	Non	N	Non_N_Non_N	2.98	100	12.2	2.2	0.32	61	36.55	56.6	67.3755334	1.812	0.175	10.3542857	4.556	0.0293	5.81741935	5.88714286	0.8925	0.5475	NA	28.0350234	14.5911303	18.4899829	35.5470094	114.530298	NA	NA	NA	NA	0.30591288	NA	NA	0.09926082
2022_72	2022	34.262214	133.032107	Ehim	Ima	15.4939726	2.259452055	6.270794521	I	Nakate	Nank	3	Non	N	Org	C	Non_N_Org_C	3.85	100	13.7	2.2	0.3675	60.525	36.85	55.5	66.6196105	1.694	0.182	9.30769231	6.014	0.033	29.8658065	8.96285714	0.4425	0.7685	NA	29.4359213	148.67701	17.3308316	70.3838854	1061.90917	NA	1.27373152	0.00636048	1.00510504	0.27912431	1.19139023	NA	0.30560099
2022_73	2022	34.262214	133.032107	Ehim	Ima	15.4939726	2.259452055	6.270794521	I	Nakate	Nank	3	Non	N	Org	C	Non_N_Org_C	3.27	100	13.4	2.1	0.2725	63.15	36.325	58.7	69.0303964	1.335	0.142	9.40140845	6.061	0.032	18.7806452	8.46571429	0.263	0.5275	NA	29.6451934	136.318746	15.0516245	105.583935	1035.31887	NA	NA	NA	NA	0.1604995	1.10785325	NA	0.11588177
2022_74	2022	34.221949	133.047066	Ehim	Ima	15.16931507	2.293150685	6.309150685	I	Nakate	Unid	7	Non	N	Non	N	Non_N_Non_N	3.41	13.3333333	13.1	2.5	0.3275	65.15	37.4	59.75	70.4898752	1.512	0.139	10.8776978	4.887	0.034	33.2096774	10.2614286	0.3755	0.4255	NA	29.6738515	63.8284768	16.1906791	183.67144	380.39275	NA	0.70492055	0.02439909	NA	0.19287338	NA	NA	0.08698355
2022_75	2022	32.652872	130.635376	Kuma	Uki	16.87835616	3.853150685	5.765643836	G	Okute	Aosh	30	Che	R	Org	R	Che_R_Org_R	NA	73.3333333	12.6	2	0.365	64.025	34.6	57.975	67.5148919	2.329	0.223	10.4439462	5.423	0.05	39.6683871	18.9171429	0.515	0.767	NA	38.0087784	214.850311	15.9399419	223.268051	1010.23315	NA	NA	0.00810268	NA	0.73709351	0.622376	NA	0.69718717
2022_76	2022	32.652872	130.635376	Kuma	Uki	16.87835616	3.853150685	5.765643836	G	Nakate	Unid	20	Che	R	Com	R	Che_R_Com_R	3.88	16.6666667	13.1	2.7	0.335	62.7	39.6	61.4	73.0624391	1.565	0.16	9.78125	5.05	0.039	33.576129	16.7042857	0.345	0.536	NA	30.2063685	98.136644	16.3149176	270.47661	857.76434	3.17567509	NA	0.00864527	NA	0.29468049	NA	NA	0.88680243
2022_77	2022	33.510875	132.445334	Ehim	Yaw	15.10821918	3.862191781	5.472273973	I	Nakate	Nank	25	Org	C	Org	C	Org_Org_C	4.14	60	10.4	1.9	0.3475	62.3	39.775	58.15	70.4519207	2.579	0.251	10.2749004	6.508	0.042	59.64	16.7371429	0.3645	0.6095	NA	33.0107471	178.079341	12.7279241	412.797838	1903.14906	NA	NA	NA	NA	0.85105301	NA	NA	0.38351344
2022_78	2022	33.510875	132.445334	Ehim	Yaw	15.10821918	3.862191781	5.472273973	I	Wase	Okit	35	Org	C	Org	C	Org_Org_C	4.75	46.6666667	11.6	2	0.3575	60.6	39.325	55.875	68.326212	2.388	0.262	9.11450382	6.548	0.056	41.9587097	16.2642857	0.34	1.3495	NA	29.2745489	112.303319	15.7162269	354.222565	1889.76763	NA	0.89542047	0.03759569	NA	0.20000445	NA	NA	0.77190277
2022_79	2022	33.510875	132.445334	Ehim	Yaw	15.10821918	3.862191781	5.472273973	I	Gokuwase	Unid	30	Org	C	Org	C	Org_Org_C	4.28	66.6666667	11.2	1.9	0.3075	61.4	39.4	59.525	71.3833708	1.995	0.254	7.85433071	6.312	0.05	56.0670968	13.5785714	0.2945	1.496	NA	32.0830351	147.490927	14.3653299	195.159763	1733.10847	NA	NA	NA	NA	0.24133988	NA	NA	0.25377681
2022_80	2022	33.510875	132.445334	Ehim	Yaw	15.10821918	3.862191781	5.472273973	I	Wase	Okit	25	Org	C	Org	C	Org_Org_C	3.62	86.6666667	11.2	2.2	0.3225	63.125	40.225	59.725	72.0078208	2.488	0.269	9.24907063	7.312	0.07	108.057419	15.5542857	0.4315	0.985	NA	30.4123207	121.731318	15.094356	213.390531	2878.22264	NA	0.71131322	NA	NA	0.18399254	0.52317521	NA	0.09265321
2022_81	2022	34.303848	133.166154	Hiro	Ono	16.33863014	2.058082192	6.632986301	J	Nakate	Unid	10	Che	C	Com	C	Che_Com_C	6.71	0	14.5	2.5	0.3425	62.175	39.75	57.825	70.1697451	1.751	0.197	8.88832487	5.122	0.311	55.3341935	10.0457143	1.2595	12.7315	NA	28.1963078	68.129779	12.3392182	335.814449	923.536279	3.26690094	NA	0.00593645	NA	0.33617892	NA	NA	0.1812874
2022_82	2022	34.122198	135.181357	Waka	Kai	16.08383562	3.083013699	5.939780822	I	Okute	Haya	20	Non	N	Non	N	Non_N_Non_N	4.49	60	12.1	2	0.27	63.9	38.5	61.2	72.3027662	3.577	0.38	9.41315789	4.546	0.043	28.903871	21.8471429	0.39	1.0705	NA	31.2041787	80.7785494	17.7394781	95.7277794	707.047384	4.33243709	1.54328474	0.0665949	NA	0.31390466	0.87092847	NA	0.0790498
2022_83	2022	34.121434	135.165753	Waka	Kai	15.86054795	3.055342466	5.970739726	I	Okute	Haya	20	Non	N	Non	N	Non_N_Non_N	3.56	46.6666667	11.4	2.3	0.3175	62.125	40.35	59.15	71.6019902	2.507	0.289	8.67474048	4.951	0.038	23.5903226	18.2128571	0.6725	0.9585	NA	38.2699454	291.460944	14.9449631	109.903714	1888.35304	8.54031633	1.07146603	0.21929937	0.34362121	0.28864462	1.21735518	NA	0.17249953
2022_84	2022	34.121376	135.174107	Waka	Kai	15.86054795	3.055342466	5.970739726	I	Okute	Haya	20	Non	N	Non	N	Non_N_Non_N	4.43	6.66666667	12	1.9	0.37	61.4	41.275	57.3	70.618097	4.536	0.48	9.45	4.471	0.039	31.6522581	21.7128571	0.4305	0.489	NA	37.4815305	131.749345	20.0442472	71.9222498	780.091275	6.83836189	5.36630985	0.10652889	NA	0.35877723	1.0625501	NA	0.13797181
2022_85	2022	34.345926	133.167003	Hiro	Ono	16.1660274	2.104383562	6.490958904	J	Wase	Unid	20	Non	N	Non	N	Non_N_Non_N	5.32	60	9.4	1.4	0.375	59.025	38.675	52.625	65.3080872	0.906	0.095	9.53684211	5.763	0.027	44.6612903	6.57	0.314	0.4375	NA	22.3689337	73.1831811	11.28873	142.300142	530.158002	NA	NA	NA	NA	0.18789877	0.77309894	NA	0.18350682
2022_86	2022	34.345926	133.167003	Ehim	Ima	16.1660274	2.104383562	6.490958904	NA	Nakate	Nank	24	Non	N	Org	C	Non_N_Org_C	5.5	20	11.3	1.7	0.4	60	39.45	54.35	67.1582087	2.702	0.261	10.3524904	7.023	0.092	105.08	12.8528571	0.3895	0.832	NA	28.9531003	239.276055	6.14920089	378.514888	1879.83245	NA	NA	NA	NA	0.11861974	NA	NA	0.21956577
2022_87	2022	34.038006	135.224265	Waka	Ari	16.09260274	3.530410959	5.734383562	G	Wase	Okit	45	Che	C	Com	C	Che_Com_C	4.57	6.66666667	12.3	2.2	0.3	63.575	36.525	58.65	69.0934015	1.792	0.226	7.92920354	5.223	0.032	30.8735484	17.4985714	0.4155	0.7625	NA	32.0607758	189.328684	15.48697	206.231046	1497.21155	6.8391831	NA	0.02706868	NA	0.11741805	0.83663498	NA	0.95272454
2022_88	2022	34.038006	135.224265	Waka	Ari	16.09260274	3.530410959	5.734383562	G	Okute	Nyuu	23	Che	C	Com	C	Che_Com_C	4.11	3.33333333	12	2.1	0.3075	62.775	39.925	58.275	70.6397993	0.746	0.129	5.78294574	4.983	0.019	8.19935484	15.1	0.422	0.1975	NA	30.5946364	262.611089	16.3127956	128.028219	981.180781	15.4999514	2.06926114	0.13190427	0.61145991	0.17238707	NA	0.12463243	0.64386454
2022_89	2022	34.130493	135.166448	Waka	Kai	16.75945205	2.999726027	5.969890411	I	Okute	Haya	30	Non	N	Non	N	Non_N_Non_N	5.32	86.6666667	11.1	1.8	0.405	57.85	37.65	52.9	64.9302125	3.061	0.323	9.47678019	5.736	0.047	38.0651613	15.39	0.402	1.5585	NA	33.9499365	284.520616	14.8306161	131.3874	1855.86524	NA	NA	0.01142764	NA	0.11752034	NA	NA	0.04794677
2022_90	2022	34.795846	136.462694	Mie	Tsu	16.09232877	4.288493151	5.735643836	D	Wase	Okit	30	Che	R	Che	R	Che_R_Che_R	4.43	0	11.1	2	0.39	60.625	39.875	55.55	68.3799541	1.848	0.223	8.28699552	5.152	0.028	22.6741935	17.29	0.4805	0.609	NA	30.8584413	296.647065	16.0063631	192.289765	1091.50983	7.17844041	NA	0.03645068	NA	0.07711214	NA	NA	0.61450755
2022_91	2022	34.108913	132.943133	Ehim	Ima	16.0890411	2.271232877	6.250684932	J	Nakate	Nank	NA	Org	C	Org	C	Org_Org_C	5.01	30	10.6	2	0.3325	59.475	37.6	53.85	65.6778692	1.489	0.163	9.13496933	6.492	0.064	39.6683871	8.87142857	0.31	1.025	NA	37.6513704	159.436308	16.3876027	217.25998	1228.93302	NA	NA	NA	NA	0.08542434	NA	NA	0.15172919
2022_92	2022	34.033293	132.92785	Ehim	Ima	15.61972603	2.771506849	5.865917808	I	Nakate	Unid	15	Org	C	Org	C	Org_Org_C	5.47	60	10.3	1.9	0.4	59.4	38.5	54.35	66.6045982	1.082	0.123	8.79674797	6.333	0.036	29.7741935	7.58428571	0.3645	0.394	NA	30.4678196	137.100068	16.3612317	124.187994	978.112621	NA	NA	NA	NA	0.04003848	NA	NA	0.1113736
2022_93	2022	34.033293	132.92785	Ehim	Ima	15.61972603	2.771506849	5.865917808	I	Nakate	Nank	30	Org	C	Org	C	Org_Org_C	5.82	86.6666667	10	1.7	0.3675	59.3	39.275	54.425	67.1163635	1.349	0.172	7.84302326	6.851	0.055	45.8064516	15.9171429	0.356	0.729	NA	34.7111764	443.415018	18.2157006	155.151713	2399.89342	NA	NA	NA	NA	0.10717826	NA	NA	0.13727231
2022_94	2022	32.657179	130.672537	Kuma	Uki	17.57780822	3.846027397	5.716082192	F	Wase	Okit	10	Org	C	Org	C	Org_Org_C	6.89	86.6666667	10.2	1.7	0.33	59.675	40.975	55.325	68.8462508	1.814	0.165	10.9939394	5.366	0.042	6.45870968	16.9442857	0.568	0.8295	NA	28.1193836	180.542053	9.62317352	180.371144	1161.45892	8.63201462	NA	0.14849878	0.45461773	0.25345937	2.5300248	0.07372013	1.18859124
2022_95	2022	32.657179	130.672537	Kuma	Uki	17.57780822	3.846027397	5.716082192	F	Gokuwase	Unid	15	Org	C	Org	C	Org_Org_C	5.73	52	11.5	2.2	0.3025	60.625	38.325	56.75	68.4789612	3.882	0.393	9.8778626	5.254	0.078	37.6070968	19.7857143	0.8285	0.865	NA	28.5242866	231.902587	11.9246883	160.431682	1116.73438	4.30183454	NA	0.14376439	0.56526574	0.33113217	0.71258938	0.15157418	1.54812077
2022_96	2022	32.657179	130.672537	Kuma	Uki	17.57780822	3.846027397	5.716082192	F	Gokuwase	Unid	20	Org	C	Org	C	Org_Org_C	3.68	100	10.4	1.9	0.265	64.075	39.6	60.95	72.6846786	1.844	0.198	9.31313131	5.826	0.084	37.1032258	16.4871429	0.5855	0.5795	NA	40.3785677	249.637817	15.1218213	158.887189	962.117344	14.9293991	NA	0.64453597	1.01937931	0.36644392	1.52179504	0.14190809	1.5385285
2022_97	2022	34.834387	137.575608	Shiz	Ham	15.02356164	6.614794521	6.115424658	E	Okute	Aosh	30	Che	C	Com	C	Che_Com_C	6.02	20	12.5	2.4	0.335	60.825	41.35	56.65	70.1359038	0.863	0.092	9.38043478	6.18	0.106	18.5974194	27.4742857	0.8345	0.41	NA	41.3168876	249.141537	19.1906336	179.671961	1004.42501	17.8595359	NA	0.39501183	0.77378776	0.26621198	1.52054012	0.17202136	1.57174177
2022_98	2022	34.834387	137.575608	Shiz	Ham	15.02356164	6.614794521	6.115424658	E	Okute	Aosh	NA	Che	C	Com	C	Che_Com_C	4.6	0	13.3	2.7	0.355	62.725	40.5	58.775	71.3775218	1.57	0.15	10.4666667	4.937	0.08	58.4490323	26.6857143	0.4845	0.4205	NA	40.2642059	209.966819	15.1732115	156.614137	989.939876	11.6994306	NA	0.40212619	0.95828468	0.45165696	2.20433819	0.15126041	1.49556997
2022_99	2022	34.834387	137.575608	Shiz	Ham	15.02356164	6.614794521	6.115424658	E	Okute	Aosh	30	Che	C	Com	C	Che_Com_C	5.61	3.33333333	12.1	2.2	0.315	62.375	40.15	58.2	70.705463	1.413	0.169	8.36094675	5.223	0.123	42.0045161	27.86	0.653	2.606	NA	26.3390611	205.050738	13.2597636	242.405717	1089.23064	15.2283233	NA	0.09311947	0.5701611	0.20140032	0.97628845	0.06471647	0.81789298
2022_100	2022	32.638803	130.56031	Kuma	Uki	17.04493151	4.489041096	5.953205479	F	Okute	Unid	15	Org	C	Org	R	Org_Org_R	6.74	86.6666667	13.1	3	0.29	58.65	39.475	54.35	67.1728973	1.625	0.168	9.67261905	7.309	0.072	139.93871	16.5871429	0.3735	1.0465	NA	29.5571925	299.251512	15.6173756	188.817784	1188.68581	19.975062	NA	0.13292163	0.46435507	0.23313334	NA	0.1663428	0.70684372
2022_101	2022	32.638803	130.56031	Kuma	Uki	17.04493151	4.489041096	5.953205479	NA	Wase	Unid	NA	Org	C	Org	R	Org_Org_R	5.82	86.6666667	10.7	1.8	0.305	51.125	44.15	41.975	60.9189882	1.46	0.157	9.29936306	6.771	0.069	64.0832258	15.9014286	0.386	0.634	NA	28.1296618	170.33499	16.3266152	207.131188	1191.99879	9.36775205	NA	0.07194349	0.39088096	0.11213375	0.56401435	0.05678628	0.73232003
2022_102	2022	34.131113	135.155354	Waka	Kai	16.72328767	2.983287671	6.011205479	I	NA	Unid	50	Che	C	Com	C	Che_Com_C	7.06	3.33333333	11.9	2.3	0.295	59.425	41.675	56.325	70.0664774	2.404	0.263	9.140684411	5.333	0.084	218.176129	83.91428571	0.5	2.4515	NA	33.08457836	218.922804	13.37133691	263.8917309	2295.214746	NA	1.550975619	0.009394402	0.753108295	3.431064282	5.657953307	NA	0.253044815
2022_103	2022	34.131113	135.155354	Waka	Kai	16.72328767	2.983287671	6.011205479	I	NA	Unid	50	Che	C	Com	C	Che_Com_C	5.76	6.66666667	12.4	2.1	0.3625	60.075	41.75	57.1	70.7352281	2.019	0.222	9.094594595	5.232	0.041	170.4916129	76.52857143	0.462	0.87	NA	27.34546418	453.5392718	10.47701134	264.2163452	2372.138421	4.183293082	NA	0.018626385	1.319942275	1.839699052	5.156663654	NA	0.166851486
2022_104	2022	34.131113	135.155354	Waka	Kai	16.72328767	2.983287671	6.011205479	I	NA	Unid	50	Che	C	Com	C	Che_Com_C	6.02	13.3333333	11.2	2.1	0.3375	60.375	40.8	56.6	69.7724874	2.76	0.315	8.761904762	4.786	0.11	140.9464516	77.98571429	0.579	2.5005	NA	34.32614217	284.7241523	13.38958847	353.7589439	2109.719272	13.26451074	NA	0.035640603	1.308696122	1.885261553	6.265013358	NA	0.223193978
2022_105	2022	34.262214	133.032107	Ehim	Ima	15.4939726	2.259452055	6.270794521	I	NA	Othe	NA	Non	N	Org	R	Non_N_Org_R	4.17	100	12.2	2.1	0.45	68.025	29.375	67.675	73.7753092	3.536	0.349	10.1318052	5.523	0.356	81.6270968	13.3157143	1.4375	12.0975	NA	34.5339537	170.535187	14.8674901	120.398972	1143.26343	6.07371156	NA	0.05482834	0.33883434	0.46998187	0.65677124	0.05605171	0.62116064
2022_106	2022	34.262214	133.032107	Ehim	Ima	15.4939726	2.259452055	6.270794521	I	NA	Othe	NA	Non	N	Org	R	Non_N_Org_R	4.14	43.3333333	12	2	0.4975	70.675	29.3	70.425	76.2769338	3.109	0.286	10.8706294	7.112	0.181	110.210323	12.6585714	0.3645	1.485	NA	27.0429142	74.0541012	18.1790836	116.75675	956.107628	12.6853868	NA	0.26078368	0.75191057	0.2097651	1.60993061	0.07218441	1.13052555
2022_107	2022	33.965262	132.791637	Ehim	Mat	16.58849315	2.973972603	5.844547945	F	NA	Othe	41	Non	N	Org	C	Non_N_Org_C	7	10	12.5	2	0.285	59.35	40.175	55.45	68.4743246	2.032	0.207	9.816425121	6.782	0.121	45.5316129	14.32857143	0.26	2.175	NA	31.30314105	549.9112314	12.35818616	222.1800051	1708.916775	NA	NA	NA	NA	3.224585762	NA	NA	0.404695158
2022_108	2022	33.965262	132.791637	Ehim	Mat	16.58849315	2.973972603	5.844547945	F	NA	Othe	41	Non	N	Org	C	Non_N_Org_C	6.89	60	13.2	2.3	0.3375	58.375	40.025	54.175	67.3567461	2.089	0.233	8.965665236	5.63	0.169	61.74709677	14.72857143	0.2365	5.612	NA	40.73755369	410.219348	13.98975311	308.2357063	1186.439916	NA	NA	0.006542791	NA	2.263228967	NA	NA	0.637958003
2022_109	2022	33.965262	132.791637	Ehim	Mat	16.58849315	2.973972603	5.844547945	F	NA	Othe	41	Non	N	Org	C	Non_N_Org_C	7	16.6666667	13.5	2.3	0.4425	57.975	39.2	53.075	65.9817825	1.752	0.207	8.463768116	5.916	0.187	75.48903226	13.62142857	0.1955	6.364	NA	41.6105201	487.9491369	13.26867981	273.2535432	1380.91732	NA	NA	0.006027441	NA	2.238743745	NA	NA	0.356720293
2022_110	2022	33.965262	132.791637	Ehim	Mat	16.58849315	2.973972603	5.844547945	F	NA	Othe	41	Che	C	Che	C	Che_Che_C	7.73	0	11.1	2.4	0.37	58.125	40.6	52.825	66.6246248	4.058	0.497	8.16498994	4.477	0.274	60.41870968	15.10857143	0.9015	9.767	NA	27.23301853	250.4208806	17.12079566	240.2049318	1044.904641	12.04262288	NA	0.03325998	0.307726359	2.76521718	0.904914402	NA	0.168444021
2022_111	2022	33.965262	132.791637	Ehim	Mat	16.58849315	2.973972603	5.844547945	F	NA	Othe	41	Che	C	Che	C	Che_Che_C	7.61	0	11.4	1.7	0.3675	59.325	40.825	53.925	67.6356877	1.382	0.169	8.177514793	5.09	0.243	55.56322581	15.21571429	0.3635	6.8625	0.51669148	24.05496956	339.5732327	14.08636986	199.0456164	1263.419491	4.441934705	NA	0.009591074	NA	2.577401521	1.092694952	0.032988483	0.177950693
2022_112	2022	33.965262	132.791637	Ehim	Mat	16.58849315	2.973972603	5.844547945	F	NA	Othe	41	Che	C	Che	C	Che_Che_C	7.06	0	11.8	1.9	0.405	58.475	42.025	52.275	67.0729174	0.014	0.058	0.24137931	4.906	0.167	39.30193548	14.39571429	0.5375	4.372	0.515860536	22.67426386	293.2743303	13.02933095	198.1185089	1025.390314	5.483587711	NA	0.014203227	NA	2.341891391	0.552995115	0.03846894	0.256134003
2022_113	2022	34.131113	135.155354	Waka	Kai	16.72328767	2.983287671	6.011205479	I	Okute	Nyuu	20	Che	R	Org	R	Che_R_Org_R	5.73	100	14	2.4	0.2775	59.975	41.2	54.7	68.4801431	2.872	0.281	10.22064057	6.186	0.06	213	16.16714286	0.245	2.041	NA	30.41563233	257.5522061	13.18658699	234.2908461	2247.755274	NA	NA	NA	NA	0.189527699	1.05422153	NA	0.30537012
2022_114	2022	34.131113	135.155354	Waka	Kai	16.72328767	2.983287671	6.011205479	I	Okute	Nyuu	20	Che	R	Org	R	Che_R_Org_R	7.18	60	12.5	1.4	0.28	59.7	40.85	54.725	68.2901759	3.885	0.389	9.98714653	6.52	0.079	270.8535484	16.01857143	0.2775	2.7905	NA	28.14423484	184.2636121	13.33838996	245.3623104	2471.10919	NA	NA	NA	NA	0.170661734	NA	NA	0.19995273
2022_115	2022	34.131113	135.155354	Waka	Kai	16.72328767	2.983287671	6.011205479	I	Okute	Nyuu	20	Che	R	Org	R	Che_R_Org_R	7.21	100	12.2	2.3	0.295	59.675	39.55	54.5	67.3383435	3.467	0.338	10.25739645	5.984	0.086	153.6348387	15.73714286	0.4845	2.5385	NA	33.24521585	206.6233272	15.60590735	229.6562514	1974.893007	NA	0.523879307	NA	NA	0.191224093	0.914224904	NA	0.13034023
2022_116	2022	34.131113	135.155354	Waka	Kai	16.72328767	2.983287671	6.011205479	I	Okute	Unid	30	Che	R	Org	R	Che_R_Org_R	5.73	100	13.8	2.5	0.26	61.775	38.575	56.1	68.0826015	2.85	0.292	9.760273973	7.257	0.114	197.8380645	11.92142857	0.524	3.361	NA	28.78937351	172.8284165	13.45047251	228.2694537	2100.419428	NA	NA	NA	NA	0.264623922	NA	NA	0.251188153
2022_117	2022	34.131113	135.155354	Waka	Kai	16.72328767	2.983287671	6.011205479	I	Okute	Nyuu	20	Che	R	Org	R	Che_R_Org_R	6.83	33.3333333	13.1	2.5	0.27	58.9	41.675	54.25	68.4095616	3.927	0.375	10.472	6.564	0.092	155.3296774	16.82857143	0.472	3.306	NA	30.44356153	390.8827557	14.20563221	248.6357418	2479.374495	NA	1.723600735	0.008495779	0.28053475	0.682938857	NA	NA	0.070615354
2022_118	2022	34.131113	135.155354	Waka	Kai	16.72328767	2.983287671	6.011205479	I	Okute	Nyuu	10	Che	R	Org	R	Che_R_Org_R	7.81	16.6666667	12.4	2.1	0.2875	58.55	41.825	53.575	67.9677221	2.937	0.314	9.353503185	6.221	0.093	268.1967742	70.8	0.363	3.489	NA	26.53855916	311.811462	6.416798906	270.2997129	2314.042315	NA	NA	NA	NA	0.278236497	1.055112747	NA	0.128555631
[truncated: 1,648 more columns]
