# Supplementary material for: A cohort study of sustainable cultivation methods in mandarin orange orchards across Japan
Source: Plant Biotechnol (Tokyo). 2025 Dec 25;42(4):459–66. doi: 10.5511/plantbiotechnology.25.0605a (PMC12781916; doi:10.5511/plantbiotechnology.25.0605a)
Supplement: Supplementary Data [file plantbiotechnology-42-4-25.0605a-sx002.csv]

#cultivtion_method	Che_C_Org_C					Org_C_Org_C					Non_N_Non_N					Che_R_Org_R
	effect_size	p_value	lower_ci	upper_ci	FDR	effect_size	p_value	lower_ci	upper_ci	FDR	effect_size	p_value	lower_ci	upper_ci	FDR	effect_size	p_value	lower_ci	upper_ci	FDR
Fruit nitrogen	-0.396345538	0.244253108	-1.070900303	0.278209228	0.396799046	0.617026058	0.131062334	-0.188138476	1.422190592	0.201438218	-0.161530383	0.742293904	-1.138898925	0.815838158	0.830148675	-0.941643751	0.091884775	-2.041496239	0.158208737	0.130979381
Disease severity	-0.010882715	0.977842807	-0.792088731	0.770323301	0.984707051	1.354114136	4.94E-08	0.909352431	1.798875842	5.31E-07	1.751418472	1.20E-10	1.296786378	2.206050567	2.56E-09	1.544963323	2.46E-06	0.953292205	2.136634441	1.90E-05
Fruit Brix	0.447366249	0.251202999	-0.325588122	1.220320619	0.406562393	-0.192788523	0.631499173	-0.990391951	0.604814905	0.723545101	-0.069519721	0.867560415	-0.899423296	0.760383855	0.91050315	0.166460648	0.378533884	-0.209119994	0.54204129	0.453394392
Fruit acid	0.246338195	0.588281229	-0.660005086	1.152681476	0.725057326	0.327894798	0.188784339	-0.164672759	0.820462355	0.271904518	-0.389833039	0.357467286	-1.230369383	0.450703305	0.493079875	0.063210636	0.823621987	-0.502073436	0.628494707	0.859183051
Fruit hardness	-0.03062264	0.956092437	-1.139829343	1.078584063	0.970858343	0.208002221	0.517641544	-0.429521544	0.845525985	0.614480571	0.37537576	0.480669797	-0.682211484	1.432963004	0.612679272	-0.757818626	0.099160063	-1.663098955	0.147461702	0.140084672
Fruit color *L	-0.326415982	0.269913171	-0.913236333	0.26040437	0.425868708	-1.110245455	0.006360247	-1.897909606	-0.322581305	0.01630264	-1.065621102	0.001483226	-1.706041364	-0.425200839	0.00854208	-0.253915169	0.596903447	-1.209947141	0.702116802	0.671492117
Fruit color *a	-0.14613844	0.524878673	-0.603667556	0.311390677	0.667155527	0.002035558	0.995821649	-0.769857478	0.773928593	0.996452315	-0.727599358	0.018092101	-1.326598476	-0.12860024	0.040385804	-0.519255751	0.188318002	-1.300160458	0.261648957	0.24784471
Fruit color *b	-0.602190409	0.005817583	-1.022845929	-0.18153489	0.168829559	-1.154291939	0.001725657	-1.861482079	-0.4471018	0.007995713	-0.796044643	0.029852973	-1.511785671	-0.080303615	0.062147746	0.327253548	0.488936542	-0.613592027	1.268099123	0.570667059
Soil total carbon	0.072244958	0.852490721	-0.702262228	0.846752145	0.910785618	0.537360833	0.215685466	-0.319963685	1.394685352	0.304270568	0.907362037	7.17E-07	0.578107478	1.236616596	8.64E-06	1.457575634	4.25E-08	0.994856332	1.920294936	4.07E-07
Soil total nitrogen	-0.205798162	0.427739777	-0.721721246	0.310124922	0.58482646	0.108508321	0.704524822	-0.45933292	0.676349563	0.787791379	0.269249749	0.310069017	-0.256540408	0.795039906	0.444808098	0.687727575	0.000984774	0.291152693	1.084302457	0.002201096
Soil C/N ratio	0.313569161	0.143835926	-0.110109765	0.737248087	0.263295902	0.396977941	0.030337946	0.038733712	0.75522217	0.058242958	0.509869946	0.029910918	0.051239884	0.968500007	0.062186335	0.412578268	0.064186124	-0.025112091	0.850268627	0.095014732
Soil pH	0.388936705	0.223495142	-0.243907826	1.021781236	0.374252493	1.218039036	0.000149048	0.610871491	1.825206582	0.000912777	0.128028994	0.7650018	-0.724179523	0.980237511	0.84479556	0.888300503	0.001847913	0.343436714	1.433164293	0.003903623
Soil EC	-0.121660811	0.624334244	-0.6164334	0.373111777	0.753210579	-0.150701353	0.577157912	-0.686808678	0.385405973	0.672995942	-1.100864184	0.005210988	-1.860878203	-0.340850164	0.013843568	0.389620716	0.074638151	-0.039994819	0.819236251	0.108989039
Soil Truog P	-0.044393629	0.899848575	-0.747608867	0.658821609	0.941254209	0.430811318	0.362428904	-0.50576891	1.367391546	0.458844285	-0.53779047	0.050810435	-1.07753591	0.00195497	0.097422681	0.691459001	0.000151361	0.350133679	1.032784322	0.000618777
Soil CEC	0.62959698	0.044041104	0.017385246	1.241808715	0.168829559	0.013511032	0.979142306	-1.012556268	1.039578333	0.986006912	0.268999775	0.577012402	-0.689772639	1.227772189	0.695057688	0.82749809	0.004150888	0.272518617	1.382477563	0.008017259
Soil NH4-N	0.018194052	0.950321403	-0.564005895	0.600394	0.967059611	-0.171551197	0.537625156	-0.723420222	0.380317828	0.633916228	-0.271624502	0.374745292	-0.87880793	0.335558926	0.513768959	-0.477257286	0.004987028	-0.804502174	-0.150012398	0.009424588
Soil NO3-N	-0.201228245	0.39964223	-0.676060624	0.273604135	0.56055276	0.455650397	0.273774502	-0.367670613	1.278971407	0.372756608	-0.812399235	0.207816628	-2.088037851	0.463239382	0.319417063	0.598929835	0.003635289	0.203431943	0.994427726	0.007090835
Soil B	NA	NA	NA	NA	NA	-1.624628818	0.075040699	-3.443428393	0.194170758	0.124673296	NA	NA	NA	NA	NA	NA	NA	NA	NA	NA
Soil Na	-0.161244041	0.639800994	-0.847520487	0.525032405	0.765889498	-0.137111771	0.73357195	-0.936593776	0.662370235	0.808823225	-0.500499879	0.314689611	-1.487329246	0.486329488	0.450208709	0.160918683	0.675127135	-0.603736917	0.925574283	0.741371343
Soil Mg	0.69354803	0.148768976	-0.255283891	1.64237995	0.269526343	-0.277927556	0.493227383	-1.082016666	0.526161554	0.591274101	-0.346904602	0.38391316	-1.137522718	0.443713514	0.520907108	0.480494764	0.025720692	0.060359006	0.900630523	0.041542735
Soil Al	0.038820759	0.920011944	-0.739155321	0.81679684	0.953862581	0.438629188	0.351885377	-0.500164844	1.37742322	0.449821113	0.32534677	0.169790662	-0.144428379	0.79512192	0.27036293	0.37649233	0.021424311	0.05904064	0.69394402	0.03540059
Soil K	0.388092587	0.012823449	0.085649728	0.690535446	0.168829559	0.94480053	0.037760204	0.054859463	1.834741597	0.070355097	-0.202443607	0.704565135	-1.264560297	0.859673084	0.799858836	1.325725667	0.001221754	0.545419369	2.106031965	0.002681401
Soil Ca	0.491459814	0.223650254	-0.308473001	1.291392628	0.374252493	0.172670155	0.744065022	-0.877056464	1.222396775	0.818678785	-0.422653975	0.170841074	-1.032338704	0.187030755	0.271487628	0.382794202	0.285024275	-0.327305106	1.092893511	0.353591436
Soil Mn	-0.121023359	0.814574615	-1.15709773	0.915051012	0.883231942	-1.101307451	1.89E-06	-1.500803418	-0.701811483	1.67E-05	-0.941072611	0.018407388	-1.714694352	-0.167450871	0.040911069	-0.658067748	0.011167696	-1.156971225	-0.159164271	0.019344264
Soil Fe	NA	NA	NA	NA	NA	0.523614055	0.245026358	-0.396137247	1.443365356	0.338372973	-0.155817363	0.763291015	-1.226441147	0.914806421	0.844651628	NA	NA	NA	NA	NA
Soil Co	-0.210546021	0.404012552	-0.712287353	0.291195312	0.564227709	-1.290803325	5.24E-06	-1.811601936	-0.770004715	4.23E-05	-0.583645934	0.19668365	-1.478463233	0.311171365	0.304579783	-1.257066259	0.00034196	-1.916089724	-0.598042794	0.000864763
Soil Ni	-0.735924305	0.041553604	-1.442455603	-0.029393008	0.168829559	-1.028986404	0.010463761	-1.803750821	-0.254221987	0.023891246	-0.499058178	0.246545445	-1.356073603	0.357957247	0.3677209	-0.289308014	0.195594767	-0.733546346	0.154930318	0.255765409
Soil Cu	0.602346318	0.061417991	-0.029785141	1.234477776	0.168829559	-1.416409589	0.000483397	-2.189597103	-0.643222075	0.002606716	-0.906454934	0.015751886	-1.636335866	-0.176574002	0.035867931	0.073942075	0.727822477	-0.349296731	0.497180881	0.788807602
Soil Zn	0.035234275	0.953247136	-1.173349327	1.243817877	0.968592389	-0.898791782	0.003776662	-1.491013663	-0.3065699	0.015178999	-1.004934362	0.00100866	-1.575964921	-0.433903804	0.006659688	-0.783514842	0.00152182	-1.247134284	-0.3198954	0.003271706
Soil As	0.501228674	0.350222621	-0.581828764	1.584286112	0.515052465	-0.319975386	0.51758698	-1.315244492	0.67529372	0.614480571	NA	NA	NA	NA	NA	-1.108010333	0.002918472	-1.801402433	-0.414618233	0.005889192
Soil Rb	-0.488612869	0.033157082	-0.936785465	-0.040440273	0.168829559	-0.165518907	0.701126615	-1.021357888	0.690320074	0.786217211	-0.505274279	0.440558123	-1.806177122	0.795628563	0.579817113	-0.398877719	0.266797622	-1.110969081	0.313213644	0.332811579
Soil Sr	0.64225551	0.106404697	-0.141700008	1.426211028	0.207036513	0.409391643	0.267622672	-0.320830186	1.139613472	0.365150105	-0.374642018	0.247185452	-1.015589117	0.266305081	0.368327331	0.286106254	0.361380068	-0.336393607	0.908606115	0.436310441
Soil Mo	0.014148388	0.975164207	-0.8937593	0.922056077	0.983264613	0.219198235	0.422950775	-0.323271394	0.761667863	0.524127235	0.172553299	0.528080664	-0.371593513	0.716700111	0.654852734	-0.542597214	0.231235982	-1.441223928	0.356029501	0.294811549
Soil Cd	0.215466247	0.381929546	-0.274307078	0.705239572	0.543448894	-0.818790663	0.029219669	-1.552431548	-0.085149778	0.05643897	0.199146798	0.72538701	-0.929301164	1.32759476	0.817031193	0.611483371	0.029440878	0.063348595	1.159618148	0.046738135
Soil Cs	-0.723848213	0.029382805	-1.370237233	-0.077459194	0.168829559	-0.56385349	0.135450432	-1.311761254	0.184054273	0.207375661	0.552040075	0.051823754	-0.00466152	1.108741671	0.098884986	-0.233383562	0.29503276	-0.680257082	0.213489957	0.364004453
Soil Ba	0.516670319	0.078278586	-0.060358317	1.093698955	0.168829559	1.227806802	0.001130099	0.505534714	1.95007889	0.005510975	0.292537259	0.681416245	-1.124850401	1.709924919	0.783157199	0.72520997	0.110565088	-0.170642804	1.621062744	0.153990917
Bacteria observed features	0.200572986	0.490627105	-0.378328628	0.779474599	0.633559388	0.020575185	0.946359981	-0.586615039	0.62776541	0.960956793	0.679362891	0.035549838	0.047392158	1.311333624	0.071920057	0.50956353	0.041043815	0.021445398	0.997681662	0.063249161
Bacteria Shannon entropy	0.308122026	0.256426512	-0.230095777	0.846339829	0.412478121	0.292404681	0.30960958	-0.277014809	0.861824171	0.409155377	0.881291936	0.005612185	0.267242407	1.495341465	0.014613907	0.612938735	0.011998294	0.139909996	1.085967474	0.020714778
Bacteria Faith PD	0.276530916	0.383893007	-0.354508182	0.907570014	0.545259375	0.05864611	0.858408191	-0.593973305	0.711265525	0.89701385	0.469622014	0.184734044	-0.230200288	1.169444316	0.288821761	0.382518173	0.222501836	-0.238416675	1.00345302	0.285453575
Fungi observed features	0.48923121	0.243901535	-0.342781063	1.321243484	0.396799046	1.368599483	1.32E-05	0.784171772	1.953027193	9.97E-05	1.172642126	0.000223057	0.574423358	1.770860895	0.001786719	1.146965252	3.34E-05	0.636570232	1.657360272	0.000194639
Fungi Shannon entropy	0.499292872	0.164996229	-0.211547455	1.210133199	0.293956167	1.070367607	4.18E-05	0.580566287	1.560168928	0.000282391	1.308649068	8.17E-07	0.830819966	1.786478169	9.77E-06	0.531850188	0.052622144	-0.006227239	1.069927615	0.079008318
Fungi Faith PD	0.350001023	0.403501944	-0.482727563	1.182729609	0.564227709	1.138712012	0.001458719	0.452339615	1.825084409	0.006859454	0.929984256	0.008060609	0.250838438	1.609130073	0.020109378	0.910459628	0.001019321	0.383746335	1.437172921	0.00227509
Nitrosomonas	-0.390320732	0.054875415	-0.78907163	0.008430167	0.168829559	-0.558176982	0.004818877	-0.940902135	-0.17545183	0.015468989	-0.652620638	0.002183852	-1.060776832	-0.244464444	0.009894223	-0.592022413	0.000337302	-0.902996052	-0.281048773	0.000854354
Nitrosospira	-0.059261903	0.885541329	-0.879971967	0.76144816	0.930968833	-1.043524358	0.00394339	-1.742344948	-0.344703768	0.01538409	-1.230587592	0.000416259	-1.890324154	-0.57085103	0.00309838	-1.093179473	0.000137165	-1.628903936	-0.55745501	0.000591752
Nitrospira	-0.249168077	0.58479808	-1.157149871	0.658813717	0.722074625	0.275221087	0.363558065	-0.324524636	0.87496681	0.459905319	-0.001913304	0.994194731	-0.525325568	0.52149896	0.994194731	0.568199832	0.030313737	0.055957772	1.080441893	0.048027186
Azospirillum	-0.605553356	0.084414779	-1.29599604	0.084889327	0.168829559	-0.479179991	0.026374551	-0.900550694	-0.057809288	0.051959839	-1.132929624	0.003548878	-1.880223859	-0.385635389	0.009894223	-0.91035308	0.000409387	-1.396211616	-0.424494545	0.001010976
Bradyrhizobium	0.458368072	0.082133141	-0.060300922	0.977037067	0.168829559	-0.160236358	0.596524538	-0.760620095	0.440147379	0.691495796	1.038437648	0.000137707	0.527405999	1.549469298	0.001149744	0.439832658	0.063455348	-0.025449557	0.905114874	0.094021164
Pseudomonas	0.548468476	0.363920343	-0.65153006	1.748467012	0.529277697	0.984201089	0.018813674	0.167723196	1.800678982	0.039061241	0.246534644	0.384879804	-0.316484326	0.809553614	0.521770044	0.042765243	0.893040023	-0.591103734	0.676634219	0.921056965
Bacillus	-0.103745524	0.785547541	-0.863658906	0.656167857	0.866384363	-0.142676931	0.733250956	-0.973567192	0.688213329	0.808823225	-1.335966508	0.001798942	-2.154897776	-0.517035239	0.0096829	-0.784877847	0.00901115	-1.366224594	-0.2035311	0.015959141
Streptomyces	-0.0086331	0.984987921	-0.923378076	0.906111876	0.989948092	-0.596070495	0.053218852	-1.200625076	0.008484086	0.093221492	-0.571410274	0.177739996	-1.409185206	0.266364658	0.280473714	-0.025641606	0.913862167	-0.498089553	0.44680634	0.937020468
Glomus	-0.200677913	0.423063588	-0.698679886	0.29732406	0.580661329	0.096905654	0.815541321	-0.727706989	0.921518296	0.871823604	-0.219114896	0.501020114	-0.866095025	0.427865233	0.628800507	0.405918147	0.282604069	-0.343264083	1.155100377	0.351141118
Rhizophagus	0.14176866	0.695026027	-0.578693648	0.862230968	0.80584208	-0.781322776	0.133909399	-1.808521002	0.24587545	0.20521518	-0.487798423	0.002913924	-0.802503219	-0.173093628	0.009894223	-0.20156175	0.521946098	-0.827813734	0.424690233	0.602069402
Funneliformis	-0.228561824	0.255757066	-0.627238238	0.170114591	0.412478121	0.909743801	0.151023674	-0.33948783	2.158975432	0.227688364	-0.266330105	0.422887587	-0.92609651	0.393436301	0.55936011	1.585367477	0.00207785	0.601010738	2.569724215	0.004331369
Fusarium	0.048370178	0.932382509	-1.088168899	1.184909255	0.959126205	-1.267616733	1.10E-08	-1.660807034	-0.874426431	1.35E-07	-1.232110407	0.000328304	-1.88001391	-0.584206905	0.002527142	-1.437820576	0.004711502	-2.416887842	-0.458753309	0.008946752
Alternaria	-0.679566222	0.011623442	-1.201456256	-0.157676188	0.168829559	-1.189940519	2.38E-06	-1.653800088	-0.72608095	2.04E-05	-0.477845238	0.226784869	-1.260160718	0.304470242	0.343052329	0.542041363	0.24439066	-0.380572032	1.464654759	0.308025928
Aspergillus	0.238173261	0.41906952	-0.347787204	0.824133726	0.576715884	0.061332914	0.853897675	-0.599881333	0.722547162	0.896005313	0.030525467	0.920542005	-0.578553987	0.639604921	0.945766615	0.112223279	0.614479173	-0.331356714	0.555803273	0.688181785
Penicillium	0.259136081	0.57545664	-0.662102681	1.180374843	0.713914253	0.076583315	0.84267306	-0.689425793	0.842592424	0.890584237	0.628211845	0.034047062	0.04881472	1.20760897	0.069593607	-0.145248503	0.565503146	-0.648272126	0.357775121	0.642913519
Cladosporium	-0.49223745	0.096552959	-1.075596762	0.091121863	0.189975773	-0.096573797	0.729688766	-0.65126552	0.458117926	0.806229546	-0.252321785	0.358376587	-0.797293863	0.292650292	0.493902406	0.657183158	0.174258028	-0.299175187	1.613541503	0.231463946
Colletotrichum	0.101580709	0.790767455	-0.661509811	0.864671228	0.867151525	-0.372789373	0.026084271	-0.699949457	-0.045629289	0.051516436	-0.175528175	0.527562739	-0.727692324	0.376635974	0.654852734	-0.241739843	0.535994882	-1.018969912	0.535490226	0.614233787
plant_pathogen	-0.337390936	0.302550933	-0.986774839	0.311992966	0.463519779	-0.440307579	0.011924533	-0.780655639	-0.099959519	0.026762446	-0.97379821	0.00012868	-1.450674345	-0.496922074	0.001091708	-0.721094991	0.000165309	-1.079393057	-0.362796925	0.000658731
nitrification	0.263694942	0.532470845	-0.57704821	1.104438094	0.673808334	0.757397068	0.00030701	0.358808474	1.155985663	0.00175752	-0.023271223	0.935718431	-0.59756891	0.551026464	0.95632363	0.843939831	0.001606288	0.333620094	1.354259568	0.0034253
denitrification	0.271284615	0.148561648	-0.09966257	0.642231801	0.269460093	0.157802917	0.497323281	-0.303117074	0.618722908	0.594622023	1.578127286	0.007032493	0.446360769	2.709893803	0.017870007	0.68858715	0.000872709	0.295942413	1.081231888	0.001972972
nitrogen_fixation	0.356547212	0.122036506	-0.09832033	0.811414754	0.231008831	-0.162428963	0.549843525	-0.7010824	0.376224474	0.644953801	0.742337842	0.045770758	0.014386672	1.470289012	0.089499699	0.295267208	0.233550549	-0.195705752	0.786240168	0.296494583
ureolysis	0.181412678	0.563963679	-0.444537986	0.807363343	0.704619704	-0.516208983	0.269892949	-1.44137131	0.408953343	0.367929991	-0.109937285	0.76192077	-0.831954326	0.612079756	0.844319505	0.002809658	0.9887806	-0.395426002	0.401045318	0.993818972
chitinolysis	0.842376585	0.22783514	-0.541315215	2.226068384	0.379823864	1.209357016	0.011669645	0.277492798	2.141221233	0.026265013	-0.221911259	0.447732138	-0.802365356	0.358542839	0.586358138	1.39589488	1.64E-08	0.969581675	1.822208085	1.61E-07
cellulolysis	-0.654085772	0.009662888	-1.143203152	-0.164968393	0.168829559	-1.375477721	8.95E-06	-1.950253864	-0.800701578	6.97E-05	-0.493357367	0.202331377	-1.258589108	0.271874374	0.311795813	-0.993976465	3.04E-05	-1.433613606	-0.554339325	0.000180228
xylanolysis	0.022532707	0.926479515	-0.464292536	0.509357949	0.956796253	0.680757167	0.009096667	0.174346419	1.187167915	0.021166175	-0.248054468	0.648003206	-1.328628917	0.832519981	0.754648752	0.658741837	0.000644977	0.293209556	1.024274118	0.001496727
methylotrophy	0.374289095	0.438527013	-0.58641795	1.334996139	0.592462009	0.042071205	0.917659804	-0.765886253	0.850028663	0.943946934	0.178350584	0.57108964	-0.447548351	0.804249519	0.691088537	-0.660583074	0.030490478	-1.256771407	-0.064394741	0.048162136
fermentation	0.58407782	0.035295159	0.041663348	1.126492293	0.168829559	0.78122861	0.001598472	0.30609253	1.25636469	0.007472145	0.044926827	0.903440631	-0.692141567	0.781995221	0.934226288	0.856798623	0.001138046	0.35592431	1.357672936	0.002518706
manganese_oxidation	0.266057615	0.530592197	-0.578331553	1.110446783	0.672509628	-0.561737178	0.052619911	-1.129996976	0.006522619	0.09246394	-1.191266642	0.000435084	-1.832269007	-0.550264276	0.003209045	-1.399401811	0.000270889	-2.121661969	-0.677141654	0.000701909
iron_respiration	-0.428032282	0.17264826	-1.048652495	0.192587932	0.304453969	-1.010267319	4.44E-06	-1.416853068	-0.60368157	3.71E-05	-0.795287602	0.103508996	-1.757301914	0.16672671	0.180682739	-1.080337995	2.40E-05	-1.55120771	-0.609468279	0.000146994
phototrophy	-0.047447971	0.790627861	-0.403641258	0.308745317	0.867151525	-0.291382166	0.351110043	-0.910024988	0.327260656	0.449401508	0.887422727	0.021500403	0.135300031	1.639545423	0.046796739	0.450863889	0.016879503	0.084046721	0.817681058	0.028487547
knallgas_bacteria	-0.515677014	0.107776675	-1.14764958	0.116295552	0.209190151	-0.619708045	9.28E-05	-0.918515904	-0.320900186	0.000593403	-1.247613227	0.000126758	-1.857916378	-0.637310076	0.001081211	-0.704444073	0.002762071	-1.155422718	-0.253465429	0.005609458
respiration_of_sulfur_compounds	-0.515677014	0.107776675	-1.14764958	0.116295552	0.209190151	-0.619708045	9.28E-05	-0.918515904	-0.320900186	0.000593403	-1.321015984	6.92E-05	-1.940491807	-0.701540161	0.000623735	-0.769746842	0.000545068	-1.19064816	-0.348845524	0.001291467
d__Bacteria;__;__;__;__;__	0.198181652	0.468598542	-0.345719761	0.742083066	0.617751462	-0.019194307	0.938075731	-0.509729467	0.471340852	0.956290399	-0.715693644	0.331686117	-2.177672733	0.746285444	0.467266393	0.131082409	0.542585362	-0.297292628	0.559457447	0.619985301
d__Bacteria;p__Abditibacteriota;c__Abditibacteria;o__Abditibacteriales;f__Abditibacteriaceae;g__Abditibacterium	0.995262724	0.126045838	-0.288349144	2.278874591	0.236732227	-0.519834054	0.009487772	-0.908787308	-0.1308808	0.021820496	0.441971043	0.573270348	-1.117921405	2.001863491	0.692665092	-0.311443722	0.049190118	-0.621745537	-0.001141906	0.0740668
d__Bacteria;p__Acidobacteriota;__;__;__;__	-0.502744678	0.043060018	-0.989245987	-0.016243369	0.168829559	0.133069519	0.495657192	-0.254102	0.520241038	0.593736439	-1.813549207	0.030412812	-3.450004011	-0.177094402	0.063146601	-0.748123445	0.000104092	-1.107513566	-0.388733324	0.000485739
d__Bacteria;p__Acidobacteriota;c__AT.s3.28;o__AT.s3.28;f__AT.s3.28;g__AT.s3.28	0.824085147	0.46670499	-1.427937954	3.076108247	0.617318084	-0.89201316	0.005952624	-1.519693004	-0.264333316	0.015468989	-0.778745983	0.011025737	-1.372876471	-0.184615496	0.026571722	-0.769060547	0.003197021	-1.269501382	-0.268619712	0.006306123
d__Bacteria;p__Acidobacteriota;c__Acidobacteriae;__;__;__	-0.325654641	0.197959277	-0.826288878	0.174979597	0.341025916	0.696980814	0.070229729	-0.059007964	1.452969591	0.118469965	-0.47179921	0.011227505	-0.832698062	-0.110900358	0.026893972	0.87275309	0.089180779	-0.137828205	1.883334386	0.127470352
d__Bacteria;p__Acidobacteriota;c__Acidobacteriae;o__AKIW659;f__AKIW659;g__AKIW659	-0.605553356	0.084414779	-1.29599604	0.084889327	0.168829559	-0.89201316	0.005952624	-1.519693004	-0.264333316	0.015468989	-0.557191216	0.019276828	-1.020788252	-0.093594181	0.042603409	-0.982171176	0.000264231	-1.488094258	-0.476248094	0.000689184
d__Bacteria;p__Acidobacteriota;c__Acidobacteriae;o__Acidobacteriae;f__Acidobacteriae;g__Paludibaculum	0.833587095	0.294483019	-0.744016783	2.411190972	0.454559401	0.485186664	0.02726193	0.055956899	0.914416428	0.053321858	1.145154069	0.162852914	-0.475462789	2.765770926	0.261368994	-0.293247796	0.318407594	-0.876519118	0.290023526	0.390098745
d__Bacteria;p__Acidobacteriota;c__Acidobacteriae;o__Acidobacteriales;__;__	0.153897166	0.488949677	-0.288566678	0.59636101	0.632947162	-0.85698582	0.011564212	-1.516461551	-0.197510089	0.026102079	-0.020051804	0.950798233	-0.666862019	0.626758411	0.968598846	-0.595481934	0.03763987	-1.155752983	-0.035210885	0.058174059
d__Bacteria;p__Acidobacteriota;c__Acidobacteriae;o__Acidobacteriales;f__Acidobacteriaceae_.Subgroup_1.;__	-0.256177583	0.620723943	-1.287228714	0.774873548	0.752305977	-1.113448296	0.002073677	-1.808644771	-0.418251821	0.009469394	-0.579028383	0.124183364	-1.321588799	0.163532032	0.211384434	-0.740053965	0.003982391	-1.233965428	-0.246142502	0.007710691
d__Bacteria;p__Acidobacteriota;c__Acidobacteriae;o__Acidobacteriales;f__Acidobacteriaceae_.Subgroup_1.;g__Acidipila	-0.624828652	0.025950717	-1.172003811	-0.077653493	0.168829559	-1.192929997	1.47E-05	-1.705499596	-0.680360398	0.000108441	0.068806149	0.891405408	-0.934250529	1.071862827	0.927861302	-1.080701945	0.003786495	-1.797716559	-0.36368733	0.007340404
d__Bacteria;p__Acidobacteriota;c__Acidobacteriae;o__Acidobacteriales;f__Acidobacteriaceae_.Subgroup_1.;g__Edaphobacter	-0.7550569	0.003864638	-1.25703142	-0.25308238	0.168829559	-1.00738825	0.000204094	-1.521248464	-0.493528036	0.001221474	-0.309517427	0.326677411	-0.93521899	0.316184136	0.462506577	-0.232443853	0.532290577	-0.973023154	0.508135447	0.612544089
d__Bacteria;p__Acidobacteriota;c__Acidobacteriae;o__Acidobacteriales;f__Acidobacteriaceae_.Subgroup_1.;g__Granulicella	0.018159671	0.968253795	-0.891541772	0.927861114	0.978798519	-0.808631502	0.031587341	-1.543986758	-0.073276246	0.060325393	0.037021607	0.92059412	-0.702162811	0.776206024	0.945766615	-0.772131855	0.001044878	-1.21986404	-0.324399671	0.002328837
d__Bacteria;p__Acidobacteriota;c__Acidobacteriae;o__Acidobacteriales;f__Acidobacteriaceae_.Subgroup_1.;g__Occallatibacter	-0.03315656	0.947407374	-1.035281338	0.968968219	0.966392267	-0.888295677	0.006289105	-1.517704766	-0.258886589	0.01621009	0.083961557	0.833102719	-0.708970213	0.876893328	0.895125713	-1.171086967	2.71E-05	-1.685372105	-0.65680183	0.00016461
d__Bacteria;p__Acidobacteriota;c__Acidobacteriae;o__Acidobacteriales;f__Acidobacteriaceae_.Subgroup_1.;g__Terracidiphilus	0.030643966	0.926273298	-0.62956997	0.690857902	0.956796253	-0.346381282	0.45028347	-1.255612506	0.562849942	0.551509987	0.80449034	0.082994074	-0.108131479	1.717112159	0.15001678	-0.23900685	0.567828696	-1.071724588	0.593710889	0.645092644
d__Bacteria;p__Acidobacteriota;c__Acidobacteriae;o__Acidobacteriales;f__Acidobacteriaceae_.Subgroup_1.;g__Terriglobus	-0.492074893	0.170689759	-1.202245555	0.218095768	0.302638696	-1.061981126	0.003898663	-1.772226449	-0.351735803	0.015373691	-1.110998925	0.002705635	-1.821953009	-0.400044841	0.009894223	-0.897771579	0.0002319	-1.355517926	-0.440025232	0.000689184
d__Bacteria;p__Acidobacteriota;c__Acidobacteriae;o__Acidobacteriales;f__Acidobacteriaceae_.Subgroup_1.;g__uncultured	-0.364141471	0.213662064	-0.943957582	0.215674639	0.361370565	-1.087701133	0.00226646	-1.773116568	-0.402285698	0.01023145	-0.602593145	0.032723293	-1.154060351	-0.051125939	0.067387012	-1.049043982	0.00404667	-1.750496431	-0.347591534	0.007825546
d__Bacteria;p__Acidobacteriota;c__Acidobacteriae;o__Acidobacteriales;f__Acidobacteriales;g__Acidobacteriales	-0.337054939	0.185115436	-0.840221728	0.166111849	0.323490762	-0.681533658	0.005842285	-1.159985569	-0.203081747	0.015468989	-0.675332578	0.001380897	-1.078525154	-0.272140003	0.008191484	-0.691978917	0.000595327	-1.073264123	-0.31069371	0.001393806
d__Bacteria;p__Acidobacteriota;c__Acidobacteriae;o__Acidobacteriales;f__Koribacteraceae;g__Candidatus_Koribacter	-1.061547422	0.004403967	-1.778292621	-0.344802224	0.168829559	-1.579080726	3.33E-09	-2.048409153	-1.1097523	4.58E-08	-0.303253924	0.646570576	-1.618534805	1.012026956	0.753536461	-1.241559623	9.07E-05	-1.832204629	-0.650914616	0.000440315
d__Bacteria;p__Acidobacteriota;c__Acidobacteriae;o__Acidobacteriales;f__uncultured;g__uncultured	-0.114145418	0.6766427	-0.659398472	0.431107636	0.792681649	-1.252383838	0.022264844	-2.321215729	-0.183551947	0.045042834	0.188611804	0.679612871	-0.719790067	1.097013675	0.781653871	-0.726381275	0.006184048	-1.238062016	-0.214700535	0.011440125
d__Bacteria;p__Acidobacteriota;c__Acidobacteriae;o__Bryobacterales;f__Bryobacteraceae;g__Bryobacter	-0.431184998	0.346917042	-1.34157133	0.479201334	0.511621582	-0.66319216	0.021177868	-1.224358913	-0.102025406	0.043343305	-0.082233941	0.868149014	-1.068093388	0.903625507	0.91050315	-1.386569844	0.00086872	-2.176883821	-0.596255868	0.001966771
d__Bacteria;p__Acidobacteriota;c__Acidobacteriae;o__Elev.16S.1166;f__Elev.16S.1166;g__Elev.16S.1166	0.532302582	0.525099598	-1.134657007	2.19926217	0.667155527	-0.1917503	0.285204453	-0.546628372	0.163127772	0.384879741	-0.743676186	0.005065725	-1.25531571	-0.232036661	0.013641152	-0.312007782	0.534272577	-1.310922797	0.686907232	0.613596889
d__Bacteria;p__Acidobacteriota;c__Acidobacteriae;o__PAUC26f;f__PAUC26f;g__PAUC26f	0.551186024	0.423168902	-0.816948733	1.919320781	0.580661329	0.508308983	0.344895721	-0.556994125	1.57361209	0.443758338	-0.655367673	0.000848387	-1.029084279	-0.281651066	0.005721175	-0.107034818	0.768633073	-0.83197844	0.617908804	0.817871199
d__Bacteria;p__Acidobacteriota;c__Acidobacteriae;o__Solibacterales;f__Solibacteraceae;g__Candidatus_Solibacter	0.123103258	0.6885034	-0.488682811	0.734889326	0.80299953	-0.292464185	0.209771155	-0.75301527	0.168086901	0.298056138	0.798502939	0.18486057	-0.391759513	1.988765392	0.288821761	0.064167781	0.81603491	-0.485432491	0.613768053	0.855917356
d__Bacteria;p__Acidobacteriota;c__Acidobacteriae;o__Subgroup_12;f__Subgroup_12;g__Subgroup_12	0.103551176	0.882479779	-1.292886166	1.499988518	0.929608205	-0.103153351	0.698540794	-0.631710027	0.425403324	0.784988943	-0.429174536	0.416606823	-1.478006966	0.619657894	0.553371689	-0.663707783	5.73E-05	-0.969653482	-0.357762084	0.000304607
d__Bacteria;p__Acidobacteriota;c__Acidobacteriae;o__Subgroup_13;f__Subgroup_13;g__Subgroup_13	-0.652400247	0.042604587	-1.282289233	-0.022511262	0.168829559	-1.060959734	1.46E-05	-1.516721838	-0.60519763	0.000108441	-0.325550768	0.476951111	-1.234806387	0.583704851	0.610231205	-1.008171656	6.17E-06	-1.413884124	-0.602459189	4.23E-05
d__Bacteria;p__Acidobacteriota;c__Acidobacteriae;o__Subgroup_15;f__Subgroup_15;g__Subgroup_15	-0.015750716	0.974112071	-0.983415959	0.951914527	0.982831744	-0.3233873	0.533727986	-1.353786421	0.707011822	0.630733147	-0.388619345	0.045751046	-0.769671386	-0.007567304	0.089499699	-0.211986638	0.537655141	-0.896349377	0.472376101	0.615242794
d__Bacteria;p__Acidobacteriota;c__Acidobacteriae;o__Subgroup_2;f__Subgroup_2;g__Subgroup_2	-0.240849443	0.37525803	-0.780527863	0.298828978	0.539305257	-1.288635777	0.019403396	-2.363129868	-0.214141687	0.040074987	0.070815847	0.89999348	-1.050735244	1.192366937	0.932022151	-0.558078679	0.04235629	-1.096241932	-0.019915426	0.064954544
d__Bacteria;p__Acidobacteriota;c__Blastocatellia;o__11.24;f__11.24;g__11.24	0.12853286	0.831117769	-1.072793773	1.329859493	0.891871847	0.907891141	0.000544162	0.407359241	1.408423041	0.002885154	0.264403487	0.338817099	-0.283793898	0.812600873	0.474404067	1.112006119	2.21E-05	0.629865333	1.594146905	0.000136847
d__Bacteria;p__Acidobacteriota;c__Blastocatellia;o__Blastocatellales;f__Blastocatellaceae;__	0.152317598	0.815165469	-1.146419925	1.451055121	0.883231942	0.147647288	0.792009227	-0.963762236	1.259056812	0.854180599	-0.114008155	0.823879626	-1.133428274	0.905411965	0.890279929	1.459680495	0.107087454	-0.325429071	3.244790061	0.149675821
d__Bacteria;p__Acidobacteriota;c__Blastocatellia;o__Blastocatellales;f__Blastocatellaceae;g__Aridibacter	-0.399366865	0.018628691	-0.729526831	-0.069206899	0.168829559	0.06858516	0.874687869	-0.794806047	0.931976366	0.910412933	0.982624269	0.040906218	0.041906177	1.923342361	0.081092981	0.000644461	0.998289095	-0.598375617	0.599664539	0.998878919
d__Bacteria;p__Acidobacteriota;c__Blastocatellia;o__Blastocatellales;f__Blastocatellaceae;g__Blastocatella	-0.372247221	0.335180528	-1.139169227	0.394674785	0.498036604	-0.570246267	0.032777378	-1.092524023	-0.047968511	0.062170777	0.968077391	0.408971161	-1.359195071	3.295349853	0.545064605	-0.184038704	0.334221506	-0.562360888	0.194283481	0.407259874
d__Bacteria;p__Acidobacteriota;c__Blastocatellia;o__Blastocatellales;f__Blastocatellaceae;g__Blastocatellaceae	-0.605553356	0.084414779	-1.29599604	0.084889327	0.168829559	-0.545887969	0.040673921	-1.067991638	-0.023784299	0.074700516	0.2838335	0.754489069	-1.521995317	2.089662316	0.840214362	0.22835326	0.672266365	-0.846674293	1.303380812	0.739258762
d__Bacteria;p__Acidobacteriota;c__Blastocatellia;o__Blastocatellales;f__Blastocatellaceae;g__JGI_0001001.H03	0.281342611	0.488534632	-0.526759495	1.089444717	0.632929105	1.224400403	2.44E-10	0.890682481	1.558118325	4.05E-09	0.591687782	0.197506511	-0.316140222	1.499515786	0.305554191	1.497342857	0.010622498	0.362176591	2.632509124	0.018481039
d__Bacteria;p__Acidobacteriota;c__Blastocatellia;o__Blastocatellales;f__Blastocatellaceae;g__Stenotrophobacter	-1.185532415	0.124964719	-2.71008159	0.33901676	0.235315425	-0.109054174	0.921582233	-2.30851787	2.090409523	0.946748978	0.175324957	0.7570647	-0.952368671	1.303018585	0.84189436	-0.172620199	0.698627454	-1.060662673	0.715422274	0.763889283
d__Bacteria;p__Acidobacteriota;c__Blastocatellia;o__Blastocatellales;f__Blastocatellaceae;g__Tellurimicrobium	-0.424593654	0.052085946	-0.85315268	0.003965372	0.168829559	-0.401400451	0.026523328	-0.754735115	-0.048065787	0.052187868	-0.664238933	0.002237671	-1.080728247	-0.247749618	0.009894223	-0.168248336	0.343929541	-0.521189565	0.184692893	0.418443188
d__Bacteria;p__Acidobacteriota;c__Blastocatellia;o__Blastocatellales;f__Blastocatellaceae;g__uncultured	-0.258043343	0.244416142	-0.697370266	0.181283579	0.396799046	0.679073725	0.04907682	0.002818141	1.355329309	0.087223145	-0.01507522	0.971047475	-0.841809264	0.811658825	0.979739716	1.025286553	0.004499368	0.331005566	1.71956754	0.008595645
d__Bacteria;p__Acidobacteriota;c__Blastocatellia;o__DS.100;f__DS.100;g__DS.100	1.274751122	0.000144568	0.648163524	1.901338719	0.032589777	0.605808469	0.042837216	0.020057423	1.191559515	0.077796323	-0.723247048	0.076175816	-1.524865706	0.07837161	0.139449464	1.17372464	0.001623597	0.463221041	1.88422824	0.003457539
d__Bacteria;p__Acidobacteriota;c__Blastocatellia;o__Pyrinomonadales;f__Pyrinomonadaceae;g__RB41	0.648146848	0.042495331	0.022706932	1.273586765	0.168829559	0.810815804	0.000107223	0.415940431	1.205691177	0.000673241	-0.272811512	0.40672656	-0.925505079	0.379882054	0.54299028	0.687936312	0.00442526	0.223023148	1.152849476	0.008464315
d__Bacteria;p__Acidobacteriota;c__Holophagae;o__Holophagales;f__Holophagaceae;__	-0.605553356	0.084414779	-1.29599604	0.084889327	0.168829559	-0.89201316	0.005952624	-1.519693004	-0.264333316	0.015468989	-0.718773984	0.013520405	-1.283992838	-0.153555131	0.031375292	-0.982171176	0.000264231	-1.488094258	-0.476248094	0.000689184
d__Bacteria;p__Acidobacteriota;c__Holophagae;o__Holophagales;f__Holophagaceae;g__Geothrix	-0.605553356	0.084414779	-1.29599604	0.084889327	0.168829559	0.154345511	0.787285273	-0.981056605	1.289747628	0.850246569	-1.132929624	0.003548878	-1.880223859	-0.385635389	0.009894223	-0.578694471	0.004695976	-0.972591971	-0.184796972	0.008928012
d__Bacteria;p__Acidobacteriota;c__Holophagae;o__Holophagales;f__Holophagaceae;g__Holophaga	0.645161688	0.377559727	-0.807508293	2.097831668	0.54030751	0.020955304	0.95623421	-0.73716987	0.779080477	0.969123638	-0.13899369	0.726977463	-0.930982355	0.652994975	0.818238542	-0.162600106	0.553783063	-0.709105846	0.383905634	0.631408724
d__Bacteria;p__Acidobacteriota;c__Holophagae;o__Subgroup_7;f__Subgroup_7;g__Subgroup_7	0.598105227	0.028979678	0.0635182	1.132692253	0.168829559	0.737176809	1.66E-05	0.41822649	1.056127129	0.000120045	0.665971361	0.00517218	0.206621097	1.125321625	0.013833391	0.387053626	0.229830042	-0.251369011	1.025476263	0.293899356
d__Bacteria;p__Acidobacteriota;c__Subgroup_11;o__Subgroup_11;f__Subgroup_11;g__Subgroup_11	0.412690186	0.464676845	-0.709951106	1.535331477	0.615667557	1.226099502	3.16E-05	0.674730757	1.777468248	0.000216231	0.216898516	0.637240862	-0.697804043	1.131601075	0.745415923	-0.174882768	0.582965869	-0.808885796	0.459120259	0.659914019
d__Bacteria;p__Acidobacteriota;c__Subgroup_18;o__Subgroup_18;f__Subgroup_18;g__Subgroup_18	0.10149974	0.788040991	-0.650933296	0.853932775	0.867151525	0.236807014	0.145413675	-0.083839822	0.55745385	0.220587288	-0.478492126	0.021728245	-0.884767491	-0.072216761	0.047162547	1.457325022	0.0548027	-0.030996371	2.945646416	0.081970294
d__Bacteria;p__Acidobacteriota;c__Subgroup_20;o__Subgroup_20;f__Subgroup_20;g__Subgroup_20	-0.51420358	0.055692002	-1.041334353	0.012927194	0.168829559	0.000823325	0.997753956	-0.579883191	0.581529842	0.997753956	-1.315496941	0.02112207	-2.427041541	-0.203952341	0.04622833	-0.41446836	0.026597604	-0.779094481	-0.049842239	0.04282757
d__Bacteria;p__Acidobacteriota;c__Subgroup_22;o__Subgroup_22;f__Subgroup_22;g__Subgroup_22	0.445953734	0.438076514	-0.6975672	1.589474667	0.592462009	1.126760943	0.001063063	0.467693879	1.785828007	0.005200125	0.459952678	0.211310917	-0.267900906	1.187806262	0.324051144	1.080939523	0.002394411	0.399600093	1.762278954	0.004938327
d__Bacteria;p__Acidobacteriota;c__Subgroup_25;o__Subgroup_25;f__Subgroup_25;g__Subgroup_25	0.04417313	0.936909423	-1.068400393	1.156746652	0.960774778	1.00888453	0.002234667	0.374072734	1.643696325	0.010116832	-0.139359404	0.772960653	-1.100497051	0.821778243	0.849395481	1.270404018	0.027622223	0.14495944	2.395848596	0.044251643
d__Bacteria;p__Acidobacteriota;c__Subgroup_5;o__Subgroup_5;f__Subgroup_5;g__Subgroup_5	0.140975135	0.721433023	-0.646878337	0.928828607	0.82317429	0.6609684	0.011769584	0.151029365	1.170907435	0.026452265	0.378469733	0.157070352	-0.149659473	0.906598939	0.25369193	0.811662968	0.007762734	0.222597151	1.400728785	0.013919993
d__Bacteria;p__Acidobacteriota;c__Thermoanaerobaculia;o__Thermoanaerobaculales;f__Thermoanaerobaculaceae;g__Subgroup_10	0.647087462	0.051959275	-0.005679122	1.299854046	0.168829559	1.213312994	3.73E-08	0.819150533	1.607475454	4.25E-07	0.760813213	0.00533325	0.23405789	1.287568535	0.013979849	1.194920116	0.001163629	0.494895855	1.894944378	0.002571717
d__Bacteria;p__Acidobacteriota;c__Vicinamibacteria;o__Subgroup_17;f__Subgroup_17;g__Subgroup_17	0.812295735	0.006714523	0.234138518	1.390452953	0.168829559	1.445153792	1.61E-07	0.947038713	1.94326887	1.63E-06	0.075535856	0.850285103	-0.720879867	0.871951579	0.90190322	1.002663467	4.89E-05	0.545306017	1.460020918	0.00026437
d__Bacteria;p__Acidobacteriota;c__Vicinamibacteria;o__Subgroup_9;f__Subgroup_9;g__Subgroup_9	-0.435769495	0.027792459	-0.822225468	-0.049313522	0.168829559	0.84551325	0.143073016	-0.292592683	1.983619184	0.21757013	-1.181197744	0.014836916	-2.123420122	-0.238975365	0.034166114	-0.318094969	0.156221952	-0.761338831	0.125148894	0.209446254
d__Bacteria;p__Acidobacteriota;c__Vicinamibacteria;o__Vicinamibacterales;__;__	-0.190509391	0.458038638	-0.70109468	0.320075898	0.610796747	0.38432244	0.228563066	-0.246336652	1.014981532	0.319301189	-0.797064654	0.053809607	-1.607591559	0.01346225	0.102303085	1.472389539	0.098031004	-0.280328668	3.225107746	0.138862589
d__Bacteria;p__Acidobacteriota;c__Vicinamibacteria;o__Vicinamibacterales;f__Vicinamibacteraceae;__	0.016282023	0.952851063	-0.532724063	0.565288109	0.968592389	0.251483669	0.075260597	-0.026235747	0.529203085	0.124907293	0.639949704	0.32680281	-0.654071577	1.933970985	0.462506577	1.633771081	1.15E-09	1.182185839	2.085356324	1.32E-08
d__Bacteria;p__Acidobacteriota;c__Vicinamibacteria;o__Vicinamibacterales;f__Vicinamibacteraceae;g__Luteitalea	-0.449802645	0.016663742	-0.81494374	-0.08466155	0.168829559	0.013008935	0.952372421	-0.419429177	0.445447048	0.966440864	0.330323404	0.623586165	-1.0080763	1.668723109	0.735990253	1.0722217	0.03429879	0.082101166	2.062342235	0.053376223
d__Bacteria;p__Acidobacteriota;c__Vicinamibacteria;o__Vicinamibacterales;f__Vicinamibacteraceae;g__Vicinamibacter	0.166637194	0.74599119	-0.85849535	1.191769739	0.842644308	0.557338702	0.333500236	-0.583316817	1.697994221	0.434044788	0.64361615	0.399845226	-0.873724272	2.160956571	0.535161804	1.465096702	0.101711537	-0.298429256	3.228622659	0.143432355
d__Bacteria;p__Acidobacteriota;c__Vicinamibacteria;o__Vicinamibacterales;f__Vicinamibacteraceae;g__Vicinamibacteraceae	0.745234615	0.003259987	0.259412204	1.231057025	0.163477051	1.148508695	1.57E-05	0.653136087	1.643881302	0.000114278	0.117545918	0.711578859	-0.514901245	0.749993081	0.804349169	1.147639039	2.10E-05	0.651640227	1.64363785	0.000131238
d__Bacteria;p__Acidobacteriota;c__Vicinamibacteria;o__Vicinamibacterales;f__Vicinamibacteraceae;g__uncultured	0.504753825	0.18780893	-0.253453565	1.262961215	0.326179881	1.015303862	0.017179172	0.18536592	1.845241805	0.036531752	0.063283938	0.875712851	-0.741989313	0.868557189	0.916362651	0.363939401	0.413336387	-0.520207512	1.248086314	0.491518326
d__Bacteria;p__Acidobacteriota;c__Vicinamibacteria;o__Vicinamibacterales;f__uncultured;g__uncultured	0.403398545	0.157343415	-0.16034035	0.96713744	0.282466336	0.951416296	3.44E-09	0.668334944	1.234497648	4.67E-08	0.527042298	0.025098893	0.068049367	0.98603523	0.053594118	1.184088399	2.98E-06	0.725976843	1.642199955	2.25E-05
d__Bacteria;p__Actinobacteriota;__;__;__;__	-0.460728882	0.067142671	-0.955064689	0.033606926	0.168829559	0.19156084	0.48179949	-0.348248949	0.731370629	0.578892163	-0.549615441	0.003251317	-0.908561735	-0.190669146	0.009894223	-0.391041178	0.104071013	-0.865048352	0.082965996	0.146236918
d__Bacteria;p__Actinobacteriota;c__Acidimicrobiia;__;__;__	-0.34898233	0.41919716	-1.207795347	0.509830687	0.576715884	-0.939066713	0.000511103	-1.454068605	-0.424064822	0.002737431	-0.186132913	0.552923221	-0.809611207	0.43734538	0.677416803	-0.828418404	0.005124569	-1.398351598	-0.258485211	0.009661374
d__Bacteria;p__Actinobacteriota;c__Acidimicrobiia;o__Acidimicrobiales;f__Acidimicrobiaceae;g__uncultured	-0.005084309	0.987227978	-0.638302842	0.628134225	0.990996024	-0.024054888	0.956242881	-0.894490064	0.846380288	0.969123638	-0.152656269	0.572750976	-0.690710527	0.38539799	0.692567847	-0.737631977	0.0230962	-1.370319918	-0.104944037	0.037964379
d__Bacteria;p__Actinobacteriota;c__Acidimicrobiia;o__Actinomarinales;f__Actinomarinales;g__Actinomarinales	-0.605553356	0.084414779	-1.29599604	0.084889327	0.168829559	-0.89201316	0.005952624	-1.519693004	-0.264333316	0.015468989	-1.132929624	0.003548878	-1.880223859	-0.385635389	0.009894223	0.21159665	0.697798001	-0.873813732	1.297007032	0.763609741
d__Bacteria;p__Actinobacteriota;c__Acidimicrobiia;o__Actinomarinales;f__uncultured;g__uncultured	-0.431196925	0.026936105	-0.811390362	-0.051003488	0.168829559	0.845859044	0.111575289	-0.200677394	1.892395482	0.176642242	-0.774652438	0.093961847	-1.684964454	0.135659578	0.166047934	0.382571285	0.412994598	-0.54615583	1.3112984	0.491482259
d__Bacteria;p__Actinobacteriota;c__Acidimicrobiia;o__IMCC26256;f__IMCC26256;g__IMCC26256	-0.095950619	0.78477138	-0.796168194	0.604266956	0.866384363	0.997308497	0.00170247	0.386949379	1.607667615	0.007911479	0.634432456	0.23668253	-0.426764209	1.695629121	0.35468664	0.851425372	0.044404131	0.022028023	1.68082272	0.067504547
d__Bacteria;p__Actinobacteriota;c__Acidimicrobiia;o__Microtrichales;__;__	0.480181592	0.063069715	-0.027035944	0.987399129	0.168829559	0.266887847	0.456996984	-0.444211529	0.977987222	0.556711823	0.645324617	0.109959797	-0.150099885	1.440749119	0.190259385	1.316811508	0.001959649	0.504187779	2.129435238	0.004108462
d__Bacteria;p__Actinobacteriota;c__Acidimicrobiia;o__Microtrichales;f__Iamiaceae;g__Iamia	0.23349359	0.5721912	-0.589520271	1.056507451	0.71317139	1.160303573	0.000272823	0.555261807	1.765345338	0.001584778	0.801545172	0.08195313	-0.10458078	1.707671124	0.148988525	1.087958037	1.69E-06	0.679222757	1.496693317	1.32E-05
d__Bacteria;p__Actinobacteriota;c__Acidimicrobiia;o__Microtrichales;f__Ilumatobacteraceae;g__Ilumatobacter	-0.605553356	0.084414779	-1.29599604	0.084889327	0.168829559	-0.82436952	0.010548231	-1.450423229	-0.198315811	0.023911342	-1.132929624	0.003548878	-1.880223859	-0.385635389	0.009894223	-0.982171176	0.000264231	-1.488094258	-0.476248094	0.000689184
d__Bacteria;p__Actinobacteriota;c__Acidimicrobiia;o__Microtrichales;f__Ilumatobacteraceae;g__uncultured	-0.024532581	0.939322031	-0.667046021	0.617980859	0.961875512	1.046439159	1.48E-05	0.596587491	1.496290827	0.000108882	0.929648197	0.019476196	0.154828147	1.704468247	0.042983829	1.112986611	3.36E-05	0.617504712	1.60846851	0.000194698
d__Bacteria;p__Actinobacteriota;c__Acidimicrobiia;o__Microtrichales;f__Microtrichaceae;g__IMCC26207	-0.669507471	0.059675101	-1.367229564	0.028214622	0.168829559	0.183373359	0.593603754	-0.498262858	0.865009576	0.689156586	1.294669871	0.036390685	0.084650717	2.504689025	0.073231573	2.118574074	0.007070689	0.599997233	3.637150914	0.01294379
d__Bacteria;p__Actinobacteriota;c__Acidimicrobiia;o__Microtrichales;f__Microtrichaceae;g__Sva0996_marine_group	-0.447472727	0.035143124	-0.862667586	-0.032277869	0.168829559	-0.110018512	0.725846943	-0.732706245	0.51266922	0.804234341	-0.690515624	0.001259822	-1.099118696	-0.281912552	0.007826768	-0.048153477	0.889793421	-0.740728644	0.644421689	0.918308711
d__Bacteria;p__Actinobacteriota;c__Acidimicrobiia;o__Microtrichales;f__Microtrichaceae;g__uncultured	0.159789489	0.604298881	-0.454215325	0.773794302	0.739212119	0.515537522	0.26626202	-0.401380324	1.432455368	0.363922138	0.772141607	0.086473906	-0.113868238	1.658151451	0.155144547	0.550856644	0.091405303	-0.091527283	1.193240572	0.130413714
d__Bacteria;p__Actinobacteriota;c__Acidimicrobiia;o__Microtrichales;f__Microtrichales;g__Microtrichales	-0.679349562	0.016341678	-1.229105667	-0.129593458	0.168829559	-0.304338048	0.510304558	-1.220818511	0.612142415	0.608055204	-0.128480213	0.656306997	-0.702678028	0.445717603	0.761509147	0.543593837	0.29981396	-0.496486431	1.583674105	0.369174991
d__Bacteria;p__Actinobacteriota;c__Acidimicrobiia;o__Microtrichales;f__uncultured;g__uncultured	0.184554773	0.633048031	-0.585334481	0.954444026	0.75962048	1.160217415	5.78E-07	0.737372196	1.583062634	5.40E-06	0.803480903	0.01314596	0.174334191	1.432627615	0.03077793	1.827725926	1.00E-07	1.226066405	2.429385446	9.20E-07
d__Bacteria;p__Actinobacteriota;c__Acidimicrobiia;o__uncultured;f__uncultured;g__uncultured	0.053946163	0.883381239	-0.679209307	0.787101633	0.929937022	-0.245975683	0.648762173	-1.317451636	0.825500269	0.739570154	0.6221991	0.140796734	-0.211383753	1.455781954	0.232402978	0.169495782	0.485565266	-0.313900132	0.652891696	0.567571845
d__Bacteria;p__Actinobacteriota;c__Actinobacteria;__;__;__	-0.208641251	0.468261178	-0.780812432	0.363529931	0.617751462	-0.082093656	0.815359462	-0.779963593	0.615776281	0.871823604	-0.46009087	0.001063825	-0.727998179	-0.192183561	0.006908294	-0.270092971	0.460300708	-0.997457633	0.457271691	0.54327189
d__Bacteria;p__Actinobacteriota;c__Actinobacteria;o__0319.7L14;f__0319.7L14;g__0319.7L14	0.24994718	0.551648618	-0.585845507	1.085739868	0.694733854	0.086004594	0.70600367	-0.366448711	0.538457898	0.788329186	0.124945788	0.734440366	-0.607845856	0.857737432	0.824286556	0.051222154	0.896512487	-0.733626282	0.836070589	0.923899388
d__Bacteria;p__Actinobacteriota;c__Actinobacteria;o__Catenulisporales;f__Actinospicaceae;g__Actinospica	-0.02912082	0.957681689	-1.123244677	1.065003038	0.971222176	-0.870038421	0.017442749	-1.582975482	-0.15710136	0.036844309	-0.120844624	0.731028113	-0.82022811	0.578538862	0.821625614	-1.137366437	5.07E-06	-1.59011502	-0.684617855	3.58E-05
d__Bacteria;p__Actinobacteriota;c__Actinobacteria;o__Catenulisporales;f__Catenulisporaceae;g__Catenulispora	-0.343419485	0.382911231	-1.125470502	0.438631531	0.544354886	-1.097313527	0.000400427	-1.687136097	-0.507490956	0.002227728	0.128754651	0.703613453	-0.544475448	0.80198475	0.799858836	-0.885987496	0.042787472	-1.742203722	-0.02977127	0.065488488
d__Bacteria;p__Actinobacteriota;c__Actinobacteria;o__Corynebacteriales;f__Corynebacteriales_Incertae_Sedis;g__Tomitella	-0.605553356	0.084414779	-1.29599604	0.084889327	0.168829559	-0.410332827	0.034594863	-0.790132433	-0.03053322	0.065148847	-1.132929624	0.003548878	-1.880223859	-0.385635389	0.009894223	-0.982171176	0.000264231	-1.488094258	-0.476248094	0.000689184
d__Bacteria;p__Actinobacteriota;c__Actinobacteria;o__Corynebacteriales;f__Mycobacteriaceae;g__Mycobacterium	0.224097613	0.422736871	-0.331628808	0.779824033	0.580661329	0.483371308	0.155388413	-0.187564734	1.154307349	0.233038254	0.181070055	0.528281071	-0.389522912	0.751663022	0.654852734	0.264375838	0.351823507	-0.299442805	0.828194482	0.427059611
d__Bacteria;p__Actinobacteriota;c__Actinobacteria;o__Corynebacteriales;f__Nocardiaceae;__	-1.535857636	0.112214645	-3.442264843	0.37054957	0.216208438	-2.064954956	0.078823754	-4.373584696	0.243674783	0.129595766	-0.977297921	0.00952138	-1.707508131	-0.247087712	0.023439527	-0.888781926	0.006828208	-1.522942717	-0.254621135	0.012514417
d__Bacteria;p__Actinobacteriota;c__Actinobacteria;o__Corynebacteriales;f__Nocardiaceae;g__Gordonia	1.073719241	0.282823065	-0.909314791	3.056753274	0.44056742	0.080421648	0.720105676	-0.365010896	0.525854191	0.799555143	0.435780667	0.356441339	-0.501624871	1.373186205	0.492957435	0.337421668	0.512524699	-0.687550454	1.36239379	0.592935466
d__Bacteria;p__Actinobacteriota;c__Actinobacteria;o__Corynebacteriales;f__Nocardiaceae;g__Nocardia	-0.197417953	0.645376613	-1.051892374	0.657056469	0.767556406	-0.417864156	0.054382378	-0.84379048	0.008062168	0.09494382	0.80751726	0.091268941	-0.133437354	1.748471874	0.162737162	-0.888768553	0.001286606	-1.414517036	-0.363020071	0.002792661
d__Bacteria;p__Actinobacteriota;c__Actinobacteria;o__Corynebacteriales;f__Nocardiaceae;g__Rhodococcus	-0.018206268	0.966957466	-0.894441055	0.85802852	0.978114668	0.242653875	0.454121479	-0.399749004	0.885056753	0.553635754	-0.724230458	0.04642024	-1.436614954	-0.011845962	0.090026849	0.018556254	0.940569272	-0.477507597	0.514620105	0.9575602
d__Bacteria;p__Actinobacteriota;c__Actinobacteria;o__Corynebacteriales;f__Nocardiaceae;g__Smaragdicoccus	-0.31744197	0.144817601	-0.747424085	0.112540145	0.264187484	0.073017272	0.86608431	-0.786594445	0.932628989	0.903839637	-0.500194658	0.213650482	-1.295840124	0.295450808	0.326686493	-0.621747334	3.37E-05	-0.898557816	-0.344936852	0.000194698
d__Bacteria;p__Actinobacteriota;c__Actinobacteria;o__Corynebacteriales;f__Nocardiaceae;g__Williamsia	-0.605553356	0.084414779	-1.29599604	0.084889327	0.168829559	-0.592049239	0.017551658	-1.077680293	-0.106418184	0.03702486	0.665099253	0.377067032	-0.828943119	2.159141625	0.515608125	-0.769060547	0.003197021	-1.269501382	-0.268619712	0.006306123
d__Bacteria;p__Actinobacteriota;c__Actinobacteria;o__Corynebacteriales;f__Tsukamurellaceae;g__Tsukamurella	-0.165967697	0.633498449	-0.859239422	0.527304028	0.75962048	-0.178497145	0.437558217	-0.634087834	0.277093544	0.540110924	-1.132929624	0.003548878	-1.880223859	-0.385635389	0.009894223	-0.982171176	0.000264231	-1.488094258	-0.476248094	0.000689184
d__Bacteria;p__Actinobacteriota;c__Actinobacteria;o__Frankiales;__;__	-0.711714101	0.012315114	-1.262999887	-0.160428316	0.168829559	-0.876686938	5.99E-05	-1.287214443	-0.466159432	0.000397516	-0.469926365	0.144556412	-1.10556147	0.16570874	0.2371206	-0.528491211	0.214537422	-1.371478755	0.314496332	0.277037686
d__Bacteria;p__Actinobacteriota;c__Actinobacteria;o__Frankiales;f__Acidothermaceae;g__Acidothermus	-0.551710963	0.025997876	-1.035015275	-0.06840665	0.168829559	-1.364201402	0.000146428	-2.043361193	-0.68504161	0.000900218	-0.341504058	0.484833957	-1.312680466	0.629672351	0.61699031	-0.874073201	0.001539396	-1.400362433	-0.347783968	0.00330499
d__Bacteria;p__Actinobacteriota;c__Actinobacteria;o__Frankiales;f__Cryptosporangiaceae;g__Cryptosporangium	-0.779141978	0.036999552	-1.509625093	-0.048658863	0.168829559	-0.895379572	0.004794908	-1.508947177	-0.281811966	0.015468989	-1.210695681	0.001601271	-1.944170866	-0.477220496	0.008897202	-0.574339907	0.005328718	-0.971389219	-0.177290595	0.010010377
d__Bacteria;p__Actinobacteriota;c__Actinobacteria;o__Frankiales;f__Frankiaceae;g__Frankia	-0.060890667	0.833200356	-0.637219152	0.515437818	0.891987898	-0.718626119	0.004346844	-1.205366386	-0.231885852	0.015468989	-0.351294349	0.106891533	-0.780474686	0.077885989	0.185970054	-0.776805094	0.000140625	-1.158183677	-0.39542651	0.000591752
d__Bacteria;p__Actinobacteriota;c__Actinobacteria;o__Frankiales;f__Frankiaceae;g__Jatrophihabitans	-0.476750495	0.363714291	-1.5193855	0.56588451	0.529277697	-1.4364345	0.001247699	-2.289355573	-0.583513427	0.005973831	-0.560454873	0.048777906	-1.11781179	-0.003097956	0.093867727	-1.155364762	0.000183642	-1.734003878	-0.576725646	0.000689184
d__Bacteria;p__Actinobacteriota;c__Actinobacteria;o__Frankiales;f__Frankiales;g__Frankiales	0.667202837	0.30110244	-0.613099208	1.947504882	0.462648151	0.253455059	0.468533177	-0.439557131	0.946467248	0.566831868	0.387855054	0.291882189	-0.341340991	1.1170511	0.424116109	-0.164335735	0.332206711	-0.500738752	0.172067283	0.405117612
d__Bacteria;p__Actinobacteriota;c__Actinobacteria;o__Frankiales;f__Geodermatophilaceae;__	0.046584531	0.89699601	-0.670787113	0.763956175	0.939849512	-0.467752243	0.11435765	-1.051042331	0.115537844	0.180324438	-0.465630961	0.098774945	-1.020950592	0.089688671	0.173764619	-0.500722584	0.001873842	-0.808296166	-0.193149002	0.003947826
d__Bacteria;p__Actinobacteriota;c__Actinobacteria;o__Frankiales;f__Geodermatophilaceae;g__Blastococcus	0.157305619	0.762441652	-0.879806054	1.194417293	0.852077144	-0.69721751	0.059275603	-1.42241839	0.02798337	0.102355687	-1.052953035	0.001093099	-1.667648236	-0.438257835	0.007044872	-1.043707877	8.60E-06	-1.471640034	-0.61577572	5.67E-05
d__Bacteria;p__Actinobacteriota;c__Actinobacteria;o__Frankiales;f__Geodermatophilaceae;g__Geodermatophilus	0.414734771	0.394976204	-0.554215412	1.383684953	0.555501292	-0.524279285	0.047028262	-1.04149351	-0.00706506	0.084437107	-0.838941488	0.018297507	-1.53096444	-0.146918537	0.040724213	-1.210801963	0.000158879	-1.810646804	-0.610957122	0.000639042
d__Bacteria;p__Actinobacteriota;c__Actinobacteria;o__Frankiales;f__Geodermatophilaceae;g__Klenkia	-0.605553356	0.084414779	-1.29599604	0.084889327	0.168829559	-0.89201316	0.005952624	-1.519693004	-0.264333316	0.015468989	-1.132929624	0.003548878	-1.880223859	-0.385635389	0.009894223	3.235795912	0.094493154	-0.57435017	7.045941994	0.134454642
d__Bacteria;p__Actinobacteriota;c__Actinobacteria;o__Frankiales;f__Geodermatophilaceae;g__Modestobacter	-0.374370775	0.060185449	-0.765322325	0.016580776	0.168829559	-0.309740218	0.027896066	-0.584916726	-0.03456371	0.054213757	-0.459392913	0.000489379	-0.709032375	-0.209753451	0.003526209	-0.974658381	0.007543581	-1.679310088	-0.270006675	0.01358878
d__Bacteria;p__Actinobacteriota;c__Actinobacteria;o__Frankiales;f__Nakamurellaceae;g__Nakamurella	0.135833638	0.806125646	-0.967303056	1.238970331	0.878245193	-0.685035896	0.062285674	-1.406131512	0.03605972	0.106595816	0.36414466	0.181957193	-0.17501979	0.903309109	0.285132522	-0.902088128	0.043772442	-1.778126086	-0.026050171	0.066801848
d__Bacteria;p__Actinobacteriota;c__Actinobacteria;o__Frankiales;f__Sporichthyaceae;g__Longivirga	-0.605553356	0.084414779	-1.29599604	0.084889327	0.168829559	-0.89201316	0.005952624	-1.519693004	-0.264333316	0.015468989	-0.082200559	0.799415598	-0.725922453	0.561521334	0.872975135	-0.982171176	0.000264231	-1.488094258	-0.476248094	0.000689184
d__Bacteria;p__Actinobacteriota;c__Actinobacteria;o__Frankiales;f__Sporichthyaceae;g__Sporichthya	-0.241491036	0.416985656	-0.832944935	0.349962863	0.575680984	-0.535458987	0.012190168	-0.950696578	-0.120221397	0.027281113	0.449282181	0.520330425	-0.93954371	1.838108071	0.647540544	-0.471665925	0.012937395	-0.839797207	-0.103534643	0.02223879
d__Bacteria;p__Actinobacteriota;c__Actinobacteria;o__Frankiales;f__Sporichthyaceae;g__Sporichthyaceae	-0.342075618	0.275377689	-0.964040243	0.279889007	0.431954268	-0.030804148	0.85547042	-0.366551172	0.304942875	0.896005313	-1.168907145	0.016335359	-2.115565751	-0.222248539	0.037089491	-0.3281645	0.173479142	-0.80484481	0.148515809	0.230623493
d__Bacteria;p__Actinobacteriota;c__Actinobacteria;o__Frankiales;f__Sporichthyaceae;g__uncultured	-0.039699854	0.950480848	-1.314169833	1.234770125	0.967059611	-0.444558387	0.297224176	-1.288228839	0.399112064	0.396633613	-0.819608659	0.001761147	-1.320935269	-0.318282048	0.009550137	-0.231445977	0.492613388	-0.902361816	0.439469861	0.573121371
d__Bacteria;p__Actinobacteriota;c__Actinobacteria;o__Frankiales;f__uncultured;g__uncultured	-0.403037324	0.323651629	-1.213671171	0.407596523	0.486402162	-0.836143717	0.005922198	-1.424132736	-0.248154699	0.015468989	0.131405744	0.762528994	-0.733887021	0.996698508	0.844400529	-0.79624886	0.002285649	-1.29565062	-0.2968471	0.004739493
d__Bacteria;p__Actinobacteriota;c__Actinobacteria;o__Glycomycetales;f__Glycomycetaceae;g__Glycomyces	-0.43606041	0.12209212	-0.9924521	0.120331281	0.231008831	-0.300735433	0.077746212	-0.635720841	0.034249976	0.127957307	-0.771070965	0.039547408	-1.504079852	-0.038062079	0.078695852	-0.356842485	0.119049451	-0.808310115	0.094625144	0.163926731
d__Bacteria;p__Actinobacteriota;c__Actinobacteria;o__KIST.JJY010;f__KIST.JJY010;g__KIST.JJY010	-0.390320732	0.054875415	-0.78907163	0.008430167	0.168829559	-0.558176982	0.004818877	-0.940902135	-0.17545183	0.015468989	-0.652620638	0.002183852	-1.060776832	-0.244464444	0.009894223	-0.592022413	0.000337302	-0.902996052	-0.281048773	0.000854354
d__Bacteria;p__Actinobacteriota;c__Actinobacteria;o__Kineosporiales;f__Kineosporiaceae;__	-0.280884911	0.182262001	-0.697435895	0.135666073	0.319144627	-0.388403585	0.021439628	-0.717743037	-0.059064132	0.043765649	-0.411303466	0.010149376	-0.721396994	-0.101209938	0.024792128	-0.618095523	0.072835618	-1.29527354	0.059082494	0.106816548
d__Bacteria;p__Actinobacteriota;c__Actinobacteria;o__Kineosporiales;f__Kineosporiaceae;g__Angustibacter	-0.723230663	0.052301643	-1.4539079	0.007446574	0.168829559	-0.814336179	0.041716793	-1.5973231	-0.031349257	0.07619946	-0.012265078	0.954826932	-0.4432273	0.418697143	0.970467665	-0.472412167	0.180268838	-1.169643278	0.224818943	0.238277256
d__Bacteria;p__Actinobacteriota;c__Actinobacteria;o__Kineosporiales;f__Kineosporiaceae;g__Kineococcus	-0.529608337	0.041925925	-1.039199132	-0.020017541	0.168829559	-0.554129986	0.015819818	-1.001203451	-0.10705652	0.034149162	0.411125895	0.663392586	-1.467626271	2.289878061	0.768600221	-0.511845295	0.014447497	-0.918145382	-0.105545209	0.024700054
d__Bacteria;p__Actinobacteriota;c__Actinobacteria;o__Kineosporiales;f__Kineosporiaceae;g__Kineosporia	1.458526606	0.039483629	0.072699301	2.844353911	0.168829559	-0.823821558	0.008682236	-1.432766754	-0.214876363	0.020544355	-0.202039506	0.42036229	-0.699812897	0.295733885	0.556953564	2.021447401	0.014995056	0.407498959	3.635395842	0.025553129
d__Bacteria;p__Actinobacteriota;c__Actinobacteria;o__Kineosporiales;f__Kineosporiaceae;g__Quadrisphaera	-0.605553356	0.084414779	-1.29599604	0.084889327	0.168829559	-0.89201316	0.005952624	-1.519693004	-0.264333316	0.015468989	-1.132929624	0.003548878	-1.880223859	-0.385635389	0.009894223	2.497829944	0.137248129	-0.820071212	5.8157311	0.18622317
d__Bacteria;p__Actinobacteriota;c__Actinobacteria;o__Micrococcales;__;__	0.167752725	0.860574339	-1.736127494	2.071632944	0.918178707	-0.975997466	0.173524611	-2.391021281	0.439026349	0.252923327	-0.458220044	0.065558854	-0.946823584	0.030383496	0.122864455	-0.152280804	0.717951374	-0.992097704	0.687536097	0.780790674
d__Bacteria;p__Actinobacteriota;c__Actinobacteria;o__Micrococcales;f__Beutenbergiaceae;__	-0.605553356	0.084414779	-1.29599604	0.084889327	0.168829559	-0.89201316	0.005952624	-1.519693004	-0.264333316	0.015468989	-0.703087058	0.011248429	-1.241053218	-0.165120898	0.026893972	-0.982171176	0.000264231	-1.488094258	-0.476248094	0.000689184
d__Bacteria;p__Actinobacteriota;c__Actinobacteria;o__Micrococcales;f__Brevibacteriaceae;g__Brevibacterium	-0.605553356	0.084414779	-1.29599604	0.084889327	0.168829559	-0.795689844	0.014500001	-1.429029817	-0.16234987	0.031786378	-1.132929624	0.003548878	-1.880223859	-0.385635389	0.009894223	-0.982171176	0.000264231	-1.488094258	-0.476248094	0.000689184
d__Bacteria;p__Actinobacteriota;c__Actinobacteria;o__Micrococcales;f__Cellulomonadaceae;g__Cellulomonas	0.222720851	0.714358251	-0.98975244	1.435194143	0.821811426	0.079175698	0.78294745	-0.491323797	0.649675193	0.847299296	0.792163045	0.145467638	-0.281810775	1.866136866	0.238120262	0.431896362	0.144657298	-0.152800745	1.016593469	0.19526879
d__Bacteria;p__Actinobacteriota;c__Actinobacteria;o__Micrococcales;f__Cellulomonadaceae;g__Pseudactinotalea	-0.605553356	0.084414779	-1.29599604	0.084889327	0.168829559	-0.386682819	0.120776442	-0.877530934	0.104165296	0.188564011	-1.132929624	0.003548878	-1.880223859	-0.385635389	0.009894223	0.260100094	0.653187885	-0.892603211	1.412803399	0.723827587
d__Bacteria;p__Actinobacteriota;c__Actinobacteria;o__Micrococcales;f__Demequinaceae;g__Demequina	-0.405518478	0.047617921	-0.806631994	-0.004404961	0.168829559	-0.51637032	0.012155472	-0.916637285	-0.116103356	0.027242051	1.145495632	0.230943824	-0.746906879	3.037898143	0.348402824	1.372921483	0.194744717	-0.722007837	3.467850803	0.255026692
d__Bacteria;p__Actinobacteriota;c__Actinobacteria;o__Micrococcales;f__Dermacoccaceae;__	-0.605553356	0.084414779	-1.29599604	0.084889327	0.168829559	-0.89201316	0.005952624	-1.519693004	-0.264333316	0.015468989	-0.703087058	0.011248429	-1.241053218	-0.165120898	0.026893972	-0.982171176	0.000264231	-1.488094258	-0.476248094	0.000689184
d__Bacteria;p__Actinobacteriota;c__Actinobacteria;o__Micrococcales;f__Dermacoccaceae;g__Flexivirga	-0.655927765	0.035450358	-1.265602795	-0.046252736	0.168829559	-0.75628248	0.019528519	-1.387561245	-0.125003714	0.040280756	-1.424277471	0.068968556	-2.962554788	0.113999845	0.128082338	-0.604124073	0.003772207	-1.00476659	-0.203481556	0.007321701
d__Bacteria;p__Actinobacteriota;c__Actinobacteria;o__Micrococcales;f__Intrasporangiaceae;__	0.029999879	0.943181824	-0.809180468	0.869180225	0.964189114	0.80122169	0.030739955	0.076371432	1.526071948	0.058943117	0.039084941	0.900127857	-0.580763011	0.658932893	0.932022151	0.580273988	0.01021973	0.14278932	1.017758655	0.017898706
d__Bacteria;p__Actinobacteriota;c__Actinobacteria;o__Micrococcales;f__Intrasporangiaceae;g__Intrasporangium	-0.075144353	0.796518808	-0.655980342	0.505691637	0.871641248	0.461502006	0.182784736	-0.222204585	1.145208597	0.263744186	0.33468649	0.54833305	-0.773517409	1.442890388	0.673829411	1.159234512	0.074787725	-0.119672771	2.438141795	0.109071193
d__Bacteria;p__Actinobacteriota;c__Actinobacteria;o__Micrococcales;f__Intrasporangiaceae;g__Oryzihumus	0.236840567	0.64546727	-0.788546782	1.262227916	0.767556406	-0.84680456	0.011186816	-1.495326177	-0.198282943	0.025286365	-0.506353575	0.000249076	-0.766876249	-0.245830901	0.001975089	-0.723209726	4.08E-05	-1.049174556	-0.397244895	0.000228093
d__Bacteria;p__Actinobacteriota;c__Actinobacteria;o__Micrococcales;f__Intrasporangiaceae;g__Phycicoccus	-0.096644158	0.874468352	-1.316114543	1.122826228	0.926736776	-1.178837418	0.035112774	-2.273164594	-0.084510243	0.065810418	-0.431228418	0.14078982	-1.008950643	0.146493808	0.232402978	-0.672482105	0.002798605	-1.103623008	-0.241341202	0.005669061
d__Bacteria;p__Actinobacteriota;c__Actinobacteria;o__Micrococcales;f__Intrasporangiaceae;g__Terrabacter	-0.680963639	0.143995161	-1.601420092	0.239492813	0.263295902	-0.480324699	0.290526041	-1.379219026	0.418569628	0.389669902	-0.803706847	0.014822078	-1.44471103	-0.162702664	0.034166114	-0.969701483	6.51E-06	-1.36109074	-0.578312226	4.41E-05
d__Bacteria;p__Actinobacteriota;c__Actinobacteria;o__Micrococcales;f__Microbacteriaceae;__	-0.799748764	0.079945782	-1.698042323	0.098544794	0.168829559	-0.150606762	0.763338963	-1.143418938	0.842205413	0.834654368	-0.213144843	0.60658972	-1.036141157	0.609851472	0.724601498	0.620378878	0.232271724	-0.408338235	1.64909599	0.295268678
d__Bacteria;p__Actinobacteriota;c__Actinobacteria;o__Micrococcales;f__Microbacteriaceae;g__Agromyces	0.75418913	0.400884907	-1.030178191	2.538556452	0.561310012	1.686059899	3.09E-07	1.088458047	2.28366175	3.03E-06	0.60261937	0.314026352	-0.583917153	1.789155893	0.449667499	1.598330593	1.99E-09	1.147701024	2.048960161	2.18E-08
d__Bacteria;p__Actinobacteriota;c__Actinobacteria;o__Micrococcales;f__Microbacteriaceae;g__Amnibacterium	0.016618337	0.963533847	-0.708055731	0.741292406	0.97571183	-0.89201316	0.005952624	-1.519693004	-0.264333316	0.015468989	-1.132929624	0.003548878	-1.880223859	-0.385635389	0.009894223	-0.982171176	0.000264231	-1.488094258	-0.476248094	0.000689184
d__Bacteria;p__Actinobacteriota;c__Actinobacteria;o__Micrococcales;f__Microbacteriaceae;g__Cryobacterium	-0.605553356	0.084414779	-1.29599604	0.084889327	0.168829559	-0.210278922	0.1994283	-0.53385036	0.113292516	0.28541369	-1.132929624	0.003548878	-1.880223859	-0.385635389	0.009894223	-0.982171176	0.000264231	-1.488094258	-0.476248094	0.000689184
d__Bacteria;p__Actinobacteriota;c__Actinobacteria;o__Micrococcales;f__Microbacteriaceae;g__Curtobacterium	-0.505499269	0.020773375	-0.931137889	-0.07986065	0.168829559	-0.433477935	0.052669333	-0.872083178	0.005127308	0.09246394	-0.073849802	0.796759695	-0.644448581	0.496748978	0.870697229	-0.51598688	0.001497809	-0.82582009	-0.206153671	0.003224479
d__Bacteria;p__Actinobacteriota;c__Actinobacteria;o__Micrococcales;f__Microbacteriaceae;g__Humibacter	-0.605553356	0.084414779	-1.29599604	0.084889327	0.168829559	-0.89201316	0.005952624	-1.519693004	-0.264333316	0.015468989	-1.132929624	0.003548878	-1.880223859	-0.385635389	0.009894223	-0.982171176	0.000264231	-1.488094258	-0.476248094	0.000689184
d__Bacteria;p__Actinobacteriota;c__Actinobacteria;o__Micrococcales;f__Microbacteriaceae;g__Leifsonia	0.204117451	0.726440642	-0.958417716	1.366652619	0.825881363	-1.143157084	5.21E-06	-1.607079502	-0.679234666	4.22E-05	-0.68227954	0.000347872	-1.042732332	-0.321826748	0.002651892	-0.785522205	0.002456745	-1.282025882	-0.289018528	0.005054424
d__Bacteria;p__Actinobacteriota;c__Actinobacteria;o__Micrococcales;f__Microbacteriaceae;g__Leucobacter	-0.605553356	0.084414779	-1.29599604	0.084889327	0.168829559	-0.89201316	0.005952624	-1.519693004	-0.264333316	0.015468989	-1.132929624	0.003548878	-1.880223859	-0.385635389	0.009894223	-0.35943451	0.307990432	-1.058991815	0.340122795	0.378217044
d__Bacteria;p__Actinobacteriota;c__Actinobacteria;o__Micrococcales;f__Microbacteriaceae;g__Microbacterium	-0.605553356	0.084414779	-1.29599604	0.084889327	0.168829559	-0.490268717	0.085050545	-1.049906832	0.069369398	0.139109587	-1.132929624	0.003548878	-1.880223859	-0.385635389	0.009894223	-0.291521405	0.492101021	-1.135579976	0.552537167	0.573088864
d__Bacteria;p__Actinobacteriota;c__Actinobacteria;o__Micrococcales;f__Microbacteriaceae;g__Parafrigoribacterium	-0.416250072	0.064942405	-0.859139774	0.026639629	0.168829559	-0.540030093	0.00510029	-0.91285828	-0.167201906	0.015468989	-1.198311421	0.058392873	-2.440482159	0.043859316	0.11035204	-0.571559053	0.000428321	-0.877754821	-0.265363286	0.001054431
d__Bacteria;p__Actinobacteriota;c__Actinobacteria;o__Micrococcales;f__Microbacteriaceae;g__Pseudoclavibacter	-0.605553356	0.084414779	-1.29599604	0.084889327	0.168829559	-0.89201316	0.005952624	-1.519693004	-0.264333316	0.015468989	-1.132929624	0.003548878	-1.880223859	-0.385635389	0.009894223	-0.982171176	0.000264231	-1.488094258	-0.476248094	0.000689184
d__Bacteria;p__Actinobacteriota;c__Actinobacteria;o__Micrococcales;f__Micrococcaceae;__	0.097146486	0.806449483	-0.693150356	0.887443329	0.878245193	-0.020467072	0.959070657	-0.812294534	0.771360391	0.971366435	-1.300491512	0.000802637	-2.038368691	-0.562614333	0.005459313	-0.829876783	0.005729686	-1.40881865	-0.250934917	0.010687287
d__Bacteria;p__Actinobacteriota;c__Actinobacteria;o__Micrococcales;f__Micrococcaceae;g__Arthrobacter	-0.20512653	0.65528036	-1.120372372	0.710119312	0.775136738	-1.019290428	0.003329572	-1.688878713	-0.349702143	0.014028596	-0.310462363	0.226962377	-0.818939583	0.198014858	0.343052329	-0.439602417	0.139942482	-1.027609598	0.148404764	0.189552993
d__Bacteria;p__Actinobacteriota;c__Actinobacteria;o__Micrococcales;f__Micrococcaceae;g__Glutamicibacter	-0.605553356	0.084414779	-1.29599604	0.084889327	0.168829559	-0.077639938	0.724948604	-0.515573105	0.360293229	0.803802663	-1.132929624	0.003548878	-1.880223859	-0.385635389	0.009894223	0.135816951	0.832342026	-1.142627899	1.414261802	0.866382399
d__Bacteria;p__Actinobacteriota;c__Actinobacteria;o__Micrococcales;f__Micrococcaceae;g__Paenarthrobacter	-0.071833864	0.909035287	-1.325227654	1.181559926	0.945588453	-0.300963077	0.627885754	-1.532812995	0.930886841	0.720336563	-0.105933452	0.769174068	-0.824203498	0.612336594	0.846583033	0.016157978	0.955355251	-0.559089706	0.591405661	0.970589853
d__Bacteria;p__Actinobacteriota;c__Actinobacteria;o__Micrococcales;f__Micrococcaceae;g__Paeniglutamicibacter	-0.567920748	0.005338059	-0.960495892	-0.175345604	0.168829559	0.216085677	0.621227201	-0.651493711	1.083665066	0.713846529	-0.599990746	0.001116931	-0.950969124	-0.249012368	0.007164702	-0.851041451	0.070851551	-1.776761466	0.074678563	0.104068865
d__Bacteria;p__Actinobacteriota;c__Actinobacteria;o__Micrococcales;f__Micrococcaceae;g__Sinomonas	0.047129158	0.904792093	-0.738386862	0.832645177	0.94303958	-1.025469532	0.009787443	-1.796078593	-0.254860471	0.022476978	-0.448641987	0.000759202	-0.701924266	-0.195359708	0.005231535	-0.644975301	2.21E-05	-0.924648336	-0.365302267	0.000136847
d__Bacteria;p__Actinobacteriota;c__Actinobacteria;o__Micrococcales;f__Promicromonosporaceae;__	-0.605553356	0.084414779	-1.29599604	0.084889327	0.168829559	-0.89201316	0.005952624	-1.519693004	-0.264333316	0.015468989	-0.732418815	0.011374257	-1.293736576	-0.171101054	0.027150658	-0.982171176	0.000264231	-1.488094258	-0.476248094	0.000689184
d__Bacteria;p__Actinobacteriota;c__Actinobacteria;o__Micrococcales;f__Promicromonosporaceae;g__Cellulosimicrobium	-0.367946889	0.063543126	-0.757329074	0.021435297	0.168829559	0.067773113	0.757336116	-0.367589291	0.503135517	0.829238437	0.089585461	0.846932656	-0.834019307	1.01319023	0.901410095	-0.104802929	0.706606591	-0.659387025	0.449781168	0.770577195
d__Bacteria;p__Actinobacteriota;c__Actinobacteria;o__Micrococcales;f__Promicromonosporaceae;g__Isoptericola	0.57979629	0.178696281	-0.272921644	1.432514224	0.31401195	0.92673554	9.71E-05	0.478484427	1.374986652	0.000618659	0.718758017	0.09939675	-0.140059707	1.577575741	0.174469491	1.338913729	1.10E-06	0.84663923	1.831188229	8.86E-06
d__Bacteria;p__Actinobacteriota;c__Actinobacteria;o__Micrococcales;f__Promicromonosporaceae;g__Promicromonospora	-0.605553356	0.084414779	-1.29599604	0.084889327	0.168829559	-0.89201316	0.005952624	-1.519693004	-0.264333316	0.015468989	-1.132929624	0.003548878	-1.880223859	-0.385635389	0.009894223	-0.982171176	0.000264231	-1.488094258	-0.476248094	0.000689184
d__Bacteria;p__Actinobacteriota;c__Actinobacteria;o__Micrococcales;f__Sanguibacteraceae;g__Sanguibacter	-0.350329101	0.39336958	-1.166013656	0.465355453	0.553735234	-0.834597055	0.008622892	-1.450933079	-0.21826103	0.020544355	-1.132929624	0.003548878	-1.880223859	-0.385635389	0.009894223	-0.982171176	0.000264231	-1.488094258	-0.476248094	0.000689184
d__Bacteria;p__Actinobacteriota;c__Actinobacteria;o__Micromonosporales;f__Micromonosporaceae;__	0.638909191	0.000387858	0.299683722	0.97813466	0.054600222	-0.446797597	0.203236513	-1.140216159	0.246620966	0.290337875	0.161148129	0.710976909	-0.704004972	1.026301229	0.804244847	0.654087019	0.018295261	0.114888299	1.193285738	0.030680045
d__Bacteria;p__Actinobacteriota;c__Actinobacteria;o__Micromonosporales;f__Micromonosporaceae;g__Actinocatenispora	0.476791631	0.39719496	-0.642420948	1.59600421	0.557627799	-0.54895439	2.58E-05	-0.792805744	-0.305103036	0.000179906	-0.469880238	0.00463806	-0.789708849	-0.150051627	0.012588008	-0.91858756	0.000319422	-1.398974172	-0.438200948	0.000815611
d__Bacteria;p__Actinobacteriota;c__Actinobacteria;o__Micromonosporales;f__Micromonosporaceae;g__Actinoplanes	0.720407641	0.14179058	-0.247906531	1.688721812	0.261079971	-0.640082747	0.098634707	-1.402577328	0.122411835	0.158537983	0.358670271	0.418731739	-0.521891599	1.23923214	0.555259399	0.022378651	0.916058395	-0.400779937	0.44553724	0.938662434
d__Bacteria;p__Actinobacteriota;c__Actinobacteria;o__Micromonosporales;f__Micromonosporaceae;g__Allocatelliglobosispora	-0.779141978	0.036999552	-1.509625093	-0.048658863	0.168829559	-0.895379572	0.004794908	-1.508947177	-0.281811966	0.015468989	-1.210695681	0.001601271	-1.944170866	-0.477220496	0.008897202	-1.001222174	0.000129915	-1.489938183	-0.512506165	0.000570111
d__Bacteria;p__Actinobacteriota;c__Actinobacteria;o__Micromonosporales;f__Micromonosporaceae;g__Catellatospora	-0.669507471	0.059675101	-1.367229564	0.028214622	0.168829559	-0.613912983	0.019290819	-1.125314451	-0.102511515	0.039894626	-0.433681007	0.041940748	-0.851055023	-0.016306992	0.082935465	-0.3290525	0.43577501	-1.168355464	0.510250464	0.51625598
d__Bacteria;p__Actinobacteriota;c__Actinobacteria;o__Micromonosporales;f__Micromonosporaceae;g__Catenuloplanes	-0.605553356	0.084414779	-1.29599604	0.084889327	0.168829559	-0.335434393	0.051479587	-0.673078221	0.002209435	0.09098182	-0.309791493	0.071165702	-0.647083154	0.027500168	0.131806898	-0.982171176	0.000264231	-1.488094258	-0.476248094	0.000689184
d__Bacteria;p__Actinobacteriota;c__Actinobacteria;o__Micromonosporales;f__Micromonosporaceae;g__Dactylosporangium	0.812458889	0.087694443	-0.12388231	1.748800088	0.174065195	-0.049585051	0.854622549	-0.586844906	0.487674805	0.896005313	-0.35330495	0.340461578	-1.088341834	0.381731933	0.475020664	-0.649724376	0.080930938	-1.381906523	0.082457771	0.116949652
d__Bacteria;p__Actinobacteriota;c__Actinobacteria;o__Micromonosporales;f__Micromonosporaceae;g__Hamadaea	0.512957327	0.416382003	-0.741729142	1.767643796	0.575350964	-0.151344776	0.534295606	-0.634241557	0.331552006	0.630932031	-0.014641147	0.979553956	-1.151753521	1.122471227	0.983251603	1.34441985	5.32E-06	0.807814317	1.881025384	3.71E-05
d__Bacteria;p__Actinobacteriota;c__Actinobacteria;o__Micromonosporales;f__Micromonosporaceae;g__Longispora	-0.421099416	0.041503583	-0.825414975	-0.016783858	0.168829559	0.696685909	0.041959333	0.026003761	1.367368056	0.07655398	1.020707893	0.082766929	-0.136317816	2.177733601	0.149777769	0.473421489	0.360533789	-0.554805457	1.501648435	0.435756228
d__Bacteria;p__Actinobacteriota;c__Actinobacteria;o__Micromonosporales;f__Micromonosporaceae;g__Luedemannella	0.540556393	0.047610764	0.005889639	1.075223147	0.168829559	0.568190387	0.16983899	-0.248442139	1.384822912	0.249623818	0.135396501	0.692271617	-0.545113261	0.815906263	0.7916962	1.162118423	0.000426276	0.539797227	1.784439618	0.001051036
d__Bacteria;p__Actinobacteriota;c__Actinobacteria;o__Micromonosporales;f__Micromonosporaceae;g__Micromonospora	0.45806925	0.586075082	-1.216867721	2.133006221	0.723085597	-1.133218901	0.046721817	-2.249569527	-0.016868274	0.083982334	-0.8082001	0.004845004	-1.361219566	-0.255180634	0.013069089	-0.07167647	0.783647759	-0.591809744	0.448456804	0.831045809
d__Bacteria;p__Actinobacteriota;c__Actinobacteria;o__Micromonosporales;f__Micromonosporaceae;g__Micromonosporaceae	-0.605553356	0.084414779	-1.29599604	0.084889327	0.168829559	-0.89201316	0.005952624	-1.519693004	-0.264333316	0.015468989	-1.132929624	0.003548878	-1.880223859	-0.385635389	0.009894223	-0.982171176	0.000264231	-1.488094258	-0.476248094	0.000689184
d__Bacteria;p__Actinobacteriota;c__Actinobacteria;o__Micromonosporales;f__Micromonosporaceae;g__Phytohabitans	-0.605553356	0.084414779	-1.29599604	0.084889327	0.168829559	-0.89201316	0.005952624	-1.519693004	-0.264333316	0.015468989	-0.513081157	0.025769229	-0.962043604	-0.064118711	0.054509173	-0.982171176	0.000264231	-1.488094258	-0.476248094	0.000689184
d__Bacteria;p__Actinobacteriota;c__Actinobacteria;o__Micromonosporales;f__Micromonosporaceae;g__Phytomonospora	-0.605553356	0.084414779	-1.29599604	0.084889327	0.168829559	-0.828672299	0.008654726	-1.440939085	-0.216405513	0.020544355	-0.703087058	0.011248429	-1.241053218	-0.165120898	0.026893972	-0.982171176	0.000264231	-1.488094258	-0.476248094	0.000689184
d__Bacteria;p__Actinobacteriota;c__Actinobacteria;o__Micromonosporales;f__Micromonosporaceae;g__Planosporangium	-0.389381392	0.058570546	-0.793353449	0.014590665	0.168829559	-0.692658917	0.124360675	-1.580510922	0.195193088	0.192260143	-0.627724253	0.000594378	-0.974552802	-0.280895703	0.004205958	-0.674425792	0.000184072	-1.012257005	-0.336594578	0.000689184
d__Bacteria;p__Actinobacteriota;c__Actinobacteria;o__Micromonosporales;f__Micromonosporaceae;g__Rhizocola	1.266876543	0.246094804	-0.897797377	3.431550462	0.399113669	0.289282858	0.423923243	-0.427461575	1.006027292	0.52492063	1.015374354	0.320673553	-1.011735842	3.04248455	0.45578582	1.356505165	0.000555508	0.613544578	2.099465752	0.001312263
d__Bacteria;p__Actinobacteriota;c__Actinobacteria;o__Micromonosporales;f__Micromonosporaceae;g__Salinispora	-0.376623438	0.027815749	-0.710678578	-0.042568297	0.168829559	-0.0734989	0.824251536	-0.730495943	0.583498142	0.875801901	-0.967964691	0.022300471	-1.793541138	-0.142388243	0.048271801	-0.383076719	0.007293612	-0.658791752	-0.107361687	0.013290208
d__Bacteria;p__Actinobacteriota;c__Actinobacteria;o__Micromonosporales;f__Micromonosporaceae;g__Stackebrandtia	0.109687603	0.720621601	-0.501452409	0.720827616	0.82317429	-0.89201316	0.005952624	-1.519693004	-0.264333316	0.015468989	-1.132929624	0.003548878	-1.880223859	-0.385635389	0.009894223	-0.769060547	0.003197021	-1.269501382	-0.268619712	0.006306123
d__Bacteria;p__Actinobacteriota;c__Actinobacteria;o__Micromonosporales;f__Micromonosporaceae;g__Virgisporangium	0.497442576	0.343521491	-0.545412361	1.540297513	0.508038344	1.16056477	0.034380424	0.087672917	2.233456622	0.064822279	1.171957023	0.009752504	0.293351521	2.050562525	0.023933827	0.081425273	0.796165835	-0.546660719	0.709511265	0.842057431
d__Bacteria;p__Actinobacteriota;c__Actinobacteria;o__Micromonosporales;f__Micromonosporaceae;g__uncultured	-0.441608126	0.261593989	-1.221505506	0.338289254	0.416124309	-0.300221285	0.421474927	-1.040134858	0.439692287	0.522708309	-0.35111487	0.398202142	-1.175980784	0.473751044	0.533415093	0.902406483	0.000826159	0.390416229	1.414396737	0.0018785
d__Bacteria;p__Actinobacteriota;c__Actinobacteria;o__PeM15;f__PeM15;g__PeM15	-0.294632831	0.125475875	-0.67404327	0.084777608	0.235996342	1.010493548	0.058843992	-0.038726267	2.059713364	0.101832976	1.914816596	0.001580995	0.756239809	3.073393383	0.008846845	1.565242379	0.033748057	0.124471769	3.006012988	0.052675009
d__Bacteria;p__Actinobacteriota;c__Actinobacteria;o__Propionibacteriales;f__Nocardioidaceae;__	-0.457772474	0.304105439	-1.341721283	0.426176335	0.464998433	0.339890131	0.567516785	-0.839205184	1.518985447	0.662732092	-0.392205598	0.427484965	-1.373542891	0.589131696	0.564022805	-0.114933899	0.71504091	-0.742013209	0.512145411	0.778698796
d__Bacteria;p__Actinobacteriota;c__Actinobacteria;o__Propionibacteriales;f__Nocardioidaceae;g__Actinopolymorpha	-1.519277529	0.081326116	-3.233763343	0.195208285	0.168829559	-1.36492886	0.060156988	-2.789669372	0.059811652	0.103701708	-1.089615002	0.004132863	-1.821160371	-0.358069632	0.011322323	-0.98312178	0.001588735	-1.576946176	-0.389297384	0.003392454
d__Bacteria;p__Actinobacteriota;c__Actinobacteria;o__Propionibacteriales;f__Nocardioidaceae;g__Aeromicrobium	-0.276460262	0.622544449	-1.39498221	0.842061686	0.753210579	0.624771056	0.156013892	-0.243763316	1.493305428	0.233174126	0.222360071	0.708398726	-0.960354494	1.405074636	0.802817761	1.521742101	0.00472474	0.485176413	2.558307789	0.008961105
d__Bacteria;p__Actinobacteriota;c__Actinobacteria;o__Propionibacteriales;f__Nocardioidaceae;g__Kribbella	0.282166739	0.445816422	-0.453807049	1.018140528	0.59872197	0.2272009	0.628242901	-0.703706692	1.158108491	0.720336563	-0.128444009	0.83442961	-1.351336739	1.094448721	0.895125713	1.195087911	0.048732706	0.006869696	2.383306127	0.073518365
d__Bacteria;p__Actinobacteriota;c__Actinobacteria;o__Propionibacteriales;f__Nocardioidaceae;g__Marmoricola	0.155317143	0.6252257	-0.477961487	0.788595773	0.75370982	0.33079259	0.208115206	-0.188203978	0.849789157	0.295969419	0.05492326	0.841943326	-0.493215048	0.603061569	0.89976592	0.551322867	0.020424808	0.088381495	1.01426424	0.033855406
d__Bacteria;p__Actinobacteriota;c__Actinobacteria;o__Propionibacteriales;f__Nocardioidaceae;g__Mumia	-0.229303761	0.324912619	-0.691719119	0.233111597	0.487832648	0.097460808	0.654936579	-0.335230783	0.530152399	0.744996253	-0.057929935	0.692147987	-0.348965378	0.233105508	0.7916962	0.405654936	0.378690627	-0.509698055	1.321007928	0.453394392
d__Bacteria;p__Actinobacteriota;c__Actinobacteria;o__Propionibacteriales;f__Nocardioidaceae;g__Nocardioides	0.295443395	0.380834287	-0.374405333	0.965292124	0.542869471	0.824482673	0.000137701	0.415820055	1.23314529	0.000853209	0.33558577	0.181233165	-0.160458583	0.831630123	0.284846548	1.279630624	7.95E-08	0.862572052	1.696689196	7.56E-07
d__Bacteria;p__Actinobacteriota;c__Actinobacteria;o__Propionibacteriales;f__Propionibacteriaceae;g__Haloactinopolyspora	-0.605553356	0.084414779	-1.29599604	0.084889327	0.168829559	-0.89201316	0.005952624	-1.519693004	-0.264333316	0.015468989	-1.132929624	0.003548878	-1.880223859	-0.385635389	0.009894223	-0.982171176	0.000264231	-1.488094258	-0.476248094	0.000689184
d__Bacteria;p__Actinobacteriota;c__Actinobacteria;o__Propionibacteriales;f__Propionibacteriaceae;g__uncultured	-0.42225851	0.028336535	-0.798088105	-0.046428915	0.168829559	1.034650854	0.116468143	-0.263198451	2.33250016	0.183104145	2.075961799	2.18E-05	1.171784105	2.980139494	0.000207061	-0.038575121	0.903771261	-0.674475343	0.5973251	0.929085528
d__Bacteria;p__Actinobacteriota;c__Actinobacteria;o__Pseudonocardiales;f__Pseudonocardiaceae;__	0.467621226	0.377667417	-0.585531446	1.520773898	0.54030751	0.396866231	0.425820512	-0.590487318	1.384219779	0.526444765	0.43864745	0.493344823	-0.833559043	1.710853944	0.623297142	0.621376371	0.167529588	-0.268535136	1.511287879	0.22403533
d__Bacteria;p__Actinobacteriota;c__Actinobacteria;o__Pseudonocardiales;f__Pseudonocardiaceae;g__Actinomycetospora	-0.322184704	0.228587223	-0.852274184	0.207904776	0.380290892	-0.410654642	0.114246391	-0.922583696	0.101274412	0.180324438	-0.168554195	0.610062714	-0.825724449	0.48861606	0.728198913	0.002808966	0.991645584	-0.531870079	0.53748801	0.99606412
d__Bacteria;p__Actinobacteriota;c__Actinobacteria;o__Pseudonocardiales;f__Pseudonocardiaceae;g__Actinophytocola	0.454896938	0.391228047	-0.599445466	1.509239341	0.551704968	-0.273905683	0.509400117	-1.096976401	0.549165035	0.607435611	0.334275542	0.58824826	-0.893284996	1.56183608	0.706435125	0.892297136	0.026834624	0.106024747	1.678569524	0.043165175
d__Bacteria;p__Actinobacteriota;c__Actinobacteria;o__Pseudonocardiales;f__Pseudonocardiaceae;g__Amycolatopsis	0.171689921	0.526377949	-0.367643357	0.711023199	0.668241676	-0.864673103	6.06E-06	-1.218429863	-0.510916343	4.84E-05	-0.228282838	0.394016737	-0.759824172	0.303258496	0.530058322	0.11129427	0.590869846	-0.300821094	0.523409634	0.665994726
d__Bacteria;p__Actinobacteriota;c__Actinobacteria;o__Pseudonocardiales;f__Pseudonocardiaceae;g__Crossiella	0.090115889	0.720549683	-0.411842525	0.592074304	0.82317429	-0.455141804	0.22918343	-1.20301863	0.292735022	0.319884999	0.139301355	0.800817214	-0.959430504	1.238033214	0.872975135	-0.01352267	0.960415133	-0.556549517	0.529504178	0.973081057
d__Bacteria;p__Actinobacteriota;c__Actinobacteria;o__Pseudonocardiales;f__Pseudonocardiaceae;g__Kibdelosporangium	-0.221215146	0.327115292	-0.669372131	0.22694184	0.48927766	-0.357674732	0.04619256	-0.70915137	-0.006198093	0.083268246	0.361640176	0.661389751	-1.280539209	2.00381956	0.766842783	-0.550306996	0.000786616	-0.861139727	-0.239474266	0.001803603
d__Bacteria;p__Actinobacteriota;c__Actinobacteria;o__Pseudonocardiales;f__Pseudonocardiaceae;g__Kutzneria	-0.075864012	0.775866017	-0.60691625	0.455188226	0.859772876	-0.940146	0.16888444	-2.288313069	0.408021069	0.248482761	-0.635809451	0.001536798	-1.019427142	-0.252191759	0.008753618	-0.318258414	0.078760251	-0.674264965	0.037748137	0.114126424
d__Bacteria;p__Actinobacteriota;c__Actinobacteria;o__Pseudonocardiales;f__Pseudonocardiaceae;g__Lechevalieria	0.583164078	0.296059776	-0.52414676	1.690474916	0.456232741	-0.23552376	0.260008716	-0.648921386	0.177873865	0.356609177	-0.324923828	0.024234565	-0.606128925	-0.04371873	0.052243365	1.325201492	0.020279676	0.213786972	2.436616011	0.033670579
d__Bacteria;p__Actinobacteriota;c__Actinobacteria;o__Pseudonocardiales;f__Pseudonocardiaceae;g__Pseudonocardia	0.168855132	0.592719957	-0.459715225	0.79742549	0.729003969	0.290325816	0.175344867	-0.132399409	0.713051041	0.255105792	0.301098317	0.320222922	-0.299455429	0.901652063	0.455646322	0.545067254	0.038670492	0.029377883	1.060756625	0.05970845
d__Bacteria;p__Actinobacteriota;c__Actinobacteria;o__Pseudonocardiales;f__Pseudonocardiaceae;g__Saccharomonospora	-0.103061809	0.740867852	-0.724085787	0.517962169	0.838056968	-0.158704303	0.776885717	-1.270351344	0.952942737	0.843049061	-1.132929624	0.003548878	-1.880223859	-0.385635389	0.009894223	-0.982171176	0.000264231	-1.488094258	-0.476248094	0.000689184
d__Bacteria;p__Actinobacteriota;c__Actinobacteria;o__Pseudonocardiales;f__Pseudonocardiaceae;g__Saccharopolyspora	-0.958041717	0.118974417	-2.170012504	0.25392907	0.226467587	-1.833448385	0.060660504	-3.751082101	0.084185331	0.104291183	-0.700142089	0.050911366	-1.403145139	0.002860961	0.097497737	1.446687775	0.002702502	0.522747966	2.370627584	0.005502642
d__Bacteria;p__Actinobacteriota;c__Actinobacteria;o__Pseudonocardiales;f__Pseudonocardiaceae;g__Saccharothrix	-0.605553356	0.084414779	-1.29599604	0.084889327	0.168829559	-0.838611588	0.00864197	-1.458098007	-0.219125169	0.020544355	-1.132929624	0.003548878	-1.880223859	-0.385635389	0.009894223	-0.91035308	0.000409387	-1.396211616	-0.424494545	0.001010976
d__Bacteria;p__Actinobacteriota;c__Actinobacteria;o__Pseudonocardiales;f__Pseudonocardiaceae;g__Umezawaea	-0.605553356	0.084414779	-1.29599604	0.084889327	0.168829559	-0.35361731	0.07434378	-0.742869425	0.035634805	0.123775735	0.714974632	0.601662255	-2.008251858	3.438201122	0.719259878	-0.982171176	0.000264231	-1.488094258	-0.476248094	0.000689184
d__Bacteria;p__Actinobacteriota;c__Actinobacteria;o__Streptomycetales;f__Streptomycetaceae;__	0.429312434	0.445168006	-0.688857817	1.547482685	0.598360403	-0.274710795	0.466259902	-1.022003173	0.472581583	0.564513905	0.017537064	0.961298656	-0.701816813	0.73689094	0.974264149	-0.897002781	0.008283868	-1.553753045	-0.240252517	0.014770557
d__Bacteria;p__Actinobacteriota;c__Actinobacteria;o__Streptomycetales;f__Streptomycetaceae;g__Kitasatospora	-0.243545061	0.566384387	-1.089140403	0.602050282	0.707084305	-0.29683904	0.444827995	-1.066685005	0.473006924	0.545674094	0.879094656	0.008872783	0.228659973	1.529529339	0.021945536	-0.643224399	0.047387165	-1.278781747	-0.007667051	0.071831842
d__Bacteria;p__Actinobacteriota;c__Actinobacteria;o__Streptosporangiales;f__Nocardiopsaceae;g__Nocardiopsis	0.011032972	0.972696009	-0.631624772	0.653690717	0.982030903	-0.347541702	0.059012379	-0.708648475	0.013565072	0.102012647	-1.132929624	0.003548878	-1.880223859	-0.385635389	0.009894223	-0.982171176	0.000264231	-1.488094258	-0.476248094	0.000689184
d__Bacteria;p__Actinobacteriota;c__Actinobacteria;o__Streptosporangiales;f__Nocardiopsaceae;g__Thermobifida	-0.605553356	0.084414779	-1.29599604	0.084889327	0.168829559	-0.89201316	0.005952624	-1.519693004	-0.264333316	0.015468989	-1.132929624	0.003548878	-1.880223859	-0.385635389	0.009894223	-0.982171176	0.000264231	-1.488094258	-0.476248094	0.000689184
d__Bacteria;p__Actinobacteriota;c__Actinobacteria;o__Streptosporangiales;f__Streptosporangiaceae;__	0.205165126	0.690558497	-0.821598636	1.231928888	0.803694952	-0.378921631	0.015104707	-0.682437327	-0.075405935	0.032827286	-0.449922343	0.005256838	-0.760875009	-0.138969678	0.013918272	-0.245601877	0.111808339	-0.550074887	0.058871133	0.155174634
d__Bacteria;p__Actinobacteriota;c__Actinobacteria;o__Streptosporangiales;f__Streptosporangiaceae;g__Microbispora	-0.408229381	0.027341348	-0.769165114	-0.047293648	0.168829559	-0.451833837	0.022998034	-0.839615054	-0.06405262	0.046348078	-1.305139924	0.068992387	-2.714868075	0.104588226	0.128082338	1.020240552	0.09037077	-0.165618596	2.206099699	0.129054367
d__Bacteria;p__Actinobacteriota;c__Actinobacteria;o__Streptosporangiales;f__Streptosporangiaceae;g__Microtetraspora	-0.605553356	0.084414779	-1.29599604	0.084889327	0.168829559	-0.89201316	0.005952624	-1.519693004	-0.264333316	0.015468989	-0.674796552	0.011733686	-1.194313085	-0.15528002	0.027759756	-0.982171176	0.000264231	-1.488094258	-0.476248094	0.000689184
d__Bacteria;p__Actinobacteriota;c__Actinobacteria;o__Streptosporangiales;f__Streptosporangiaceae;g__Nonomuraea	-0.044463062	0.934742755	-1.127075751	1.038149626	0.960161377	0.109731648	0.732796159	-0.528167485	0.747630781	0.808823225	-0.678397117	0.00069054	-1.058172626	-0.298621608	0.004840304	-0.341107479	0.132151629	-0.788206534	0.105991575	0.180393833
d__Bacteria;p__Actinobacteriota;c__Actinobacteria;o__Streptosporangiales;f__Streptosporangiaceae;g__Planomonospora	-0.390320732	0.054875415	-0.78907163	0.008430167	0.168829559	-0.558176982	0.004818877	-0.940902135	-0.17545183	0.015468989	-0.652620638	0.002183852	-1.060776832	-0.244464444	0.009894223	-0.592022413	0.000337302	-0.902996052	-0.281048773	0.000854354
d__Bacteria;p__Actinobacteriota;c__Actinobacteria;o__Streptosporangiales;f__Streptosporangiaceae;g__Planotetraspora	-0.431916864	0.062075572	-0.886373517	0.022539789	0.168829559	-0.61185337	0.00828138	-1.061237928	-0.162468813	0.020540942	-0.752920316	0.005266632	-1.27340202	-0.232438611	0.013920847	-0.581313498	0.000367275	-0.888792011	-0.273834985	0.000918479
d__Bacteria;p__Actinobacteriota;c__Actinobacteria;o__Streptosporangiales;f__Streptosporangiaceae;g__Sinosporangium	0.10790413	0.879351094	-1.309212757	1.525021017	0.928769412	-0.89201316	0.005952624	-1.519693004	-0.264333316	0.015468989	-1.132929624	0.003548878	-1.880223859	-0.385635389	0.009894223	-0.769060547	0.003197021	-1.269501382	-0.268619712	0.006306123
d__Bacteria;p__Actinobacteriota;c__Actinobacteria;o__Streptosporangiales;f__Streptosporangiaceae;g__Sphaerisporangium	-0.986436224	0.051511757	-1.979564198	0.006691751	0.168829559	-1.311384955	0.041673776	-2.572012965	-0.050756944	0.07619946	-0.903617675	0.0036061	-1.500748663	-0.306486686	0.010018356	-0.829532702	0.020888541	-1.528755786	-0.130309617	0.034587742
d__Bacteria;p__Actinobacteriota;c__Actinobacteria;o__Streptosporangiales;f__Streptosporangiaceae;g__Streptosporangium	0.886871811	0.314498565	-0.863190987	2.636934608	0.476732694	0.098229417	0.797797471	-0.662855677	0.859314511	0.859836292	-0.430951473	0.464442486	-1.600991441	0.739088496	0.599256126	0.960401822	0.036516792	0.062337886	1.858465757	0.056549065
d__Bacteria;p__Actinobacteriota;c__Actinobacteria;o__Streptosporangiales;f__Streptosporangiales_Incertae_Sedis;g__Motilibacter	-1.033512027	0.150751755	-2.454470978	0.387446924	0.272181086	-1.570641198	0.074509724	-3.300570657	0.15928826	0.123921436	-0.863063577	0.006057946	-1.470228693	-0.255898462	0.015671212	-0.818158234	0.003142075	-1.34950778	-0.286808688	0.006292124
d__Bacteria;p__Actinobacteriota;c__Actinobacteria;o__Streptosporangiales;f__Thermomonosporaceae;__	-0.511925051	0.039403553	-0.998128445	-0.025721658	0.168829559	-0.911188656	0.001193948	-1.44998085	-0.372396462	0.005768925	-0.241275313	0.467854681	-0.90139552	0.418844893	0.602181637	-0.634099127	0.033781731	-1.217888039	-0.050310215	0.052675465
d__Bacteria;p__Actinobacteriota;c__Actinobacteria;o__Streptosporangiales;f__Thermomonosporaceae;g__Actinoallomurus	-0.121131279	0.675545113	-0.697676233	0.455413674	0.791983795	-0.437646002	0.239467559	-1.172912173	0.297620169	0.331602754	-0.573271627	0.126323599	-1.312706498	0.166163244	0.214342622	-0.124734089	0.579943071	-0.573320222	0.323852044	0.657435464
d__Bacteria;p__Actinobacteriota;c__Actinobacteria;o__Streptosporangiales;f__Thermomonosporaceae;g__Actinocorallia	1.110500466	0.227942458	-0.714039338	2.93504027	0.379823864	1.16930811	0.038143921	0.065630018	2.272986202	0.070902818	0.877891682	0.195813019	-0.463905571	2.219688935	0.303529415	-0.062407025	0.820627988	-0.610866323	0.486052274	0.858151733
d__Bacteria;p__Actinobacteriota;c__Actinobacteria;o__Streptosporangiales;f__Thermomonosporaceae;g__Actinomadura	0.280629996	0.601936645	-0.790691849	1.351951841	0.737001869	-0.576273768	0.055161701	-1.16560568	0.013058143	0.096092048	-0.078076563	0.877904312	-1.089562945	0.933409819	0.917439075	0.331243219	0.07522203	-0.03475635	0.697242789	0.10960329
d__Bacteria;p__Actinobacteriota;c__Coriobacteriia;o__OPB41;f__OPB41;g__OPB41	-0.605553356	0.084414779	-1.29599604	0.084889327	0.168829559	-0.89201316	0.005952624	-1.519693004	-0.264333316	0.015468989	-0.646086025	0.036430155	-1.250060294	-0.042111755	0.073231573	-0.982171176	0.000264231	-1.488094258	-0.476248094	0.000689184
d__Bacteria;p__Actinobacteriota;c__MB.A2.108;o__MB.A2.108;f__MB.A2.108;g__MB.A2.108	-0.0807603	0.823155239	-0.801049661	0.63952906	0.887253393	0.735133166	0.002995752	0.257834423	1.212431908	0.012932483	-0.041437395	0.915605313	-0.819710221	0.73683543	0.943111022	0.884864334	0.001829316	0.34267274	1.427055928	0.003869518
d__Bacteria;p__Actinobacteriota;c__Rubrobacteria;o__Rubrobacterales;f__Rubrobacteriaceae;g__Rubrobacter	0.280157433	0.499459347	-0.545241449	1.105556316	0.641813396	0.093236694	0.662353827	-0.330429866	0.516903255	0.751269955	-0.84758319	0.04471107	-1.674525053	-0.020641326	0.087863099	-0.288185391	0.148548397	-0.682175193	0.105804412	0.200178796
d__Bacteria;p__Actinobacteriota;c__Thermoleophilia;__;__;__	-0.605553356	0.084414779	-1.29599604	0.084889327	0.168829559	-0.89201316	0.005952624	-1.519693004	-0.264333316	0.015468989	-1.132929624	0.003548878	-1.880223859	-0.385635389	0.009894223	-0.982171176	0.000264231	-1.488094258	-0.476248094	0.000689184
d__Bacteria;p__Actinobacteriota;c__Thermoleophilia;o__Gaiellales;__;__	-0.213395193	0.381364808	-0.697761805	0.270971419	0.543135079	0.432655419	0.053791669	-0.007238326	0.872549164	0.094016413	0.516089591	0.109394163	-0.119006955	1.151186137	0.189488462	0.67796134	0.003411643	0.233531294	1.122391386	0.006704325
d__Bacteria;p__Actinobacteriota;c__Thermoleophilia;o__Gaiellales;f__Gaiellaceae;g__Gaiella	-0.424727509	0.170379907	-1.037249804	0.187794785	0.302429126	0.351344442	0.1006888	-0.069785096	0.772473981	0.161183692	-0.439806876	0.201229162	-1.120290997	0.240677245	0.310704127	0.962559183	0.000269131	0.466018333	1.459100032	0.0006985
d__Bacteria;p__Actinobacteriota;c__Thermoleophilia;o__Gaiellales;f__uncultured;g__uncultured	-0.488116019	0.092917281	-1.060097178	0.08386514	0.183050523	-0.822428595	0.055386908	-1.664290228	0.019433038	0.096272073	-0.504517203	0.181777714	-1.25121064	0.242176233	0.285132522	-0.484842902	0.108801434	-1.080736205	0.111050401	0.151802532
d__Bacteria;p__Actinobacteriota;c__Thermoleophilia;o__Solirubrobacterales;__;__	0.230314833	0.352326905	-0.261495346	0.722125011	0.517183123	0.079509484	0.816708407	-0.601459917	0.760478884	0.872480921	-0.380743193	0.598864706	-1.819821551	1.058335165	0.717001902	0.117595789	0.739615517	-0.587263298	0.822454876	0.796664359
d__Bacteria;p__Actinobacteriota;c__Thermoleophilia;o__Solirubrobacterales;f__67.14;g__67.14	0.320453539	0.071873861	-0.029433178	0.670340256	0.168829559	0.774741152	0.027388787	0.088768816	1.460713488	0.053425042	-0.204550147	0.576620932	-0.932859906	0.523759612	0.695057688	1.237177112	2.94E-06	0.758858654	1.71549557	2.23E-05
d__Bacteria;p__Actinobacteriota;c__Thermoleophilia;o__Solirubrobacterales;f__Solirubrobacteraceae;__	0.392558457	0.19196561	-0.202761604	0.987878519	0.331977514	-0.365077058	0.070257188	-0.761101976	0.03094786	0.118469965	-0.26397677	0.469300647	-0.988569326	0.460615786	0.603272542	0.188820931	0.659133817	-0.663626877	1.041268739	0.728370562
d__Bacteria;p__Actinobacteriota;c__Thermoleophilia;o__Solirubrobacterales;f__Solirubrobacteraceae;g__Conexibacter	-0.500147969	0.134771941	-1.16031428	0.160018343	0.250200145	-1.261278093	0.057995975	-2.566385814	0.043829627	0.100585774	-0.280994231	0.477202349	-1.066253949	0.504265487	0.610231205	-1.225512008	6.72E-05	-1.796587351	-0.654436665	0.000344533
d__Bacteria;p__Actinobacteriota;c__Thermoleophilia;o__Solirubrobacterales;f__Solirubrobacteraceae;g__JCM_18997	-1.379326186	0.123746101	-3.147234127	0.388581755	0.233299101	-1.624744146	0.125816582	-3.715521565	0.466033272	0.193941659	-0.86307129	0.011471048	-1.525338181	-0.200804399	0.027278989	-0.603688209	0.025084061	-1.129155367	-0.078221051	0.040681037
d__Bacteria;p__Actinobacteriota;c__Thermoleophilia;o__Solirubrobacterales;f__Solirubrobacteraceae;g__Parviterribacter	0.375857291	0.613968283	-1.108044302	1.859758884	0.746986854	0.733603139	0.179326883	-0.344533552	1.81173983	0.25970346	-0.148982226	0.630161321	-0.764275552	0.466311099	0.740427822	0.09040231	0.779336312	-0.552461571	0.733266191	0.82732667
d__Bacteria;p__Actinobacteriota;c__Thermoleophilia;o__Solirubrobacterales;f__Solirubrobacteraceae;g__Patulibacter	0.102118178	0.720043777	-0.465620561	0.669856918	0.82317429	-0.23347601	0.406868235	-0.791086464	0.324134443	0.508547927	-0.464751407	0.000518612	-0.718547276	-0.210955539	0.003719862	-0.319456154	0.320840021	-0.958085533	0.319173226	0.392469421
d__Bacteria;p__Actinobacteriota;c__Thermoleophilia;o__Solirubrobacterales;f__Solirubrobacteraceae;g__Solirubrobacter	0.3987034	0.071609547	-0.036203575	0.833610375	0.168829559	0.621739184	0.002455079	0.22663854	1.016839828	0.010988739	0.010593012	0.970882448	-0.567040163	0.588226188	0.979739716	1.057055217	3.17E-05	0.588220232	1.525890203	0.000186876
d__Bacteria;p__Actinobacteriota;c__Thermoleophilia;o__Solirubrobacterales;f__Solirubrobacteraceae;g__uncultured	-0.126073745	0.75079964	-0.917173485	0.665025996	0.843780947	-0.813694225	0.067842718	-1.688558275	0.061169824	0.11513587	0.256634656	0.619187703	-0.770139118	1.283408429	0.732991894	-0.986609161	0.000138647	-1.470488856	-0.502729466	0.000591752
d__Bacteria;p__Actinobacteriota;c__Thermoleophilia;o__uncultured;f__uncultured;g__uncultured	0.178387745	0.681675458	-0.688035706	1.044811197	0.797393531	0.61519958	0.094919525	-0.10938882	1.33978798	0.153468577	0.082174784	0.834157494	-0.698893769	0.863243337	0.895125713	1.300177479	0.000266484	0.629998212	1.970356746	0.000693373
d__Bacteria;p__Armatimonadota;c__Armatimonadia;o__Armatimonadales;f__Armatimonadales;g__Armatimonadales	-0.516307626	0.026979825	-0.971680555	-0.060934698	0.168829559	-0.746333914	0.046562172	-1.481009255	-0.011658572	0.083790696	-0.313341678	0.237711941	-0.838623734	0.211940378	0.355891312	-0.906222623	4.88E-05	-1.319537741	-0.492907505	0.00026437
d__Bacteria;p__Armatimonadota;c__Chthonomonadetes;o__Chthonomonadales;f__Chthonomonadaceae;g__Chthonomonas	-0.023630278	0.938315548	-0.632393917	0.585133362	0.961468789	-0.519861755	0.122560996	-1.182982814	0.143259304	0.190972755	-0.498268997	0.129392559	-1.146254584	0.149716589	0.219048078	-0.797567591	0.03487878	-1.536523938	-0.058611245	0.054225334
d__Bacteria;p__Armatimonadota;c__Chthonomonadetes;o__Chthonomonadales;f__Chthonomonadales;g__Chthonomonadales	-0.512867515	0.039789693	-1.000955073	-0.024779956	0.168829559	0.115139856	0.778008488	-0.69555122	0.925830932	0.843687996	-0.220754515	0.396123271	-0.737075994	0.295566963	0.531081157	0.694961044	0.002397185	0.256857643	1.133064445	0.004938327
d__Bacteria;p__Armatimonadota;c__Fimbriimonadia;o__Fimbriimonadales;f__Fimbriimonadaceae;g__Fimbriimonadaceae	0.080170789	0.880732045	-0.985008035	1.145349613	0.928769412	0.272601399	0.489852508	-0.509938631	1.055141429	0.587674232	-0.218207376	0.571079959	-0.983959399	0.547544648	0.691088537	-0.643519964	0.042099048	-1.263272756	-0.023767173	0.064713706
d__Bacteria;p__Armatimonadota;c__Fimbriimonadia;o__Fimbriimonadales;f__Fimbriimonadales;g__Fimbriimonadales	-0.605553356	0.084414779	-1.29599604	0.084889327	0.168829559	-0.464983467	0.034764548	-0.895782687	-0.034184248	0.065335119	-1.132929624	0.003548878	-1.880223859	-0.385635389	0.009894223	-0.542295509	0.07089609	-1.132273081	0.047682063	0.104068865
d__Bacteria;p__Armatimonadota;c__uncultured;o__uncultured;f__uncultured;g__uncultured	0.264911662	0.418935034	-0.386641871	0.916465195	0.576715884	0.256733891	0.36121855	-0.299990249	0.813458031	0.458029461	-0.473003517	0.172636366	-1.158225461	0.212218428	0.273514242	0.199908974	0.473116677	-0.354232	0.754049948	0.556317523
d__Bacteria;p__Bacteroidota;__;__;__;__	-0.605553356	0.084414779	-1.29599604	0.084889327	0.168829559	-0.89201316	0.005952624	-1.519693004	-0.264333316	0.015468989	-1.132929624	0.003548878	-1.880223859	-0.385635389	0.009894223	-0.982171176	0.000264231	-1.488094258	-0.476248094	0.000689184
d__Bacteria;p__Bacteroidota;c__Bacteroidia;__;__;__	-0.605553356	0.084414779	-1.29599604	0.084889327	0.168829559	1.029120849	0.283155803	-0.867356614	2.925598312	0.383693112	-1.132929624	0.003548878	-1.880223859	-0.385635389	0.009894223	-0.291521405	0.492101021	-1.135579976	0.552537167	0.573088864
d__Bacteria;p__Bacteroidota;c__Bacteroidia;o__Bacteroidales;f__Bacteroidetes_vadinHA17;g__Bacteroidetes_vadinHA17	-0.605553356	0.084414779	-1.29599604	0.084889327	0.168829559	-0.89201316	0.005952624	-1.519693004	-0.264333316	0.015468989	-0.708310607	0.011805652	-1.254119472	-0.162501742	0.027846515	-0.982171176	0.000264231	-1.488094258	-0.476248094	0.000689184
d__Bacteria;p__Bacteroidota;c__Bacteroidia;o__Bacteroidales;f__Dysgonomonadaceae;g__Dysgonomonas	-0.605553356	0.084414779	-1.29599604	0.084889327	0.168829559	-0.591658576	0.022229287	-1.096463436	-0.086853716	0.045028556	-1.132929624	0.003548878	-1.880223859	-0.385635389	0.009894223	-0.982171176	0.000264231	-1.488094258	-0.476248094	0.000689184
d__Bacteria;p__Bacteroidota;c__Bacteroidia;o__Bacteroidales;f__Prolixibacteraceae;g__BSV13	-0.605553356	0.084414779	-1.29599604	0.084889327	0.168829559	-0.89201316	0.005952624	-1.519693004	-0.264333316	0.015468989	-1.132929624	0.003548878	-1.880223859	-0.385635389	0.009894223	-0.982171176	0.000264231	-1.488094258	-0.476248094	0.000689184
d__Bacteria;p__Bacteroidota;c__Bacteroidia;o__Bacteroidales;f__Prolixibacteraceae;g__uncultured	-0.605553356	0.084414779	-1.29599604	0.084889327	0.168829559	-0.89201316	0.005952624	-1.519693004	-0.264333316	0.015468989	0.552231575	0.639521488	-1.792534814	2.896997963	0.746423749	-0.982171176	0.000264231	-1.488094258	-0.476248094	0.000689184
d__Bacteria;p__Bacteroidota;c__Bacteroidia;o__Bacteroidales;f__SB.5;g__SB.5	-0.605553356	0.084414779	-1.29599604	0.084889327	0.168829559	-0.89201316	0.005952624	-1.519693004	-0.264333316	0.015468989	-1.132929624	0.003548878	-1.880223859	-0.385635389	0.009894223	-0.982171176	0.000264231	-1.488094258	-0.476248094	0.000689184
d__Bacteria;p__Bacteroidota;c__Bacteroidia;o__Bacteroidetes_VC2.1_Bac22;f__Bacteroidetes_VC2.1_Bac22;g__Bacteroidetes_VC2.1_Bac22	-0.605553356	0.084414779	-1.29599604	0.084889327	0.168829559	0.013646343	0.965659616	-0.615683542	0.642976229	0.976787576	0.572287852	0.583231548	-1.50131982	2.645895523	0.700943932	-0.982171176	0.000264231	-1.488094258	-0.476248094	0.000689184
d__Bacteria;p__Bacteroidota;c__Bacteroidia;o__Chitinophagales;__;__	-1.200617891	0.01119961	-2.117652553	-0.28358323	0.168829559	-1.071866045	0.003376272	-1.77709188	-0.36664021	0.01411246	0.907492685	0.450454078	-1.480595011	3.29558038	0.586966586	-1.016456395	6.40E-05	-1.488511412	-0.544401378	0.000333188
d__Bacteria;p__Bacteroidota;c__Bacteroidia;o__Chitinophagales;f__37.13;g__37.13	-0.615437963	0.063955718	-1.2677741	0.036898174	0.168829559	0.84709835	0.148743912	-0.309529433	2.003726133	0.224895102	0.865329591	0.448129223	-1.400105904	3.130765085	0.586358138	0.412657646	0.496360994	-0.794028203	1.619343495	0.576772938
d__Bacteria;p__Bacteroidota;c__Bacteroidia;o__Chitinophagales;f__Chitinophagaceae;__	0.115441605	0.818348068	-0.886441048	1.117324258	0.883883128	0.22071649	0.689444203	-0.875333954	1.316766933	0.775318036	1.353909671	3.37E-05	0.748171996	1.959647345	0.000310813	-0.172085738	0.731170012	-1.169874271	0.825702795	0.791891749
d__Bacteria;p__Bacteroidota;c__Bacteroidia;o__Chitinophagales;f__Chitinophagaceae;g__Arachidicoccus	-0.475021896	0.056685411	-0.964020164	0.013976371	0.168829559	-0.688451361	0.004564398	-1.157453475	-0.219449247	0.015468989	-1.760016959	0.046018278	-3.487956237	-0.03207768	0.08953988	-0.738977109	0.000178617	-1.108302566	-0.369651653	0.000689184
d__Bacteria;p__Bacteroidota;c__Bacteroidia;o__Chitinophagales;f__Chitinophagaceae;g__Aurantisolimonas	0.042740327	0.924999207	-0.86239662	0.947877273	0.956519494	0.816357017	0.125110538	-0.232168145	1.864882179	0.193230351	1.100499336	0.129885677	-0.332546294	2.533544966	0.219440874	0.246895274	0.590482323	-0.666385752	1.1601763	0.665994726
d__Bacteria;p__Bacteroidota;c__Bacteroidia;o__Chitinophagales;f__Chitinophagaceae;g__Chitinophaga	0.114360687	0.776881205	-0.689915256	0.918636629	0.860293713	-0.034578361	0.871468193	-0.45887371	0.389716989	0.907659687	-0.480190494	0.001219825	-0.763456784	-0.196924204	0.007660515	-0.254030537	0.22588556	-0.669455426	0.161394353	0.289559231
d__Bacteria;p__Bacteroidota;c__Bacteroidia;o__Chitinophagales;f__Chitinophagaceae;g__Chitinophagaceae	-0.598902838	0.06442381	-1.23486333	0.037057654	0.168829559	-0.83748509	0.00501897	-1.414546156	-0.260424024	0.015468989	-1.062805133	0.002599403	-1.73996501	-0.385645257	0.009894223	-0.917702999	0.000169528	-1.374553415	-0.460852582	0.000673841
d__Bacteria;p__Bacteroidota;c__Bacteroidia;o__Chitinophagales;f__Chitinophagaceae;g__Dinghuibacter	-0.350710713	0.036456608	-0.678534286	-0.02288714	0.168829559	-0.209616051	0.650856966	-1.12858879	0.709356688	0.74142322	0.176661671	0.697716614	-0.728116988	1.081440331	0.796093143	-0.063829827	0.761310111	-0.482477631	0.354817978	0.812653128
d__Bacteria;p__Bacteroidota;c__Bacteroidia;o__Chitinophagales;f__Chitinophagaceae;g__Edaphobaculum	-0.225634381	0.487824417	-0.872663561	0.4213948	0.632929105	0.60784902	0.161189106	-0.247871351	1.463569391	0.238686773	1.703655353	5.51E-10	1.238595007	2.1687157	1.07E-08	1.303885058	8.87E-08	0.876911505	1.730858611	8.39E-07
d__Bacteria;p__Bacteroidota;c__Bacteroidia;o__Chitinophagales;f__Chitinophagaceae;g__Ferruginibacter	0.17206918	0.788999237	-1.109443867	1.453582228	0.867151525	0.334905769	0.410885955	-0.471869228	1.141680766	0.512391325	0.941375001	0.116748299	-0.241456414	2.124206415	0.200031288	0.050782065	0.907010281	-0.815648842	0.917212972	0.93120509
d__Bacteria;p__Bacteroidota;c__Bacteroidia;o__Chitinophagales;f__Chitinophagaceae;g__Filimonas	-0.419915136	0.121693084	-0.955121296	0.115291024	0.231008831	-0.689113188	0.00644515	-1.178912481	-0.199313895	0.016424738	1.12872764	0.406447365	-1.570105169	3.827560449	0.54299028	-0.288203921	0.235463081	-0.769419027	0.193011184	0.298442363
d__Bacteria;p__Bacteroidota;c__Bacteroidia;o__Chitinophagales;f__Chitinophagaceae;g__Flaviaesturariibacter	-0.605553356	0.084414779	-1.29599604	0.084889327	0.168829559	-0.89201316	0.005952624	-1.519693004	-0.264333316	0.015468989	-1.132929624	0.003548878	-1.880223859	-0.385635389	0.009894223	-0.982171176	0.000264231	-1.488094258	-0.476248094	0.000689184
d__Bacteria;p__Bacteroidota;c__Bacteroidia;o__Chitinophagales;f__Chitinophagaceae;g__Flavihumibacter	-0.368380251	0.040008925	-0.719363607	-0.017396895	0.168829559	0.961033117	0.160326098	-0.389070442	2.311136676	0.237854681	0.645109337	0.254257802	-0.47533398	1.765552654	0.377440086	-0.248375162	0.105360135	-0.55059324	0.053842917	0.147653901
d__Bacteria;p__Bacteroidota;c__Bacteroidia;o__Chitinophagales;f__Chitinophagaceae;g__Flavisolibacter	-0.047652081	0.930620294	-1.138808146	1.043503984	0.958211095	0.439342446	0.329781297	-0.452887949	1.331572841	0.430623512	0.191870663	0.678056928	-0.727490571	1.111231897	0.780433138	0.280208122	0.187712483	-0.140539292	0.700955536	0.247254005
d__Bacteria;p__Bacteroidota;c__Bacteroidia;o__Chitinophagales;f__Chitinophagaceae;g__Flavitalea	0.364313215	0.582520732	-0.955232268	1.683858698	0.720390059	0.34498645	0.258712142	-0.258883168	0.948856067	0.355139169	0.375582127	0.53305404	-0.821831406	1.572995661	0.658699511	0.141834417	0.746423823	-0.732004159	1.015672994	0.801263124
d__Bacteria;p__Bacteroidota;c__Bacteroidia;o__Chitinophagales;f__Chitinophagaceae;g__Lacibacter	-0.605553356	0.084414779	-1.29599604	0.084889327	0.168829559	1.232724802	0.348754051	-1.371671975	3.837121578	0.447265747	-0.758589699	0.010969541	-1.336914704	-0.180264693	0.026571722	-0.982171176	0.000264231	-1.488094258	-0.476248094	0.000689184
d__Bacteria;p__Bacteroidota;c__Bacteroidia;o__Chitinophagales;f__Chitinophagaceae;g__Niabella	-0.443365023	0.23055112	-1.175953764	0.289223718	0.382153012	-0.89201316	0.005952624	-1.519693004	-0.264333316	0.015468989	-1.132929624	0.003548878	-1.880223859	-0.385635389	0.009894223	-0.982171176	0.000264231	-1.488094258	-0.476248094	0.000689184
d__Bacteria;p__Bacteroidota;c__Bacteroidia;o__Chitinophagales;f__Chitinophagaceae;g__Niastella	0.710259736	0.068086576	-0.054511823	1.475031296	0.168829559	1.062968328	0.005219431	0.327047009	1.798889646	0.015468989	0.595458301	0.209808241	-0.343689029	1.53460563	0.322059732	1.350992241	0.022489838	0.197597836	2.504386647	0.037044848
d__Bacteria;p__Bacteroidota;c__Bacteroidia;o__Chitinophagales;f__Chitinophagaceae;g__Niveitalea	-0.605553356	0.084414779	-1.29599604	0.084889327	0.168829559	0.302341429	0.441689246	-0.47637444	1.081057299	0.543511689	-1.132929624	0.003548878	-1.880223859	-0.385635389	0.009894223	-0.982171176	0.000264231	-1.488094258	-0.476248094	0.000689184
d__Bacteria;p__Bacteroidota;c__Bacteroidia;o__Chitinophagales;f__Chitinophagaceae;g__Parafilimonas	0.203156391	0.609271194	-0.588381218	0.994694	0.743261738	0.745077283	0.017885886	0.132056357	1.358098209	0.037479708	0.67251647	0.059468361	-0.027667553	1.372700494	0.111982187	1.17229542	1.02E-06	0.742938728	1.601652112	8.28E-06
d__Bacteria;p__Bacteroidota;c__Bacteroidia;o__Chitinophagales;f__Chitinophagaceae;g__Pseudoflavitalea	-0.650256945	0.059016417	-1.326108525	0.025594635	0.168829559	-0.347126354	0.076317866	-0.731882321	0.037629612	0.126264113	-0.430874816	0.035317093	-0.831166348	-0.030583284	0.071910159	-0.306597574	0.467450022	-1.145646892	0.532451744	0.550064232
d__Bacteria;p__Bacteroidota;c__Bacteroidia;o__Chitinophagales;f__Chitinophagaceae;g__Puia	0.520036789	0.021067482	0.081102021	0.958971557	0.168829559	0.363091739	0.226591587	-0.230182583	0.956366061	0.317388925	1.402575853	9.88E-05	0.728511519	2.076640188	0.000870918	0.162148069	0.458874015	-0.273127021	0.597423158	0.541993409
d__Bacteria;p__Bacteroidota;c__Bacteroidia;o__Chitinophagales;f__Chitinophagaceae;g__Sediminibacterium	-0.605553356	0.084414779	-1.29599604	0.084889327	0.168829559	-0.844842839	0.00856965	-1.468221616	-0.221464063	0.020544355	-0.586482049	0.140335182	-1.371284504	0.198320407	0.232370322	-0.298514592	0.477499747	-1.134280264	0.537251081	0.558972256
d__Bacteria;p__Bacteroidota;c__Bacteroidia;o__Chitinophagales;f__Chitinophagaceae;g__Segetibacter	-0.551350905	0.112931552	-1.237120481	0.134418671	0.217237208	-0.259602281	0.610682993	-1.271165557	0.751960996	0.704805791	-0.013641122	0.973159373	-0.820615579	0.793333335	0.981243125	-0.385006539	0.031983333	-0.735693564	-0.034319513	0.05030338
d__Bacteria;p__Bacteroidota;c__Bacteroidia;o__Chitinophagales;f__Chitinophagaceae;g__Taibaiella	-0.299291973	0.239881233	-0.803903278	0.205319332	0.394304776	0.354654895	0.198092931	-0.189439763	0.898749553	0.283759592	0.988745204	0.297068474	-0.890421569	2.867911977	0.429508703	-0.287803757	0.219032361	-0.751446863	0.175839349	0.281689539
d__Bacteria;p__Bacteroidota;c__Bacteroidia;o__Chitinophagales;f__Chitinophagaceae;g__Terrimonas	0.449506732	0.25935034	-0.340570498	1.239583963	0.414575319	1.567309462	3.07E-05	0.863746072	2.270872852	0.000211006	0.860975489	0.163923653	-0.360624299	2.082575276	0.262344346	1.272083804	1.57E-07	0.845069775	1.699097834	1.43E-06
d__Bacteria;p__Bacteroidota;c__Bacteroidia;o__Chitinophagales;f__Chitinophagaceae;g__UTBCD1	0.059330398	0.89756224	-0.859398578	0.978059374	0.939849512	1.234907161	1.88E-05	0.696680003	1.773134318	0.000134858	0.207664112	0.737676889	-1.025887203	1.441215427	0.826282177	-0.144026497	0.587088611	-0.67194801	0.383895017	0.663153779
d__Bacteria;p__Bacteroidota;c__Bacteroidia;o__Chitinophagales;f__Chitinophagaceae;g__uncultured	0.525626616	0.085793593	-0.076409466	1.127662699	0.170721677	1.058887885	1.02E-05	0.613232987	1.504542783	7.89E-05	0.585958286	0.09264676	-0.099792969	1.271709541	0.164450605	0.823112514	0.000186535	0.410386199	1.23583883	0.000689184
d__Bacteria;p__Bacteroidota;c__Bacteroidia;o__Chitinophagales;f__Saprospiraceae;g__uncultured	0.758363832	0.319454294	-0.753655104	2.270382768	0.481469795	1.20497342	0.016280145	0.228393174	2.181553667	0.035029828	0.96236987	0.021252383	0.148348099	1.776391641	0.046449115	1.331096941	0.00060935	0.596158606	2.066035276	0.001422418
d__Bacteria;p__Bacteroidota;c__Bacteroidia;o__Chitinophagales;f__uncultured;g__uncultured	0.250539341	0.576539694	-0.642676095	1.143754777	0.714673714	0.343021292	0.425483052	-0.509748093	1.195790678	0.526439484	0.918303663	0.094658951	-0.16315452	1.999761846	0.167082578	1.317510119	2.48E-06	0.81265933	1.822360909	1.91E-05
d__Bacteria;p__Bacteroidota;c__Bacteroidia;o__Cytophagales;__;__	1.822989825	0.244235332	-1.279503973	4.925483623	0.396799046	-0.89201316	0.005952624	-1.519693004	-0.264333316	0.015468989	-0.586482049	0.140335182	-1.371284504	0.198320407	0.232370322	-0.91035308	0.000409387	-1.396211616	-0.424494545	0.001010976
d__Bacteria;p__Bacteroidota;c__Bacteroidia;o__Cytophagales;f__Amoebophilaceae;g__Candidatus_Amoebophilus	-0.617147678	0.063111166	-1.269148638	0.034853282	0.168829559	-0.858800661	0.004935149	-1.449346196	-0.268255126	0.015468989	-0.682413283	0.028240332	-1.289662765	-0.075163801	0.058946091	-0.875946651	0.000246153	-1.324647304	-0.427245999	0.000689184
d__Bacteria;p__Bacteroidota;c__Bacteroidia;o__Cytophagales;f__Amoebophilaceae;g__uncultured	-0.605553356	0.084414779	-1.29599604	0.084889327	0.168829559	-0.89201316	0.005952624	-1.519693004	-0.264333316	0.015468989	-1.087515185	0.005163218	-1.837463197	-0.337567174	0.013832866	-0.982171176	0.000264231	-1.488094258	-0.476248094	0.000689184
d__Bacteria;p__Bacteroidota;c__Bacteroidia;o__Cytophagales;f__Cyclobacteriaceae;g__uncultured	-0.38315897	0.059336339	-0.781917578	0.015599638	0.168829559	-0.237971047	0.322216668	-0.713703826	0.237761733	0.422141241	-0.617597913	0.010492807	-1.085436263	-0.149759564	0.025557327	-0.627148975	0.004261165	-1.04907202	-0.20522593	0.008180192
d__Bacteria;p__Bacteroidota;c__Bacteroidia;o__Cytophagales;f__Cytophagaceae;__	-0.484815001	0.05602162	-0.9825088	0.012878799	0.168829559	-0.691411216	0.004542225	-1.162157484	-0.220664949	0.015468989	-0.907125884	0.002534087	-1.483508529	-0.330743238	0.009894223	-0.816171946	0.000501995	-1.259316463	-0.373027428	0.001203872
d__Bacteria;p__Bacteroidota;c__Bacteroidia;o__Cytophagales;f__Cytophagaceae;g__Cytophaga	-0.544865789	0.035371138	-1.051083305	-0.038648273	0.168829559	0.077638411	0.766543454	-0.441404489	0.596681311	0.836192915	0.555866201	0.516615492	-1.147188347	2.258920749	0.643711392	0.481966359	0.428465187	-0.727900435	1.691833153	0.50874196
d__Bacteria;p__Bacteroidota;c__Bacteroidia;o__Cytophagales;f__Cytophagaceae;g__Rhodocytophaga	0.831664246	0.14608469	-0.298461593	1.961790084	0.265754649	-0.563280614	0.023520914	-1.048609936	-0.077951291	0.047101449	-0.842663991	0.002237063	-1.371013737	-0.314314246	0.009894223	-0.262321263	0.102500239	-0.578819655	0.054177129	0.144238894
d__Bacteria;p__Bacteroidota;c__Bacteroidia;o__Cytophagales;f__Cytophagaceae;g__Sporocytophaga	-0.109181093	0.75509733	-0.806723338	0.588361153	0.845666137	0.036739256	0.876522057	-0.432684629	0.506163142	0.911721428	0.903734478	0.141397091	-0.3088931	2.116362056	0.232830952	-0.234158014	0.258246437	-0.644681148	0.17636512	0.323422919
d__Bacteria;p__Bacteroidota;c__Bacteroidia;o__Cytophagales;f__Hymenobacteraceae;g__Adhaeribacter	1.38569463	0.080478934	-0.17356861	2.94495787	0.168829559	0.519831771	0.224980085	-0.326574786	1.366238328	0.315411299	0.173651138	0.614981344	-0.512844479	0.860146754	0.731855627	1.556089667	0.000630699	0.694325353	2.417853982	0.00146791
d__Bacteria;p__Bacteroidota;c__Bacteroidia;o__Cytophagales;f__Hymenobacteraceae;g__Hymenobacter	-0.534683607	0.052057202	-1.074292485	0.004925271	0.168829559	0.092173658	0.819518405	-0.709775946	0.894123262	0.874417047	-0.947742167	0.002375364	-1.545769989	-0.349714344	0.009894223	-0.062230241	0.737838869	-0.432607118	0.308146636	0.79583714
d__Bacteria;p__Bacteroidota;c__Bacteroidia;o__Cytophagales;f__Hymenobacteraceae;g__Pontibacter	-0.605553356	0.084414779	-1.29599604	0.084889327	0.168829559	-0.795689844	0.014500001	-1.429029817	-0.16234987	0.031786378	-1.132929624	0.003548878	-1.880223859	-0.385635389	0.009894223	-0.982171176	0.000264231	-1.488094258	-0.476248094	0.000689184
d__Bacteria;p__Bacteroidota;c__Bacteroidia;o__Cytophagales;f__Microscillaceae;__	0.173026268	0.668854115	-0.632835361	0.978887897	0.785891134	0.568849372	0.171397876	-0.251754172	1.389452916	0.250516784	1.04589697	0.043195524	0.033003029	2.05879091	0.08520317	-0.12085514	0.604068199	-0.584825826	0.343115545	0.678412078
d__Bacteria;p__Bacteroidota;c__Bacteroidia;o__Cytophagales;f__Microscillaceae;g__Chryseolinea	0.41653432	0.407575248	-0.583178474	1.416247114	0.567154975	1.296434707	0.01015665	0.317132587	2.275736828	0.023257257	0.616008906	0.190765998	-0.314764969	1.546782781	0.296288135	1.499850745	0.000126359	0.769221623	2.230479867	0.000560097
d__Bacteria;p__Bacteroidota;c__Bacteroidia;o__Cytophagales;f__Microscillaceae;g__OLB12	0.640060352	0.404398947	-0.885709169	2.165829873	0.564227709	-0.476392057	0.110198608	-1.063498911	0.110714797	0.174652122	0.523275612	0.311545465	-0.501724159	1.548275383	0.446520203	-0.100998745	0.792071405	-0.864367935	0.662370445	0.838851461
d__Bacteria;p__Bacteroidota;c__Bacteroidia;o__Cytophagales;f__Microscillaceae;g__Ohtaekwangia	0.983233481	0.242085827	-0.682396423	2.648863385	0.395456972	0.905794914	0.0883051	-0.139113242	1.950703071	0.144134357	1.574600373	0.019131752	0.266140286	2.883060461	0.042342083	0.174378676	0.683664543	-0.677971461	1.026728813	0.749182395
d__Bacteria;p__Bacteroidota;c__Bacteroidia;o__Cytophagales;f__Microscillaceae;g__uncultured	0.538960655	0.326568428	-0.55166885	1.62959016	0.48927766	1.474916062	0.000441516	0.67578907	2.274043055	0.002405501	1.141235515	0.009648239	0.286952763	1.995518266	0.023714831	0.906874958	0.000768572	0.395714933	1.418034983	0.001767939
d__Bacteria;p__Bacteroidota;c__Bacteroidia;o__Cytophagales;f__Spirosomaceae;g__Dyadobacter	-1.016093025	0.136466055	-2.363215636	0.331029586	0.252750511	0.011196889	0.986577193	-1.310211922	1.332605701	0.989391035	-0.047548345	0.923650583	-1.035044918	0.939948227	0.948283283	-0.307730089	0.287853196	-0.881976765	0.266516587	0.356540301
d__Bacteria;p__Bacteroidota;c__Bacteroidia;o__Cytophagales;f__Spirosomaceae;g__Emticicia	-0.605553356	0.084414779	-1.29599604	0.084889327	0.168829559	-0.871055677	0.008686512	-1.514958043	-0.227153311	0.020544355	-1.132929624	0.003548878	-1.880223859	-0.385635389	0.009894223	-0.982171176	0.000264231	-1.488094258	-0.476248094	0.000689184
d__Bacteria;p__Bacteroidota;c__Bacteroidia;o__Cytophagales;f__Spirosomaceae;g__Larkinella	-0.605553356	0.084414779	-1.29599604	0.084889327	0.168829559	-0.89201316	0.005952624	-1.519693004	-0.264333316	0.015468989	-1.132929624	0.003548878	-1.880223859	-0.385635389	0.009894223	-0.893451965	0.000441492	-1.373309014	-0.413594916	0.001076776
d__Bacteria;p__Bacteroidota;c__Bacteroidia;o__Cytophagales;f__Spirosomaceae;g__Spirosoma	-0.635856726	0.04629156	-1.260897958	-0.010815495	0.168829559	-0.897293792	0.003617788	-1.492284705	-0.302302879	0.014732229	-1.085989888	0.001575253	-1.742839259	-0.429140516	0.008846083	-0.100064433	0.609106071	-0.489646805	0.289517939	0.683133888
d__Bacteria;p__Bacteroidota;c__Bacteroidia;o__Cytophagales;f__Spirosomaceae;g__uncultured	-0.605553356	0.084414779	-1.29599604	0.084889327	0.168829559	-0.89201316	0.005952624	-1.519693004	-0.264333316	0.015468989	-0.646086025	0.036430155	-1.250060294	-0.042111755	0.073231573	-0.982171176	0.000264231	-1.488094258	-0.476248094	0.000689184
d__Bacteria;p__Bacteroidota;c__Bacteroidia;o__Cytophagales;f__uncultured;g__uncultured	-0.973418012	0.182336056	-2.417240651	0.470404627	0.319144627	-1.118334573	0.170589153	-2.728523161	0.491854016	0.250258911	-1.089615002	0.004132863	-1.821160371	-0.358069632	0.011322323	-0.682504659	0.009824015	-1.194182654	-0.170826664	0.017263136
d__Bacteria;p__Bacteroidota;c__Bacteroidia;o__Flavobacteriales;f__Blattabacteriaceae;g__Candidatus_Brownia	-0.605553356	0.084414779	-1.29599604	0.084889327	0.168829559	-0.89201316	0.005952624	-1.519693004	-0.264333316	0.015468989	-1.132929624	0.003548878	-1.880223859	-0.385635389	0.009894223	-0.982171176	0.000264231	-1.488094258	-0.476248094	0.000689184
d__Bacteria;p__Bacteroidota;c__Bacteroidia;o__Flavobacteriales;f__Crocinitomicaceae;g__Crocinitomix	-0.605553356	0.084414779	-1.29599604	0.084889327	0.168829559	-0.89201316	0.005952624	-1.519693004	-0.264333316	0.015468989	-1.132929624	0.003548878	-1.880223859	-0.385635389	0.009894223	-0.982171176	0.000264231	-1.488094258	-0.476248094	0.000689184
d__Bacteria;p__Bacteroidota;c__Bacteroidia;o__Flavobacteriales;f__Crocinitomicaceae;g__Fluviicola	-0.208039017	0.499263726	-0.820682326	0.404604292	0.641813396	0.976127946	0.070468758	-0.083562763	2.035818655	0.118700041	1.049010891	0.283159805	-0.88752137	2.985543153	0.414880383	-0.193035681	0.504105001	-0.767841227	0.381769864	0.584480302
d__Bacteria;p__Bacteroidota;c__Bacteroidia;o__Flavobacteriales;f__Flavobacteriaceae;g__Flavobacterium	0.746861724	0.235566174	-0.500690373	1.994413821	0.389647194	1.422573693	0.000352942	0.665635051	2.179512335	0.001991601	1.30293072	0.001040592	0.545814157	2.060047283	0.006785348	1.245562695	6.45E-06	0.743065519	1.748059871	4.39E-05
d__Bacteria;p__Bacteroidota;c__Bacteroidia;o__Flavobacteriales;f__NS9_marine_group;g__NS9_marine_group	1.917063247	0.235905024	-1.287530762	5.121657256	0.389799087	1.480928395	0.217873412	-0.893187858	3.855044648	0.306809261	-0.355611027	0.248279671	-0.965424006	0.254201953	0.369260434	2.19122433	0.004248171	0.717584051	3.664864609	0.008165182
d__Bacteria;p__Bacteroidota;c__Bacteroidia;o__Flavobacteriales;f__Weeksellaceae;g__Chryseobacterium	-0.078090924	0.901844471	-1.340375078	1.184193229	0.941833603	0.060439338	0.928455693	-1.276013757	1.396892434	0.950497148	-0.959767699	0.024573289	-1.792453837	-0.127081561	0.052650528	0.835032502	0.010948484	0.199203882	1.470861121	0.018985392
d__Bacteria;p__Bacteroidota;c__Bacteroidia;o__Flavobacteriales;f__Weeksellaceae;g__Moheibacter	-0.605553356	0.084414779	-1.29599604	0.084889327	0.168829559	-0.89201316	0.005952624	-1.519693004	-0.264333316	0.015468989	-1.132929624	0.003548878	-1.880223859	-0.385635389	0.009894223	-0.982171176	0.000264231	-1.488094258	-0.476248094	0.000689184
d__Bacteria;p__Bacteroidota;c__Bacteroidia;o__Sphingobacteriales;__;__	-0.611973253	0.019784938	-1.12301796	-0.100928545	0.168829559	0.041956938	0.940672731	-1.077338286	1.161252162	0.957643631	-0.725924455	0.000930914	-1.14340801	-0.3084409	0.006198239	-0.602591498	8.01E-05	-0.886800159	-0.318382836	0.000401487
d__Bacteria;p__Bacteroidota;c__Bacteroidia;o__Sphingobacteriales;f__AKYH767;g__AKYH767	0.548161639	0.153045497	-0.20980709	1.306130368	0.276006623	1.206395198	0.003607684	0.406694861	2.006095536	0.014729044	1.367480716	0.008545429	0.360895712	2.37406572	0.021269223	0.633348787	0.022251554	0.093637488	1.173060086	0.036690651
d__Bacteria;p__Bacteroidota;c__Bacteroidia;o__Sphingobacteriales;f__CWT_CU03.E12;g__CWT_CU03.E12	-0.029644559	0.930815396	-0.710376544	0.651087425	0.958211095	-0.914574601	0.008060617	-1.58386897	-0.245280233	0.020087972	0.521920203	0.391700198	-0.687367408	1.731207815	0.528148387	-0.568708597	0.000279963	-0.862998539	-0.274418656	0.000721864
d__Bacteria;p__Bacteroidota;c__Bacteroidia;o__Sphingobacteriales;f__FFCH9454;g__FFCH9454	-0.605553356	0.084414779	-1.29599604	0.084889327	0.168829559	-0.89201316	0.005952624	-1.519693004	-0.264333316	0.015468989	0.2838335	0.754489069	-1.521995317	2.089662316	0.840214362	-0.982171176	0.000264231	-1.488094258	-0.476248094	0.000689184
d__Bacteria;p__Bacteroidota;c__Bacteroidia;o__Sphingobacteriales;f__KD3.93;g__KD3.93	1.373778476	0.314278214	-1.335851343	4.083408294	0.476732694	1.419980062	0.005302933	0.434982046	2.404978077	0.015468989	1.191301735	0.135993881	-0.385070992	2.767674462	0.227193876	2.2204309	0.000149058	1.125601588	3.315260211	0.000610945
d__Bacteria;p__Bacteroidota;c__Bacteroidia;o__Sphingobacteriales;f__NS11.12_marine_group;g__NS11.12_marine_group	-0.53921435	0.14929835	-1.277883933	0.199455233	0.2699119	1.174180684	0.124339161	-0.330799799	2.679161167	0.192260143	1.931245483	0.035527663	0.134947253	3.727543713	0.071920057	0.435423591	0.466446303	-0.753482965	1.624330147	0.549516021
d__Bacteria;p__Bacteroidota;c__Bacteroidia;o__Sphingobacteriales;f__Sphingobacteriaceae;__	-0.537980502	0.061552435	-1.10286485	0.026903846	0.168829559	-0.280563948	0.210837589	-0.723420675	0.162292779	0.299302238	-0.816810111	0.002317737	-1.330874188	-0.302746034	0.009894223	-0.726322741	0.000194431	-1.091665722	-0.360979761	0.000689184
d__Bacteria;p__Bacteroidota;c__Bacteroidia;o__Sphingobacteriales;f__Sphingobacteriaceae;g__Arcticibacter	-0.605553356	0.084414779	-1.29599604	0.084889327	0.168829559	-0.521039609	0.068325983	-1.082253928	0.04017471	0.115707452	-1.132929624	0.003548878	-1.880223859	-0.385635389	0.009894223	-0.982171176	0.000264231	-1.488094258	-0.476248094	0.000689184
d__Bacteria;p__Bacteroidota;c__Bacteroidia;o__Sphingobacteriales;f__Sphingobacteriaceae;g__Mucilaginibacter	0.637564336	0.336730329	-0.680231107	1.955359779	0.499398928	0.132373205	0.751373686	-0.696892321	0.961638732	0.824423906	1.474261729	0.00019298	0.73040931	2.218114148	0.001569705	0.022431372	0.964289669	-0.976151438	1.021014182	0.974791222
d__Bacteria;p__Bacteroidota;c__Bacteroidia;o__Sphingobacteriales;f__Sphingobacteriaceae;g__Parapedobacter	-0.605553356	0.084414779	-1.29599604	0.084889327	0.168829559	-0.89201316	0.005952624	-1.519693004	-0.264333316	0.015468989	-1.132929624	0.003548878	-1.880223859	-0.385635389	0.009894223	-0.158827305	0.777333456	-1.277833499	0.960178889	0.826014945
d__Bacteria;p__Bacteroidota;c__Bacteroidia;o__Sphingobacteriales;f__Sphingobacteriaceae;g__Pedobacter	-0.242513971	0.703695123	-1.512943761	1.027915818	0.813502494	0.121744005	0.826925358	-0.983604639	1.22709265	0.87746277	0.281231746	0.568675142	-0.699542173	1.262005665	0.69081553	0.476685172	0.078480677	-0.056026804	1.009397148	0.113825835
d__Bacteria;p__Bacteroidota;c__Bacteroidia;o__Sphingobacteriales;f__Sphingobacteriaceae;g__Solitalea	1.056254374	0.337216382	-1.129155828	3.241664576	0.499650188	1.114179064	0.153162207	-0.423893103	2.652251231	0.230253365	1.527567028	0.019826029	0.250605255	2.804528802	0.043633854	1.748627637	0.010338698	0.428104628	3.069150645	0.018086991
d__Bacteria;p__Bacteroidota;c__Bacteroidia;o__Sphingobacteriales;f__Sphingobacteriaceae;g__Sphingobacteriaceae	-0.605553356	0.084414779	-1.29599604	0.084889327	0.168829559	-0.89201316	0.005952624	-1.519693004	-0.264333316	0.015468989	-1.087515185	0.005163218	-1.837463197	-0.337567174	0.013832866	-0.982171176	0.000264231	-1.488094258	-0.476248094	0.000689184
d__Bacteria;p__Bacteroidota;c__Bacteroidia;o__Sphingobacteriales;f__Sphingobacteriaceae;g__Sphingobacterium	-0.274483238	0.222083269	-0.719720072	0.170753595	0.372816381	0.233016497	0.46401383	-0.39766223	0.863695224	0.563521792	-0.835208335	0.047614102	-1.661358836	-0.009057833	0.091739991	0.532594517	0.043931048	0.014977193	1.050211841	0.066978931
d__Bacteria;p__Bacteroidota;c__Bacteroidia;o__Sphingobacteriales;f__Sphingobacteriaceae;g__uncultured	-0.605553356	0.084414779	-1.29599604	0.084889327	0.168829559	-0.638446304	0.018088583	-1.164697786	-0.112194821	0.037804182	-1.132929624	0.003548878	-1.880223859	-0.385635389	0.009894223	-0.524315078	0.098449949	-1.149251379	0.100621223	0.139330959
d__Bacteria;p__Bacteroidota;c__Bacteroidia;o__Sphingobacteriales;f__env.OPS_17;g__env.OPS_17	0.396944026	0.42805739	-0.598857947	1.392746	0.58482646	1.43026693	1.33E-05	0.819178946	2.041354914	0.000100124	1.50319952	0.006505727	0.436012622	2.570386418	0.016665645	1.203849709	8.51E-05	0.633672608	1.77402681	0.000418493
d__Bacteria;p__Bacteroidota;c__Kapabacteria;o__Kapabacteriales;f__Kapabacteriales;g__Kapabacteriales	-0.022665362	0.950512964	-0.750756061	0.705425338	0.967059611	0.835303457	0.031869843	0.074395623	1.596211292	0.060741075	0.524825881	0.333471935	-0.551256412	1.600908174	0.468583005	-0.436864996	0.094603902	-0.951450066	0.077720075	0.134490953
d__Bacteria;p__Bacteroidota;c__Kryptonia;o__Kryptoniales;f__BSV26;g__BSV26	-0.432210883	0.252606536	-1.181066726	0.31664496	0.408415076	1.239406161	0.001033097	0.51636528	1.962447042	0.00508429	-0.350593698	0.390749001	-1.161279141	0.460091744	0.527912606	-0.313030541	0.183650463	-0.778676008	0.152614927	0.242308052
d__Bacteria;p__Bacteroidota;c__SJA.28;o__SJA.28;f__SJA.28;g__SJA.28	0.187054649	0.646596111	-0.625569591	0.999678888	0.767741658	1.318357258	0.013072798	0.28534274	2.351371777	0.029009861	0.988183144	0.067012645	-0.071338668	2.047704957	0.124995218	-0.007095543	0.982129311	-0.638456964	0.624265878	0.989023646
d__Bacteria;p__Bdellovibrionota;c__Bdellovibrionia;o__Bacteriovoracales;f__Bacteriovoracaceae;g__Bacteriovorax	-0.605553356	0.084414779	-1.29599604	0.084889327	0.168829559	-0.12067643	0.727431574	-0.807826837	0.566473977	0.804861266	1.384923653	0.291776669	-1.218260358	3.988107665	0.424116109	-0.982171176	0.000264231	-1.488094258	-0.476248094	0.000689184
d__Bacteria;p__Bdellovibrionota;c__Bdellovibrionia;o__Bacteriovoracales;f__Bacteriovoracaceae;g__Peredibacter	-0.27412149	0.25911351	-0.755689993	0.207447013	0.414575319	1.011847859	0.050993835	-0.004485384	2.028181103	0.090426778	1.766954657	0.003256306	0.612781485	2.921127829	0.009894223	0.117062589	0.759376995	-0.644361371	0.878486549	0.812653128
d__Bacteria;p__Bdellovibrionota;c__Bdellovibrionia;o__Bacteriovoracales;f__Bacteriovoracaceae;g__uncultured	-0.605553356	0.084414779	-1.29599604	0.084889327	0.168829559	-0.572536073	0.017846432	-1.043428095	-0.101644052	0.037479708	-1.132929624	0.003548878	-1.880223859	-0.385635389	0.009894223	-0.982171176	0.000264231	-1.488094258	-0.476248094	0.000689184
d__Bacteria;p__Bdellovibrionota;c__Bdellovibrionia;o__Bdellovibrionales;f__Bdellovibrionaceae;g__Bdellovibrio	-0.018680494	0.957440277	-0.716556686	0.679195699	0.971222176	0.146218023	0.713275432	-0.643473486	0.935909531	0.79476388	1.51276273	1.60E-08	1.046253481	1.979271978	2.30E-07	-0.002124396	0.996075585	-0.862978726	0.858729935	0.997972872
d__Bacteria;p__Bdellovibrionota;c__Bdellovibrionia;o__Bdellovibrionales;f__Bdellovibrionaceae;g__OM27_clade	1.426039779	0.006548208	0.414352769	2.437726789	0.168829559	1.252589984	0.004001035	0.412354728	2.092825241	0.015468989	0.089759354	0.859700429	-0.920885837	1.100404545	0.905612335	1.122089627	2.32E-05	0.634144951	1.610034303	0.000142745
d__Bacteria;p__Bdellovibrionota;c__Oligoflexia;o__0319.6G20;f__0319.6G20;g__0319.6G20	-0.419334869	0.09894313	-0.919937363	0.081267625	0.194194353	-0.036421075	0.926536037	-0.820672083	0.747829932	0.949368962	-0.018620881	0.978452532	-1.390880064	1.353638303	0.983251603	0.199859289	0.348927679	-0.223795168	0.623513746	0.423870575
d__Bacteria;p__Bdellovibrionota;c__Oligoflexia;o__Oligoflexales;f__Oligoflexales;g__Oligoflexus	0.131450821	0.781891513	-0.814839313	1.077740956	0.864628457	0.292832241	0.17137423	-0.12957438	0.715238861	0.250516784	1.148423067	0.016388406	0.217872562	2.078973572	0.037156471	-0.308867248	0.211446443	-0.798174619	0.180440124	0.274619331
d__Bacteria;p__Bdellovibrionota;c__Oligoflexia;o__Oligoflexales;f__uncultured;g__uncultured	-0.533241655	0.018973565	-0.975423972	-0.091059337	0.168829559	0.297343764	0.687673576	-1.170386115	1.765073644	0.774385761	-0.657153779	0.42357452	-2.287514299	0.973206741	0.559540503	-0.356585419	0.214358448	-0.925143858	0.211973021	0.277037686
d__Bacteria;p__Bdellovibrionota;c__Oligoflexia;o__Silvanigrellales;f__Silvanigrellaceae;__	-0.626357563	0.064872043	-1.292621227	0.0399061	0.168829559	-0.9231768	0.00409524	-1.544117154	-0.302236446	0.015468989	-1.110435501	0.002706389	-1.821050631	-0.39982037	0.009894223	-0.977442365	0.000139508	-1.457044278	-0.497840453	0.000591752
d__Bacteria;p__Bdellovibrionota;c__Oligoflexia;o__Silvanigrellales;f__Silvanigrellaceae;g__Silvanigrella	-0.605553356	0.084414779	-1.29599604	0.084889327	0.168829559	-0.82436952	0.010548231	-1.450423229	-0.198315811	0.023911342	-1.132929624	0.003548878	-1.880223859	-0.385635389	0.009894223	-0.332990845	0.066039011	-0.688768509	0.022786819	0.097574494
d__Bacteria;p__Chloroflexi;__;__;__;__	-0.517406695	0.115614351	-1.165849249	0.131035858	0.220606548	-0.985214088	0.002442954	-1.610966126	-0.359462051	0.010965533	-0.852472861	0.046646224	-1.691895398	-0.013050325	0.090205566	-0.681263395	0.002746951	-1.117138589	-0.245388201	0.005585939
d__Bacteria;p__Chloroflexi;c__AD3;o__AD3;f__AD3;g__AD3	-0.117660091	0.701920708	-0.730175496	0.494855314	0.812046097	-0.874080869	0.036593436	-1.692209798	-0.05595194	0.06834235	0.041405081	0.942230363	-1.095832367	1.178642528	0.961733191	-0.561148405	0.014988748	-1.009146658	-0.113150152	0.025553129
d__Bacteria;p__Chloroflexi;c__Anaerolineae;__;__;__	0.001937433	0.995165691	-0.635576823	0.639451688	0.995165691	0.924190772	0.151764938	-0.347212864	2.195594408	0.228370097	-0.655112726	0.006270259	-1.118010998	-0.192214455	0.016141058	0.062661351	0.880512223	-0.768090946	0.893413649	0.911113631
d__Bacteria;p__Chloroflexi;c__Anaerolineae;o__1.20;f__1.20;g__1.20	-0.469438391	0.050316554	-0.939546815	0.000670034	0.168829559	-0.631864771	0.004295339	-1.059240704	-0.204488838	0.015468989	-0.814286349	0.002248092	-1.325108591	-0.303464107	0.009894223	-0.68222555	0.000195966	-1.025593211	-0.33885789	0.000689184
d__Bacteria;p__Chloroflexi;c__Anaerolineae;o__Anaerolineae;f__Anaerolineae;g__Anaerolineae	-0.487984081	0.011377503	-0.861567832	-0.11440033	0.168829559	0.184466325	0.773621407	-1.088478438	1.457411088	0.841819438	0.088147839	0.849497719	-0.836320878	1.012616556	0.90190322	-0.699552027	1.55E-05	-0.996454574	-0.40264948	9.92E-05
d__Bacteria;p__Chloroflexi;c__Anaerolineae;o__Anaerolineales;f__Anaerolineaceae;__	-0.487572545	0.03166219	-0.930788971	-0.044356119	0.168829559	-0.307258576	0.077039677	-0.64867768	0.034160527	0.127179779	-0.595543615	0.013878742	-1.065730555	-0.125356675	0.032159551	-0.655528916	0.000105412	-0.970720529	-0.340337302	0.000487801
d__Bacteria;p__Chloroflexi;c__Anaerolineae;o__Anaerolineales;f__Anaerolineaceae;g__Anaerolinea	-0.605553356	0.084414779	-1.29599604	0.084889327	0.168829559	-0.89201316	0.005952624	-1.519693004	-0.264333316	0.015468989	0.519582465	0.57601219	-1.327455899	2.366620829	0.695057688	-0.982171176	0.000264231	-1.488094258	-0.476248094	0.000689184
d__Bacteria;p__Chloroflexi;c__Anaerolineae;o__Anaerolineales;f__Anaerolineaceae;g__UTCFX1	1.271847589	0.012303763	0.286824335	2.256870844	0.168829559	0.860771215	0.066842872	-0.061260056	1.782802486	0.113561008	-0.051622887	0.910202793	-0.962634076	0.859388303	0.939372143	-0.091817802	0.759893331	-0.690365381	0.506729776	0.812653128
d__Bacteria;p__Chloroflexi;c__Anaerolineae;o__Anaerolineales;f__Anaerolineaceae;g__uncultured	0.304630594	0.370271373	-0.370830962	0.980092149	0.535552912	1.074438342	7.47E-09	0.745831804	1.403044879	9.40E-08	0.292043088	0.409408243	-0.410691804	0.99477798	0.545186673	0.866432708	0.03227135	0.075858795	1.657006621	0.050620468
d__Bacteria;p__Chloroflexi;c__Anaerolineae;o__Ardenticatenales;f__Ardenticatenaceae;g__uncultured	-0.605553356	0.084414779	-1.29599604	0.084889327	0.168829559	-0.871055677	0.008686512	-1.514958043	-0.227153311	0.020544355	-1.132929624	0.003548878	-1.880223859	-0.385635389	0.009894223	-0.756335381	0.005457439	-1.280758435	-0.231912326	0.010213373
d__Bacteria;p__Chloroflexi;c__Anaerolineae;o__Ardenticatenales;f__uncultured;g__uncultured	0.151069788	0.77969682	-0.925329423	1.227468999	0.862806158	0.886485353	0.097307807	-0.16529333	1.938264037	0.156884016	-0.629727833	0.203496787	-1.609036109	0.349580443	0.313285786	0.002990082	0.992461197	-0.62774216	0.633722324	0.996249217
d__Bacteria;p__Chloroflexi;c__Anaerolineae;o__Caldilineales;f__Caldilineaceae;g__Caldilineaceae	1.76330652	0.110091261	-0.412166126	3.938779166	0.213158295	0.09702504	0.845282854	-0.890037541	1.084087621	0.891586918	-0.404147774	0.116715547	-0.911910384	0.103614835	0.200031288	-0.735783839	0.000109833	-1.090603731	-0.380963947	0.000503826
d__Bacteria;p__Chloroflexi;c__Anaerolineae;o__Caldilineales;f__Caldilineaceae;g__Litorilinea	0.24103021	0.636196794	-0.773862472	1.255922892	0.762276796	1.062673032	0.039748822	0.051135038	2.074211026	0.073368153	-0.520939819	0.017827763	-0.948824324	-0.093055315	0.039960527	-0.232765418	0.237537572	-0.623159684	0.157628849	0.300715485
d__Bacteria;p__Chloroflexi;c__Anaerolineae;o__Caldilineales;f__Caldilineaceae;g__uncultured	0.073285032	0.888900241	-0.972528869	1.119098933	0.933256541	0.689333109	0.107638289	-0.153972848	1.532639066	0.171440017	0.813095853	0.034540376	0.061045745	1.565145962	0.070419526	0.281573812	0.580806236	-0.733378737	1.296526361	0.657941306
d__Bacteria;p__Chloroflexi;c__Anaerolineae;o__RBG.13.54.9;f__RBG.13.54.9;g__RBG.13.54.9	-0.820696513	0.034290011	-1.578474925	-0.062918101	0.168829559	0.416871482	0.145723641	-0.148031207	0.981774171	0.220751057	0.59051198	0.104611799	-0.126125228	1.307149188	0.182405988	1.401177158	7.51E-06	0.831067312	1.971287005	5.04E-05
d__Bacteria;p__Chloroflexi;c__Anaerolineae;o__SBR1031;__;__	-0.382086636	0.056603532	-0.775280803	0.011107531	0.168829559	0.978051744	0.359922164	-1.13709189	3.093195378	0.457135867	-0.474586569	0.023859129	-0.884181541	-0.064991596	0.051504384	-0.580412204	0.000382923	-0.888469846	-0.272354563	0.000953079
d__Bacteria;p__Chloroflexi;c__Anaerolineae;o__SBR1031;f__A4b;g__A4b	0.781145558	0.00798406	0.21221965	1.350071467	0.168829559	1.170625481	1.53E-06	0.724135783	1.61711518	1.38E-05	0.01983153	0.952559263	-0.643649882	0.683312942	0.969141532	-0.210646881	0.673509803	-1.206333494	0.785039731	0.740110354
d__Bacteria;p__Chloroflexi;c__Anaerolineae;o__SBR1031;f__A4b;g__OLB13	-0.644881731	0.061720757	-1.322465408	0.032701947	0.168829559	-0.939483774	0.003858732	-1.567059489	-0.311908059	0.015373691	-1.124116391	0.002654428	-1.841969871	-0.406262912	0.009894223	-0.990955878	0.000130425	-1.474798776	-0.50711298	0.000570111
d__Bacteria;p__Chloroflexi;c__Anaerolineae;o__SBR1031;f__SBR1031;g__SBR1031	0.259572833	0.426365767	-0.389217976	0.908363642	0.583525742	0.843726434	0.018682041	0.14459094	1.542861927	0.038890152	0.119300685	0.632295078	-0.376504142	0.615105512	0.741414362	0.045656693	0.89696696	-0.657018954	0.748332341	0.923899388
d__Bacteria;p__Chloroflexi;c__Anaerolineae;o__SJA.15;f__SJA.15;g__SJA.15	-0.605553356	0.084414779	-1.29599604	0.084889327	0.168829559	-0.89201316	0.005952624	-1.519693004	-0.264333316	0.015468989	-1.132929624	0.003548878	-1.880223859	-0.385635389	0.009894223	-0.982171176	0.000264231	-1.488094258	-0.476248094	0.000689184
d__Bacteria;p__Chloroflexi;c__Chloroflexia;o__Chloroflexales;f__Chloroflexaceae;g__Candidatus_Chloroploca	-0.605553356	0.084414779	-1.29599604	0.084889327	0.168829559	-0.820719779	0.008698844	-1.427529783	-0.213909775	0.020544355	-1.132929624	0.003548878	-1.880223859	-0.385635389	0.009894223	-0.982171176	0.000264231	-1.488094258	-0.476248094	0.000689184
d__Bacteria;p__Chloroflexi;c__Chloroflexia;o__Chloroflexales;f__Chloroflexaceae;g__FFCH7168	0.386420594	0.561052579	-0.936968307	1.709809495	0.702508337	-0.254886607	0.267120471	-0.709040653	0.199267438	0.3647799	-1.509146628	0.005944245	-2.568285878	-0.450007378	0.015427662	-0.26423507	0.155487695	-0.63176434	0.1032942	0.208816666
d__Bacteria;p__Chloroflexi;c__Chloroflexia;o__Chloroflexales;f__Herpetosiphonaceae;g__Herpetosiphon	-0.605553356	0.084414779	-1.29599604	0.084889327	0.168829559	-0.367059478	0.04413365	-0.724226544	-0.009892412	0.079966935	-1.132929624	0.003548878	-1.880223859	-0.385635389	0.009894223	-0.982171176	0.000264231	-1.488094258	-0.476248094	0.000689184
d__Bacteria;p__Chloroflexi;c__Chloroflexia;o__Chloroflexales;f__Roseiflexaceae;__	-0.499828422	0.054404574	-1.009426662	0.009769819	0.168829559	-0.665514102	0.006412556	-1.138234759	-0.192793445	0.016368075	-0.850605011	0.002221692	-1.383545947	-0.317664074	0.009894223	-0.761625032	0.000159963	-1.139133873	-0.384116192	0.000639042
d__Bacteria;p__Chloroflexi;c__Chloroflexia;o__Chloroflexales;f__Roseiflexaceae;g__Roseiflexus	-0.605553356	0.084414779	-1.29599604	0.084889327	0.168829559	-0.82436952	0.010548231	-1.450423229	-0.198315811	0.023911342	-1.132929624	0.003548878	-1.880223859	-0.385635389	0.009894223	-0.982171176	0.000264231	-1.488094258	-0.476248094	0.000689184
d__Bacteria;p__Chloroflexi;c__Chloroflexia;o__Chloroflexales;f__Roseiflexaceae;g__uncultured	0.865931502	0.00075369	0.379002746	1.352860258	0.074332669	0.726133818	0.032418639	0.062495181	1.389772455	0.061638276	0.096214185	0.774353074	-0.571571077	0.763999447	0.849742108	0.793387717	0.013293151	0.171604787	1.415170647	0.022775887
d__Bacteria;p__Chloroflexi;c__Chloroflexia;o__Elev.1554;f__Elev.1554;g__Elev.1554	-0.597234308	0.037240247	-1.157909851	-0.036558764	0.168829559	-1.227120319	1.69E-07	-1.650875399	-0.803365239	1.70E-06	-0.341009448	0.233173007	-0.907097316	0.225078419	0.350425719	-1.002389208	0.000108869	-1.485470545	-0.51930787	0.000500863
d__Bacteria;p__Chloroflexi;c__Chloroflexia;o__Kallotenuales;f__AKIW781;g__AKIW781	0.267287729	0.460809616	-0.453528211	0.988103669	0.61157071	0.472733759	0.360511727	-0.550867202	1.496334719	0.45751689	-0.129391704	0.760794402	-0.975046831	0.716263423	0.844104761	0.015617832	0.959646555	-0.599588826	0.630824491	0.973081057
d__Bacteria;p__Chloroflexi;c__Chloroflexia;o__Thermomicrobiales;__;__	0.297023268	0.290569497	-0.260523421	0.854569957	0.4512979	0.840883419	0.027077297	0.097902668	1.58386417	0.053079565	-0.215196422	0.220912843	-0.563019279	0.132626435	0.335838599	0.304839893	0.573403018	-0.772766675	1.382446461	0.650956807
d__Bacteria;p__Chloroflexi;c__Chloroflexia;o__Thermomicrobiales;f__AKYG1722;g__AKYG1722	0.334357314	0.410298799	-0.472831506	1.141546133	0.569939705	-0.530676247	0.149061003	-1.255834968	0.194482474	0.225159068	-1.028950439	2.39E-05	-1.479548603	-0.578352275	0.000224217	-0.361612549	0.37533702	-1.171830894	0.448605796	0.450747197
d__Bacteria;p__Chloroflexi;c__Chloroflexia;o__Thermomicrobiales;f__JG30.KF.CM45;g__JG30.KF.CM45	0.02753775	0.935214218	-0.647858139	0.70293364	0.960161377	0.053445398	0.820583788	-0.414362474	0.521253269	0.874417047	-0.352894452	0.379761397	-1.150137231	0.444348328	0.517052186	0.379118947	0.098549075	-0.072892886	0.83113078	0.139346273
d__Bacteria;p__Chloroflexi;c__Chloroflexia;o__Thermomicrobiales;f__Thermomicrobiaceae;__	-1.044838624	0.029326818	-1.980815543	-0.108861706	0.168829559	-1.421732998	0.003083063	-2.347742848	-0.495723147	0.013206851	-1.241401062	0.001354886	-1.981178699	-0.501623426	0.008098523	-1.100504462	3.89E-05	-1.595055805	-0.605953119	0.000219464
d__Bacteria;p__Chloroflexi;c__Chloroflexia;o__Thermomicrobiales;f__Thermomicrobiaceae;g__Nitrolancea	-0.242380343	0.477779099	-0.921592887	0.436832201	0.625672546	-1.012084176	0.010504967	-1.780246234	-0.243922118	0.023911342	-1.184830818	0.001608741	-1.902970551	-0.466691084	0.008907346	-0.64407759	0.032005446	-1.230820695	-0.057334486	0.05030338
d__Bacteria;p__Chloroflexi;c__Chloroflexia;o__Thermomicrobiales;f__Thermomicrobiaceae;g__Sphaerobacter	-0.436766323	0.025258875	-0.817381535	-0.05615111	0.168829559	-1.387972295	0.002928183	-2.286889196	-0.489055393	0.012675421	-1.085699529	0.015577634	-1.958375911	-0.213023146	0.035573815	-0.982876498	0.000896293	-1.544709307	-0.421043689	0.002023391
d__Bacteria;p__Chloroflexi;c__Dehalococcoidia;__;__;__	0.202267571	0.75049857	-1.065355038	1.46989018	0.843780947	-0.18684787	0.454023549	-0.681401978	0.307706238	0.553635754	-0.993883753	0.007944706	-1.71828026	-0.269487246	0.019874846	-0.161686609	0.592160995	-0.762495372	0.439122153	0.666973626
d__Bacteria;p__Chloroflexi;c__Dehalococcoidia;o__S085;f__S085;g__S085	0.132914867	0.720703289	-0.607865461	0.873695195	0.82317429	0.526122699	0.04831253	0.004003814	1.048241585	0.086252878	-0.232744783	0.430954974	-0.81951275	0.354023183	0.568126106	1.260417736	0.000101019	0.65621609	1.864619382	0.000478228
d__Bacteria;p__Chloroflexi;c__Dehalococcoidia;o__SAR202_clade;f__SAR202_clade;g__SAR202_clade	0.14126323	0.725130523	-0.659290692	0.941817152	0.824986276	-0.094217613	0.717001864	-0.610080628	0.421645401	0.797790806	-1.510606202	0.09236582	-3.276922329	0.255709924	0.164183899	1.398378009	0.168396763	-0.608481724	3.405237741	0.225004312
d__Bacteria;p__Chloroflexi;c__Gitt.GS.136;o__Gitt.GS.136;f__Gitt.GS.136;g__Gitt.GS.136	0.193864099	0.465179002	-0.334100832	0.72182903	0.615815827	0.286550639	0.376113828	-0.354573053	0.92767433	0.473513824	-0.36993792	0.417649061	-1.276041492	0.536165651	0.554289502	0.610410524	0.074662327	-0.062716635	1.283537683	0.108989039
d__Bacteria;p__Chloroflexi;c__JG30.KF.CM66;o__JG30.KF.CM66;f__JG30.KF.CM66;g__JG30.KF.CM66	-0.617793843	0.017844541	-1.124918994	-0.110668692	0.168829559	-0.900067623	2.44E-05	-1.298454504	-0.501680742	0.000170241	-0.707697743	0.009991565	-1.240067874	-0.175327611	0.024482438	-0.907872962	2.12E-08	-1.188018464	-0.62772746	2.08E-07
d__Bacteria;p__Chloroflexi;c__KD4.96;o__KD4.96;f__KD4.96;g__KD4.96	0.267069513	0.31845927	-0.264307932	0.798446957	0.480428994	0.708936404	0.000439647	0.324959839	1.092912969	0.002403608	-0.219275501	0.617233288	-1.091700352	0.653149351	0.732326412	0.991581618	5.73E-06	0.594169672	1.388993564	3.97E-05
d__Bacteria;p__Chloroflexi;c__Ktedonobacteria;__;__;__	-0.430687745	0.028764298	-0.815097367	-0.046278123	0.168829559	-0.553959725	0.003119645	-0.91523787	-0.192681581	0.013321729	-0.633948973	0.001129273	-1.005178186	-0.262719759	0.007214548	-0.627657353	8.30E-05	-0.924416579	-0.330898128	0.000411458
d__Bacteria;p__Chloroflexi;c__Ktedonobacteria;o__B10.SB3A;f__B10.SB3A;g__B10.SB3A	-0.041285344	0.92323418	-0.895444718	0.81287403	0.955320352	-0.955045072	0.004465244	-1.603970665	-0.306119479	0.015468989	-0.779306525	0.00352857	-1.2930093	-0.265603749	0.009894223	-1.176464449	2.80E-05	-1.694158866	-0.658770032	0.000168713
d__Bacteria;p__Chloroflexi;c__Ktedonobacteria;o__B12.WMSP1;f__B12.WMSP1;g__B12.WMSP1	-0.482908902	0.143323845	-1.134541508	0.168723704	0.263288739	-1.068126615	5.10E-05	-1.563130602	-0.573122627	0.000341544	-0.248294347	0.563103346	-1.101838449	0.605249755	0.68669017	-1.403409437	1.24E-05	-1.991267422	-0.815551453	8.05E-05
d__Bacteria;p__Chloroflexi;c__Ktedonobacteria;o__C0119;f__C0119;g__C0119	0.056095514	0.865730187	-0.605252175	0.717443203	0.921809876	-0.467440485	0.215195385	-1.212407359	0.277526389	0.303850499	-0.021597801	0.952296494	-0.74018633	0.696990728	0.969141532	-0.611022553	0.020062299	-1.122537889	-0.099507217	0.03335965
d__Bacteria;p__Chloroflexi;c__Ktedonobacteria;o__Ktedonobacterales;f__JG30.KF.AS9;g__JG30.KF.AS9	-0.444413829	0.10981398	-0.992270473	0.103442816	0.21288263	-1.512186382	3.63E-07	-2.051972274	-0.97240049	3.52E-06	-0.610025818	0.129513217	-1.403602597	0.183550962	0.219048078	-1.083217162	0.00026076	-1.640608418	-0.525825905	0.000689184
d__Bacteria;p__Chloroflexi;c__Ktedonobacteria;o__Ktedonobacterales;f__Ktedonobacteraceae;__	0.151117273	0.761868323	-0.842719555	1.1449541	0.852039839	-0.8258342	0.05260074	-1.661188123	0.009519722	0.09246394	-0.530192807	0.058953949	-1.081048791	0.020663177	0.111146154	-0.861494191	0.00961698	-1.505422099	-0.217566284	0.016974938
d__Bacteria;p__Chloroflexi;c__Ktedonobacteria;o__Ktedonobacterales;f__Ktedonobacteraceae;g__1921.2	-0.235911476	0.516516243	-0.95958199	0.487759038	0.657839089	-1.045400551	0.003743838	-1.74131202	-0.349489082	0.015089958	0.069968288	0.859539319	-0.716926124	0.856862701	0.905612335	-1.473368401	9.52E-07	-2.011238136	-0.935498665	7.78E-06
d__Bacteria;p__Chloroflexi;c__Ktedonobacteria;o__Ktedonobacterales;f__Ktedonobacteraceae;g__1921.3	-0.641379277	0.056006527	-1.299754602	0.016996048	0.168829559	-1.22776674	8.20E-05	-1.814825075	-0.640708405	0.000537584	-0.303745889	0.248232834	-0.824566777	0.217074998	0.369260434	-1.219153127	5.77E-07	-1.653597387	-0.784708867	4.79E-06
d__Bacteria;p__Chloroflexi;c__Ktedonobacteria;o__Ktedonobacterales;f__Ktedonobacteraceae;g__1959.1	-0.473140543	0.129917598	-1.089716767	0.143435681	0.242902807	-0.67938804	0.09964286	-1.491168153	0.132392074	0.159671114	0.033713847	0.924245684	-0.671981792	0.739409485	0.948283283	-0.728823637	0.009697665	-1.274228447	-0.183418826	0.017079147
d__Bacteria;p__Chloroflexi;c__Ktedonobacteria;o__Ktedonobacterales;f__Ktedonobacteraceae;g__BacC.u.018	-0.256571218	0.257331742	-0.705605096	0.192462661	0.413512717	-0.086428083	0.774953422	-0.686472172	0.513616007	0.842688512	-0.391657138	0.004843152	-0.659640241	-0.123674035	0.013069089	-0.453711523	0.023697649	-0.844643186	-0.06277986	0.03879138
d__Bacteria;p__Chloroflexi;c__Ktedonobacteria;o__Ktedonobacterales;f__Ktedonobacteraceae;g__FCPS473	-0.254265797	0.442349839	-0.912412863	0.403881268	0.596157769	-1.335347391	4.76E-06	-1.874705289	-0.795989494	3.88E-05	0.034699925	0.93819875	-0.856083535	0.925483386	0.958237947	-0.85366163	0.000222615	-1.287541059	-0.419782201	0.000689184
d__Bacteria;p__Chloroflexi;c__Ktedonobacteria;o__Ktedonobacterales;f__Ktedonobacteraceae;g__G12.WMSP1	0.028471137	0.948134452	-0.844122238	0.901064512	0.96650915	-1.076434089	0.003603228	-1.789885126	-0.362983052	0.014729044	-0.427256016	0.082692322	-0.911452601	0.05694057	0.149777769	-0.781823656	0.00015985	-1.169323866	-0.394323446	0.000639042
d__Bacteria;p__Chloroflexi;c__Ktedonobacteria;o__Ktedonobacterales;f__Ktedonobacteraceae;g__HSB_OF53.F07	0.078036969	0.831034719	-0.650967943	0.807041882	0.891871847	-0.801952451	0.091343417	-1.736037852	0.13213295	0.14832744	0.412180533	0.232065916	-0.270415649	1.094776716	0.349527683	-0.698184887	0.007273399	-1.200510561	-0.195859212	0.013268698
d__Bacteria;p__Chloroflexi;c__Ktedonobacteria;o__Ktedonobacterales;f__Ktedonobacteraceae;g__JG30a.KF.32	-0.094313504	0.793121095	-0.811067924	0.622440915	0.869128534	-0.984404709	0.009933382	-1.72568754	-0.243121879	0.022779017	-0.124780431	0.576263515	-0.568649332	0.31908847	0.695057688	-1.002978645	6.15E-05	-1.467528574	-0.538428716	0.000322503
d__Bacteria;p__Chloroflexi;c__Ktedonobacteria;o__Ktedonobacterales;f__Ktedonobacteraceae;g__Ktedonobacter	-0.114300444	0.7147559	-0.737450583	0.508849694	0.821811426	-0.907217297	0.010689741	-1.597495972	-0.216938623	0.024197408	-0.646162495	0.001277468	-1.029033536	-0.263291455	0.007884529	-0.016821969	0.93953189	-0.458793404	0.425149466	0.957121577
d__Bacteria;p__Chloroflexi;c__Ktedonobacteria;o__Ktedonobacterales;f__Ktedonobacteraceae;g__Ktedonobacteraceae	-0.511020801	0.035207633	-0.985353745	-0.036687858	0.168829559	-1.10667889	0.016295521	-2.003729525	-0.209628254	0.035029828	-0.811073127	0.001395095	-1.295791245	-0.326355009	0.008214401	-0.746399051	6.66E-05	-1.093991401	-0.398806701	0.000344152
d__Bacteria;p__Chloroflexi;c__Ktedonobacteria;o__Ktedonobacterales;f__Ktedonobacteraceae;g__Thermosporothrix	-0.471390242	0.115313337	-1.061663133	0.118882649	0.220606548	-1.09034313	0.000342897	-1.669173668	-0.511512592	0.001941857	-0.151965393	0.690415049	-0.910917149	0.606986363	0.791403045	-0.551545159	0.008326139	-0.955645243	-0.147445075	0.014829173
d__Bacteria;p__Chloroflexi;c__Ktedonobacteria;o__Ktedonobacterales;f__Ktedonobacteraceae;g__uncultured	-0.526645247	0.060179113	-1.076601443	0.023310949	0.168829559	-1.413236397	3.68E-08	-1.872082218	-0.954390577	4.21E-07	-0.166742397	0.682461176	-0.977451312	0.643966518	0.78378729	-1.329519148	7.75E-05	-1.955145498	-0.703892798	0.000389669
d__Bacteria;p__Chloroflexi;c__Ktedonobacteria;o__Ktedonobacterales;f__Ktedonobacterales;g__Ktedonobacterales	-0.548178951	0.032267341	-1.048321901	-0.048036001	0.168829559	-0.764344087	0.002789097	-1.256754004	-0.27193417	0.012173407	-0.860602737	0.001305338	-1.371601665	-0.34960381	0.007983811	-0.833135368	3.63E-05	-1.205858883	-0.460411854	0.000208446
d__Bacteria;p__Chloroflexi;c__OLB14;o__OLB14;f__OLB14;g__OLB14	0.585239575	0.01915264	0.099177181	1.071301968	0.168829559	-0.26818368	0.479152712	-1.01935435	0.48298699	0.577028418	-0.816501011	0.051538508	-1.638620335	0.005618313	0.098532367	0.397714601	0.021694912	0.060286073	0.73514313	0.035810221
d__Bacteria;p__Chloroflexi;c__P2.11E;o__P2.11E;f__P2.11E;g__P2.11E	-0.474460686	0.280772437	-1.346969684	0.398048311	0.43853777	-0.347369986	0.310369128	-1.024897297	0.330157324	0.409334911	-0.575686197	0.006262293	-0.982396125	-0.168976269	0.016141058	-0.29660682	0.369931761	-0.953652097	0.360438458	0.445272555
d__Bacteria;p__Chloroflexi;c__SHA.26;o__SHA.26;f__SHA.26;g__SHA.26	-0.519620168	0.025754592	-0.974034662	-0.065205675	0.168829559	-0.794045204	0.003257474	-1.31439249	-0.273697918	0.013872799	-0.589253098	0.004552658	-0.989439479	-0.189066717	0.012407762	-0.672908925	5.73E-05	-0.983107866	-0.362709984	0.000304607
d__Bacteria;p__Chloroflexi;c__TK10;o__TK10;f__TK10;g__TK10	-0.003560896	0.992903107	-0.801712748	0.794590956	0.994794351	-0.837484285	0.038608974	-1.629919314	-0.045049256	0.071682936	-0.22095464	0.69288414	-1.333821013	0.891911733	0.791724238	-0.238149221	0.299925436	-0.69391594	0.217617498	0.369174991
d__Bacteria;p__Cyanobacteria;c__Cyanobacteriia;__;__;__	-0.277275469	0.34679171	-0.862550195	0.307999258	0.511621582	-0.200914423	0.133175306	-0.464548618	0.062719772	0.204288333	-0.652321633	0.001529266	-1.045710013	-0.258933253	0.008743409	-0.047131105	0.803262923	-0.424096567	0.329834358	0.846726047
d__Bacteria;p__Cyanobacteria;c__Cyanobacteriia;o__Cyanobacteriales;f__Coleofasciculaceae;g__Microcoleus_SAG_1449.1a	0.048403208	0.891849316	-0.661294435	0.758100852	0.9357302	-0.813323746	0.018801613	-1.487973324	-0.138674167	0.039061241	-0.633741977	0.001542146	-1.016244257	-0.251239696	0.008753618	-0.205191889	0.235028314	-0.54747962	0.137095841	0.298130771
d__Bacteria;p__Cyanobacteria;c__Cyanobacteriia;o__Cyanobacteriales;f__Cyanobacteriaceae;g__Cyanobacteriaceae	-0.605553356	0.084414779	-1.29599604	0.084889327	0.168829559	-0.89201316	0.005952624	-1.519693004	-0.264333316	0.015468989	-1.132929624	0.003548878	-1.880223859	-0.385635389	0.009894223	-0.116487715	0.531489124	-0.486897389	0.25392196	0.612182363
d__Bacteria;p__Cyanobacteria;c__Cyanobacteriia;o__Cyanobacteriales;f__Nostocaceae;g__Cylindrospermum_PCC.7417	-0.605553356	0.084414779	-1.29599604	0.084889327	0.168829559	-0.89201316	0.005952624	-1.519693004	-0.264333316	0.015468989	-1.132929624	0.003548878	-1.880223859	-0.385635389	0.009894223	-0.982171176	0.000264231	-1.488094258	-0.476248094	0.000689184
d__Bacteria;p__Cyanobacteria;c__Cyanobacteriia;o__Cyanobacteriales;f__Nostocaceae;g__Mastigocladopsis_PCC.10914	-0.605553356	0.084414779	-1.29599604	0.084889327	0.168829559	-0.89201316	0.005952624	-1.519693004	-0.264333316	0.015468989	-1.132929624	0.003548878	-1.880223859	-0.385635389	0.009894223	-0.982171176	0.000264231	-1.488094258	-0.476248094	0.000689184
d__Bacteria;p__Cyanobacteria;c__Cyanobacteriia;o__Cyanobacteriales;f__Nostocaceae;g__Nostoc_PCC.73102	-0.605553356	0.084414779	-1.29599604	0.084889327	0.168829559	-0.506021089	0.028415192	-0.957109117	-0.054933061	0.05508712	-1.132929624	0.003548878	-1.880223859	-0.385635389	0.009894223	-0.090347211	0.630409563	-0.464223671	0.283529249	0.702532691
d__Bacteria;p__Cyanobacteria;c__Cyanobacteriia;o__Cyanobacteriales;f__Nostocaceae;g__Tolypothrix	-0.604084319	0.066080415	-1.249631633	0.041462996	0.168829559	0.286702838	0.453264923	-0.470871484	1.04427716	0.553445579	-1.079393614	0.002750626	-1.771367815	-0.387419413	0.009894223	-0.604628895	0.002647757	-0.989916104	-0.219341686	0.005412125
d__Bacteria;p__Cyanobacteria;c__Cyanobacteriia;o__Cyanobacteriales;f__Phormidiaceae;g__Tychonema_CCAP_1459.11B	-0.325315728	0.097047983	-0.711439487	0.060808032	0.190711977	-0.46668339	0.008325662	-0.809691716	-0.123675064	0.020544355	-0.499884538	0.002318618	-0.814502396	-0.185266681	0.009894223	-0.169005338	0.433402695	-0.597849538	0.259838863	0.514217634
d__Bacteria;p__Cyanobacteria;c__Cyanobacteriia;o__Cyanobacteriales;f__uncultured;g__uncultured	-0.605553356	0.084414779	-1.29599604	0.084889327	0.168829559	-0.89201316	0.005952624	-1.519693004	-0.264333316	0.015468989	-1.132929624	0.003548878	-1.880223859	-0.385635389	0.009894223	-0.060412033	0.761855804	-0.457580277	0.33675621	0.812653128
d__Bacteria;p__Cyanobacteria;c__Cyanobacteriia;o__Leptolyngbyales;f__Leptolyngbyaceae;__	-0.605553356	0.084414779	-1.29599604	0.084889327	0.168829559	-0.89201316	0.005952624	-1.519693004	-0.264333316	0.015468989	-1.132929624	0.003548878	-1.880223859	-0.385635389	0.009894223	-0.438261278	0.018866112	-0.801386762	-0.075135793	0.031503412
d__Bacteria;p__Cyanobacteria;c__Cyanobacteriia;o__Leptolyngbyales;f__Leptolyngbyaceae;g__Leptolyngbya_Es.Yyy1000	-0.372247221	0.335180528	-1.139169227	0.394674785	0.498036604	-0.912231139	0.004540669	-1.533297066	-0.291165212	0.015468989	-1.074825788	0.002757445	-1.764058294	-0.385593283	0.009894223	-0.24573884	0.150640327	-0.583460507	0.091982827	0.202824604
d__Bacteria;p__Cyanobacteria;c__Cyanobacteriia;o__Leptolyngbyales;f__Leptolyngbyaceae;g__Leptolyngbyaceae	-0.621455759	0.06259625	-1.276684675	0.033773157	0.168829559	-0.874477396	0.004690541	-1.472145556	-0.276809236	0.015468989	-1.086630281	0.002685404	-1.781421797	-0.391838766	0.009894223	-0.943898062	0.000189043	-1.417668677	-0.470127447	0.000689184
d__Bacteria;p__Cyanobacteria;c__Cyanobacteriia;o__Oxyphotobacteria_Incertae_Sedis;f__Unknown_Family;g__Leptolyngbya_EcFYyyy.00	-0.605553356	0.084414779	-1.29599604	0.084889327	0.168829559	-0.416031799	0.034157996	-0.800144997	-0.031918602	0.064479849	-1.132929624	0.003548878	-1.880223859	-0.385635389	0.009894223	-0.582225908	0.004578369	-0.977312702	-0.187139114	0.008719692
d__Bacteria;p__Cyanobacteria;c__Sericytochromatia;o__Sericytochromatia;f__Sericytochromatia;g__Sericytochromatia	-1.164543642	0.035728972	-2.24867229	-0.080414993	0.168829559	-0.100735799	0.853661775	-1.184971321	0.983499723	0.896005313	0.565749941	0.360826012	-0.662461185	1.793961067	0.495978612	-0.002739039	0.995807529	-1.041694837	1.036216759	0.997972872
d__Bacteria;p__Cyanobacteria;c__Vampirivibrionia;o__Obscuribacterales;f__Obscuribacteraceae;g__Obscuribacteraceae	0.03703567	0.920889382	-0.7064172	0.78048854	0.9541454	-0.165926166	0.679252782	-0.962218074	0.630365743	0.767133235	0.653599057	0.167888332	-0.282624112	1.589822227	0.267603827	-0.359250104	0.191999126	-0.904008472	0.185508263	0.251849228
d__Bacteria;p__Cyanobacteria;c__Vampirivibrionia;o__Vampirovibrionales;f__Vampirovibrionaceae;g__Vampirovibrio	-0.644881731	0.061720757	-1.322465408	0.032701947	0.168829559	-0.631499774	0.015166706	-1.13765195	-0.125347598	0.032871599	-0.200173808	0.385624325	-0.658038171	0.257690555	0.52233063	-0.990955878	0.000130425	-1.474798776	-0.50711298	0.000570111
d__Bacteria;p__Cyanobacteria;c__Vampirivibrionia;o__Vampirovibrionales;f__Vampirovibrionaceae;g__Vampirovibrionaceae	0.023553101	0.97970121	-1.822015671	1.869121874	0.985949304	0.021100311	0.976570005	-1.405351254	1.447551875	0.984043755	0.158895837	0.75697532	-0.862736963	1.180528637	0.84189436	-0.576346762	0.003674041	-0.957399431	-0.195294093	0.007157576
d__Bacteria;p__Cyanobacteria;c__Vampirivibrionia;o__Vampirovibrionales;f__Vampirovibrionales;g__Vampirovibrionales	-0.626542702	0.064912654	-1.293107355	0.040021951	0.168829559	-0.999369987	0.005353264	-1.693405756	-0.305334219	0.015468989	-0.786396757	0.008661536	-1.366322706	-0.206470809	0.021517231	-0.609323655	0.002525838	-0.995615035	-0.223032275	0.005183059
d__Bacteria;p__Dadabacteria;c__Dadabacteriia;o__Dadabacteriales;f__Dadabacteriales;g__Dadabacteriales	0.122452747	0.765765527	-0.696693363	0.941598856	0.852772055	0.26924367	0.249310838	-0.192725326	0.731212667	0.34342731	-0.565585363	0.002114643	-0.918116227	-0.2130545	0.009894223	-0.223161519	0.312836676	-0.661906148	0.215583111	0.383869576
d__Bacteria;p__Deinococcota;c__Deinococci;o__Deinococcales;f__Deinococcaceae;g__Deinococcus	-0.700874382	0.001033521	-1.106643461	-0.295105303	0.090605369	-0.849431269	6.08E-05	-1.247585351	-0.451277186	0.000401822	-0.625967784	0.00036546	-0.957995969	-0.293939599	0.002759307	-0.192290642	0.254554606	-0.526776245	0.14219496	0.319814624
d__Bacteria;p__Dependentiae;c__Babeliae;o__Babeliales;__;__	-0.126766338	0.734351252	-0.871162663	0.617629987	0.832868407	-0.083315359	0.808294468	-0.764970133	0.598339416	0.868188483	0.083422914	0.833424008	-0.705964721	0.872810549	0.895125713	-0.54290737	0.232069815	-1.442766576	0.356951836	0.295268678
d__Bacteria;p__Dependentiae;c__Babeliae;o__Babeliales;f__Babeliaceae;g__Babeliaceae	-0.525329526	0.126167175	-1.20307994	0.152420889	0.236732227	-0.580265774	0.071155991	-1.211777733	0.051246185	0.11934869	0.010460259	0.980136103	-0.825755418	0.846675937	0.983251603	-0.690480279	0.045392337	-1.366317727	-0.014642832	0.068940432
d__Bacteria;p__Dependentiae;c__Babeliae;o__Babeliales;f__Babeliales;g__Babeliales	-0.228030657	0.513300402	-0.922174984	0.466113671	0.654271433	1.053382361	0.017246963	0.191773404	1.914991318	0.036582404	-0.393691515	0.34033902	-1.212541667	0.425158636	0.475020664	-0.55991827	0.106393377	-1.243282034	0.123445493	0.148837543
d__Bacteria;p__Dependentiae;c__Babeliae;o__Babeliales;f__UBA12409;g__UBA12409	0.099599767	0.804956785	-0.704324295	0.903523828	0.878245193	-0.029763125	0.960865266	-1.234084653	1.174558404	0.972560615	0.058662696	0.882874382	-0.733820241	0.851145634	0.921969151	-0.406128374	0.232397781	-1.079757692	0.267500944	0.295268678
d__Bacteria;p__Dependentiae;c__Babeliae;o__Babeliales;f__Vermiphilaceae;g__Vermiphilaceae	0.126846523	0.601915936	-0.357370016	0.611063062	0.737001869	0.802037332	0.002587231	0.289507815	1.314566849	0.011450492	-0.064731073	0.844349471	-0.720874274	0.591412128	0.900259098	0.560602649	0.036928275	0.035195535	1.086009764	0.057130213
d__Bacteria;p__Desulfobacterota;c__Desulfuromonadia;__;__;__	-0.605553356	0.084414779	-1.29599604	0.084889327	0.168829559	-0.464863248	0.155808004	-1.110773619	0.181047124	0.233121824	-1.132929624	0.003548878	-1.880223859	-0.385635389	0.009894223	-0.588380445	0.004217223	-0.983733626	-0.193027265	0.008115583
d__Bacteria;p__Desulfobacterota;c__Desulfuromonadia;o__Geobacterales;f__Geobacteraceae;__	-0.164091853	0.648671393	-0.881484526	0.553300821	0.76962666	-0.559009291	0.240888134	-1.501039946	0.383021363	0.332986222	0.457652835	0.523282802	-0.967150456	1.882456125	0.650701546	-0.585554195	0.00302052	-0.964159901	-0.20694849	0.006071823
d__Bacteria;p__Desulfobacterota;c__Desulfuromonadia;o__Geobacterales;f__Geobacteraceae;g__Citrifermentans	-0.700651424	0.030564138	-1.333252279	-0.068050569	0.168829559	0.078615649	0.826519572	-0.633461298	0.790692597	0.87746277	0.619755005	0.411095207	-0.876957081	2.11646709	0.54651073	-0.261025345	0.114619561	-0.587208052	0.065157362	0.158379744
d__Bacteria;p__Desulfobacterota;c__Desulfuromonadia;o__Geobacterales;f__Geobacteraceae;g__Geobacter	-0.605553356	0.084414779	-1.29599604	0.084889327	0.168829559	-0.599179626	0.017161394	-1.088884558	-0.109474693	0.036531752	-1.132929624	0.003548878	-1.880223859	-0.385635389	0.009894223	-0.897387895	0.000433697	-1.378639176	-0.416136615	0.001061045
d__Bacteria;p__Desulfobacterota;c__Desulfuromonadia;o__Geobacterales;f__Geobacteraceae;g__uncultured	-0.605553356	0.084414779	-1.29599604	0.084889327	0.168829559	-0.89201316	0.005952624	-1.519693004	-0.264333316	0.015468989	-0.459584764	0.075727943	-0.968173261	0.049003732	0.138790585	-0.897387895	0.000433697	-1.378639176	-0.416136615	0.001061045
d__Bacteria;p__Desulfobacterota;c__Desulfuromonadia;o__PB19;f__PB19;g__PB19	-0.565330535	0.115592684	-1.273790788	0.143129718	0.220606548	0.071840693	0.851362758	-0.689291919	0.832973305	0.895597264	-1.143487606	0.001661796	-1.838828335	-0.448146877	0.009136982	-0.326824112	0.221405131	-0.856078214	0.202429991	0.284277703
d__Bacteria;p__Desulfobacterota;c__Syntrophobacteria;o__Syntrophobacterales;f__Syntrophobacteraceae;g__Desulfovirga	-0.605553356	0.084414779	-1.29599604	0.084889327	0.168829559	-0.89201316	0.005952624	-1.519693004	-0.264333316	0.015468989	-1.132929624	0.003548878	-1.880223859	-0.385635389	0.009894223	-0.982171176	0.000264231	-1.488094258	-0.476248094	0.000689184
d__Bacteria;p__Desulfobacterota;c__uncultured;o__uncultured;f__uncultured;g__uncultured	-0.174041146	0.692155538	-1.049813677	0.701731385	0.803694952	0.346049964	0.245213325	-0.242532908	0.934632835	0.338372973	-0.520583937	0.105939175	-1.154822419	0.113654544	0.184516577	0.128402088	0.679312761	-0.4901967	0.747000877	0.744930881
d__Bacteria;p__Elusimicrobiota;c__Elusimicrobia;o__Lineage_IV;f__Lineage_IV;g__Lineage_IV	-0.260706229	0.322766694	-0.784101433	0.262688974	0.485534645	-0.696109532	0.005765305	-1.183986948	-0.208232115	0.015468989	-0.027515687	0.929447299	-0.646062006	0.591030632	0.952381713	-0.70467629	0.000443821	-1.083312633	-0.326039946	0.001080785
d__Bacteria;p__Elusimicrobiota;c__Elusimicrobia;o__MVP.88;f__MVP.88;g__MVP.88	-0.5405947	0.025052813	-1.010994228	-0.070195171	0.168829559	-0.122988406	0.723611438	-0.813211065	0.567234254	0.802883477	-0.848485179	0.000784478	-1.328910108	-0.368060251	0.005358905	-0.729193636	4.52E-05	-1.060084563	-0.39830271	0.000248556
d__Bacteria;p__Elusimicrobiota;c__Elusimicrobiota;o__Elusimicrobiota;f__Elusimicrobiota;g__Elusimicrobiota	-0.605553356	0.084414779	-1.29599604	0.084889327	0.168829559	-0.89201316	0.005952624	-1.519693004	-0.264333316	0.015468989	-1.132929624	0.003548878	-1.880223859	-0.385635389	0.009894223	-0.982171176	0.000264231	-1.488094258	-0.476248094	0.000689184
d__Bacteria;p__Elusimicrobiota;c__Lineage_IIa;o__Lineage_IIa;f__Lineage_IIa;g__Lineage_IIa	-0.28923037	0.411603725	-0.989437829	0.410977088	0.570246426	-0.212138856	0.509118061	-0.849178215	0.424900503	0.607435611	1.093100458	0.014852949	0.22100529	1.965195626	0.034166114	0.357123497	0.107810279	-0.080538334	0.794785329	0.150552761
d__Bacteria;p__Elusimicrobiota;c__Lineage_IIb;o__Lineage_IIb;f__Lineage_IIb;g__Lineage_IIb	-0.298204535	0.37454608	-0.965397908	0.368988838	0.538772757	0.522071038	0.29358991	-0.461218079	1.505360156	0.392446749	0.467677031	0.357124467	-0.539780462	1.475134525	0.493079875	-0.53074768	0.010543785	-0.932687677	-0.128807683	0.01840497
d__Bacteria;p__Elusimicrobiota;c__Lineage_IIc;o__Lineage_IIc;f__Lineage_IIc;g__Lineage_IIc	-0.605553356	0.084414779	-1.29599604	0.084889327	0.168829559	-0.89201316	0.005952624	-1.519693004	-0.264333316	0.015468989	-0.48827933	0.026503206	-0.917725459	-0.058833201	0.055762745	-0.982171176	0.000264231	-1.488094258	-0.476248094	0.000689184
d__Bacteria;p__Entotheonellaeota;c__Entotheonellia;o__Entotheonellales;f__Entotheonellaceae;g__Candidatus_Entotheonella	-0.669507471	0.059675101	-1.367229564	0.028214622	0.168829559	-0.85091752	0.006917438	-1.461234899	-0.240600141	0.017515308	-1.182272361	0.002105889	-1.918866345	-0.445678377	0.009894223	-0.590127038	0.046539318	-1.170902786	-0.00935129	0.070614465
d__Bacteria;p__Entotheonellaeota;c__Entotheonellia;o__Entotheonellales;f__Entotheonellaceae;g__Entotheonellaceae	0.464731548	0.413899251	-0.665926127	1.595389224	0.572421576	0.868613654	0.000647965	0.382548856	1.354678451	0.003390013	0.132197402	0.737789345	-0.653422007	0.917816811	0.826282177	1.057082204	0.00576808	0.319014469	1.79514994	0.010720883
d__Bacteria;p__FCPU426;c__FCPU426;o__FCPU426;f__FCPU426;g__FCPU426	-0.283908377	0.346876476	-0.883290067	0.315473313	0.511621582	0.038780456	0.92571043	-0.786967537	0.864528449	0.949138533	1.05404023	0.080242648	-0.130675286	2.238755746	0.146384855	-0.598972681	0.000272788	-0.908285889	-0.289659474	0.000705341
d__Bacteria;p__Fibrobacterota;c__Fibrobacteria;o__Fibrobacterales;f__Fibrobacteraceae;__	-0.41335405	0.042790217	-0.812815678	-0.013892422	0.168829559	-0.592801641	0.003365706	-0.982693723	-0.202909558	0.014105612	-0.384609772	0.032754017	-0.736652345	-0.032567199	0.067387012	-0.605249574	0.000212542	-0.911775045	-0.298724103	0.000689184
d__Bacteria;p__Fibrobacterota;c__Fibrobacteria;o__Fibrobacterales;f__Fibrobacteraceae;g__possible_genus_04	-0.317497179	0.110347122	-0.709496201	0.074501844	0.213391862	0.510482202	0.163352017	-0.211926406	1.232890811	0.241663097	0.115228831	0.85823755	-1.168657055	1.399114717	0.905612335	1.906831011	0.027855942	0.21493517	3.598726852	0.044490564
d__Bacteria;p__Fibrobacterota;c__Fibrobacteria;o__Fibrobacterales;f__Fibrobacteraceae;g__uncultured	-0.605553356	0.084414779	-1.29599604	0.084889327	0.168829559	-0.506021089	0.028415192	-0.957109117	-0.054933061	0.05508712	-1.132929624	0.003548878	-1.880223859	-0.385635389	0.009894223	-0.769060547	0.003197021	-1.269501382	-0.268619712	0.006306123
d__Bacteria;p__Fibrobacterota;c__Fibrobacteria;o__Fibrobacterales;f__Fibrobacterales;g__BBMC.4	-0.605553356	0.084414779	-1.29599604	0.084889327	0.168829559	-0.89201316	0.005952624	-1.519693004	-0.264333316	0.015468989	1.023826353	0.456734507	-1.708301312	3.755954019	0.592216147	-0.982171176	0.000264231	-1.488094258	-0.476248094	0.000689184
d__Bacteria;p__Firmicutes;__;__;__;__	0.447070591	0.357944649	-0.518893637	1.41303482	0.522996903	-0.530506599	0.00256784	-0.869246062	-0.191767135	0.011396595	-0.312887196	0.525279304	-1.291708704	0.665934312	0.652669876	-0.463127149	0.257006948	-1.272940846	0.346686549	0.322330639
d__Bacteria;p__Firmicutes;c__Bacilli;__;__;__	-0.346324842	0.081761332	-0.737721513	0.04507183	0.168829559	-0.665745502	0.113151901	-1.493122027	0.161631023	0.178958963	0.17403691	0.766633233	-0.992766565	1.340840384	0.84479556	1.287332331	0.048697256	0.007608072	2.56705659	0.073518365
d__Bacteria;p__Firmicutes;c__Bacilli;o__Alicyclobacillales;f__Alicyclobacillaceae;g__Alicyclobacillus	-0.284530383	0.187874279	-0.711997116	0.142936349	0.326179881	-0.421102027	0.003898622	-0.702731692	-0.139472363	0.015373691	-0.857425828	0.08756269	-1.844775784	0.129924128	0.156659779	-0.262153194	0.285940146	-0.749392981	0.225086594	0.354448979
d__Bacteria;p__Firmicutes;c__Bacilli;o__Alicyclobacillales;f__Alicyclobacillaceae;g__Tumebacillus	-0.165834036	0.707761599	-1.047269582	0.71560151	0.81700644	0.120242293	0.784451463	-0.752365315	0.992849901	0.847765603	-0.783028947	0.113556158	-1.758123591	0.192065696	0.195624036	-0.542214252	0.220088808	-1.417735156	0.333306651	0.282817703
d__Bacteria;p__Firmicutes;c__Bacilli;o__Aneurinibacillales;f__Aneurinibacillaceae;g__Aneurinibacillus	-0.142063601	0.617784189	-0.709047346	0.424920145	0.750431398	-0.851720753	0.02671243	-1.602419766	-0.101021739	0.052494576	-1.183677007	0.02518818	-2.215180755	-0.15217326	0.053712092	-0.591725183	8.72E-05	-0.872457463	-0.310992902	0.000427422
d__Bacteria;p__Firmicutes;c__Bacilli;o__Bacillales;__;__	-0.005554596	0.985556687	-0.617287265	0.606178074	0.989948092	-0.785882338	0.039992512	-1.534893997	-0.036870679	0.073731818	-0.786598014	0.007947419	-1.359939716	-0.213256313	0.019874846	-0.263818028	0.18854396	-0.660712602	0.133076547	0.247935308
d__Bacteria;p__Firmicutes;c__Bacilli;o__Bacillales;f__Bacillaceae;__	-0.460551086	0.011148479	-0.81208617	-0.109016001	0.168829559	0.571042308	0.281650403	-0.477970173	1.620054789	0.382082687	-0.749480688	0.013068658	-1.335821867	-0.163139508	0.03064241	-0.596205073	0.000505242	-0.920095823	-0.272314324	0.001209156
d__Bacteria;p__Firmicutes;c__Bacilli;o__Bacillales;f__Bacillaceae;g__Aeribacillus	-0.605553356	0.084414779	-1.29599604	0.084889327	0.168829559	-0.89201316	0.005952624	-1.519693004	-0.264333316	0.015468989	-1.132929624	0.003548878	-1.880223859	-0.385635389	0.009894223	-0.982171176	0.000264231	-1.488094258	-0.476248094	0.000689184
d__Bacteria;p__Firmicutes;c__Bacilli;o__Bacillales;f__Bacillaceae;g__Fictibacillus	-1.200617891	0.01119961	-2.117652553	-0.28358323	0.168829559	-0.547011253	0.218885444	-1.425889031	0.331866525	0.307959931	-1.241401062	0.001354886	-1.981178699	-0.501623426	0.008098523	-1.100504462	3.89E-05	-1.595055805	-0.605953119	0.000219464
d__Bacteria;p__Firmicutes;c__Bacilli;o__Bacillales;f__Bacillaceae;g__Geobacillus	-0.332091014	0.262262302	-0.919408194	0.255226167	0.416767283	-0.284252855	0.511289382	-1.142251597	0.573745886	0.608769574	-1.312929058	0.075426039	-2.764313085	0.138454969	0.138398012	-0.277543891	0.138373524	-0.647284868	0.092197085	0.187588849
d__Bacteria;p__Firmicutes;c__Bacilli;o__Bacillales;f__Bacillaceae;g__Gracilibacillus	-0.448226067	0.060643876	-0.91716597	0.020713837	0.168829559	-0.324066127	0.054880177	-0.655082131	0.006949877	0.095707152	-0.781342491	0.002438979	-1.275766277	-0.286918706	0.009894223	-1.060012577	0.027770544	-2.000005837	-0.120019317	0.044399107
d__Bacteria;p__Firmicutes;c__Bacilli;o__Bacillales;f__Bacillaceae;g__Oceanobacillus	-0.595203395	0.064982156	-1.228595992	0.038189201	0.168829559	1.293569611	0.004484152	0.414186809	2.172952413	0.015468989	-0.080195335	0.885205963	-1.185732251	1.025341581	0.922016508	-0.074538024	0.745956945	-0.532890246	0.383814198	0.801263124
d__Bacteria;p__Firmicutes;c__Bacilli;o__Bacillales;f__Bacillaceae;g__Pseudogracilibacillus	-0.40204361	0.04456004	-0.793976717	-0.010110503	0.168829559	-0.5349969	0.006023643	-0.91201674	-0.15797706	0.015602222	-1.746344869	0.083712917	-3.732148464	0.239458727	0.150797927	-0.588361885	0.000259068	-0.890960168	-0.285763603	0.000689184
d__Bacteria;p__Firmicutes;c__Bacilli;o__Bacillales;f__Bacillaceae;g__Terribacillus	-0.605553356	0.084414779	-1.29599604	0.084889327	0.168829559	0.659966957	0.373789568	-0.809425638	2.129359551	0.471338801	-1.132929624	0.003548878	-1.880223859	-0.385635389	0.009894223	-0.769060547	0.003197021	-1.269501382	-0.268619712	0.006306123
d__Bacteria;p__Firmicutes;c__Bacilli;o__Bacillales;f__Bacillaceae;g__Ureibacillus	-0.66144679	0.212551576	-1.712069251	0.38917567	0.360374681	-0.815504816	0.220983513	-2.131803065	0.500793432	0.310635188	-1.278056339	0.020488657	-2.352383377	-0.203729301	0.045029388	-0.67946237	0.010742559	-1.195412795	-0.163511945	0.018648799
d__Bacteria;p__Firmicutes;c__Bacilli;o__Bacillales;f__Bacillaceae;g__Virgibacillus	-0.500951216	0.035427985	-0.966518927	-0.035383505	0.168829559	-0.574717892	0.008808462	-1.000368008	-0.149067776	0.020710371	-0.849676694	0.001558883	-1.363059882	-0.336293506	0.00878542	-0.585688665	0.003242188	-0.967411518	-0.203965811	0.006379268
d__Bacteria;p__Firmicutes;c__Bacilli;o__Bacillales;f__Bacillaceae;g__uncultured	-0.495864828	0.035737654	-0.957511355	-0.0342183	0.168829559	-0.38302495	0.033344721	-0.735001427	-0.031048472	0.063095401	-0.65001606	0.00380882	-1.082280168	-0.217751952	0.01052595	-0.679568595	0.000101608	-1.005465374	-0.353671816	0.000478619
d__Bacteria;p__Firmicutes;c__Bacilli;o__Bacillales;f__Marinococcaceae;g__Geomicrobium	-0.380474117	0.056959777	-0.772590834	0.0116426	0.168829559	-0.523145697	0.006966095	-0.898710383	-0.147581011	0.017582158	-0.438430077	0.015397395	-0.79019198	-0.086668174	0.035264281	-0.578115052	0.000392792	-0.885599355	-0.270630749	0.000976103
d__Bacteria;p__Firmicutes;c__Bacilli;o__Bacillales;f__Marinococcaceae;g__Marinococcaceae	-0.605553356	0.084414779	-1.29599604	0.084889327	0.168829559	-0.89201316	0.005952624	-1.519693004	-0.264333316	0.015468989	-1.132929624	0.003548878	-1.880223859	-0.385635389	0.009894223	-0.982171176	0.000264231	-1.488094258	-0.476248094	0.000689184
d__Bacteria;p__Firmicutes;c__Bacilli;o__Bacillales;f__Planococcaceae;__	0.503852407	0.359065076	-0.58735742	1.595062233	0.524148649	-0.045595027	0.944022002	-1.334854257	1.243664204	0.959907006	-0.635673791	0.186257204	-1.586276834	0.314929252	0.290142021	0.02880809	0.944504588	-0.796029829	0.85364601	0.960946641
d__Bacteria;p__Firmicutes;c__Bacilli;o__Bacillales;f__Planococcaceae;g__Domibacillus	0.310901244	0.62964676	-0.973165341	1.59496783	0.757164096	-0.493751073	0.004370538	-0.82839292	-0.159109225	0.015468989	-0.424192897	0.00340325	-0.70266225	-0.145723545	0.009894223	-0.623342662	0.01073728	-1.096644919	-0.150040406	0.018648799
d__Bacteria;p__Firmicutes;c__Bacilli;o__Bacillales;f__Planococcaceae;g__Jeotgalibacillus	-1.265645936	0.061267713	-2.593082695	0.061790823	0.168829559	-1.668101086	0.040707053	-3.263793471	-0.0724087	0.074700516	-1.695614786	0.01866364	-3.098860942	-0.292368631	0.041364078	-0.852188615	0.000850685	-1.336982704	-0.367394526	0.001931482
d__Bacteria;p__Firmicutes;c__Bacilli;o__Bacillales;f__Planococcaceae;g__Kurthia	-0.352510037	0.061189075	-0.722114439	0.017094364	0.168829559	-0.596821449	0.02332727	-1.110307164	-0.083335734	0.046891967	-0.087975768	0.805772387	-0.799967423	0.624015887	0.877507817	-0.488698691	0.000984707	-0.77050271	-0.206894672	0.002201096
d__Bacteria;p__Firmicutes;c__Bacilli;o__Bacillales;f__Planococcaceae;g__Lysinibacillus	-0.499116709	0.010716383	-0.877908006	-0.120325412	0.168829559	0.062871232	0.915674366	-1.116007659	1.241750123	0.94251824	-0.48044277	0.213142309	-1.243811072	0.282925532	0.32622557	-0.339272845	0.306314853	-0.997286043	0.318740353	0.376745781
d__Bacteria;p__Firmicutes;c__Bacilli;o__Bacillales;f__Planococcaceae;g__Psychrobacillus	-0.732131206	0.149323884	-1.735141653	0.270879241	0.2699119	-0.516252322	0.346314578	-1.60140929	0.568904646	0.445221345	-0.634967216	0.00614406	-1.082468711	-0.187465721	0.015867965	-0.416016382	0.13719247	-0.968536776	0.136504012	0.18622317
d__Bacteria;p__Firmicutes;c__Bacilli;o__Bacillales;f__Planococcaceae;g__Rummeliibacillus	-0.333920341	0.062909761	-0.686420867	0.018580185	0.168829559	-0.266828703	0.063553325	-0.549090673	0.015433267	0.108438718	-1.036240083	0.345801235	-3.216255186	1.143775021	0.480385199	-0.473841301	0.00124385	-0.753222522	-0.194460081	0.002722323
d__Bacteria;p__Firmicutes;c__Bacilli;o__Bacillales;f__Planococcaceae;g__Solibacillus	-1.013839975	0.088487689	-2.185264481	0.157584531	0.175419061	-0.86455473	0.115809633	-1.947050086	0.217940625	0.182431925	-0.937276105	0.002806109	-1.539458025	-0.335094185	0.009894223	-0.864652783	0.000822618	-1.355030803	-0.374274763	0.001873147
d__Bacteria;p__Firmicutes;c__Bacilli;o__Bacillales;f__Planococcaceae;g__Sporosarcina	-0.446574627	0.274318252	-1.25673105	0.363581795	0.431048561	-0.547075525	0.050171343	-1.09457054	0.00041949	0.089068228	-0.691048604	0.006402547	-1.180646607	-0.2014506	0.016427998	-0.392035145	0.030085144	-0.744952466	-0.039117823	0.047712922
d__Bacteria;p__Firmicutes;c__Bacilli;o__Bacillales;f__Salisediminibacteriaceae;g__Salipaludibacillus	-0.312089435	0.066832921	-0.646552557	0.022373688	0.168829559	-0.383426058	0.01450505	-0.688635473	-0.078216643	0.031786378	-1.360994489	0.14015179	-3.18135606	0.459367082	0.232370322	-0.461714824	0.001262746	-0.734344395	-0.189085253	0.002752227
d__Bacteria;p__Firmicutes;c__Bacilli;o__Bacillales;f__Sporolactobacillaceae;g__Pullulanibacillus	-0.398554399	0.055549244	-0.806882321	0.009773522	0.168829559	-0.398829907	0.005509189	-0.676786039	-0.120873774	0.015468989	-0.14892569	0.613052052	-0.734470859	0.436619479	0.730110293	-0.237248378	0.104459567	-0.52516321	0.050666455	0.14665231
d__Bacteria;p__Firmicutes;c__Bacilli;o__Bacillales;f__Sporolactobacillaceae;g__Tuberibacillus	-0.605553356	0.084414779	-1.29599604	0.084889327	0.168829559	-0.89201316	0.005952624	-1.519693004	-0.264333316	0.015468989	-1.132929624	0.003548878	-1.880223859	-0.385635389	0.009894223	-0.982171176	0.000264231	-1.488094258	-0.476248094	0.000689184
d__Bacteria;p__Firmicutes;c__Bacilli;o__Brevibacillales;f__Brevibacillaceae;g__Brevibacillus	-0.33092116	0.085224576	-0.709240777	0.047398458	0.170018181	-0.783705432	0.014818592	-1.409597139	-0.157813726	0.032338916	-0.443897629	0.00131267	-0.707613236	-0.180182021	0.007997656	0.351460895	0.556870632	-0.839100859	1.542022649	0.634470656
d__Bacteria;p__Firmicutes;c__Bacilli;o__Entomoplasmatales;f__Entomoplasmatales;g__Candidatus_Spiroplasma	-1.200617891	0.01119961	-2.117652553	-0.28358323	0.168829559	-0.926461	0.048568277	-1.846946577	-0.005975422	0.086513955	0.183060023	0.837675237	-1.595189479	1.961309525	0.897387321	-1.008703894	6.66E-05	-1.478430137	-0.538977651	0.000344152
d__Bacteria;p__Firmicutes;c__Bacilli;o__Entomoplasmatales;f__Entomoplasmatales_Incertae_Sedis;g__Candidatus_Hepatoplasma	-0.605553356	0.084414779	-1.29599604	0.084889327	0.168829559	-0.89201316	0.005952624	-1.519693004	-0.264333316	0.015468989	-0.778745983	0.011025737	-1.372876471	-0.184615496	0.026571722	-0.982171176	0.000264231	-1.488094258	-0.476248094	0.000689184
d__Bacteria;p__Firmicutes;c__Bacilli;o__Entomoplasmatales;f__type_III;g__type_III	0.209394478	0.602024974	-0.590176389	1.008965344	0.737001869	-0.813257862	0.0042593	-1.362779752	-0.263735971	0.015468989	0.576659291	0.214788224	-0.342924864	1.496243447	0.327790926	0.777067673	0.031449952	0.071566268	1.482569079	0.049578445
d__Bacteria;p__Firmicutes;c__Bacilli;o__Erysipelotrichales;f__Erysipelatoclostridiaceae;g__Erysipelatoclostridium	1.883977161	0.187894494	-0.946564157	4.71451848	0.326179881	-0.829543826	0.006541013	-1.420268069	-0.238819583	0.016642191	-1.079393614	0.002750626	-1.771367815	-0.387419413	0.009894223	-0.553978396	0.005911888	-0.941980933	-0.165975859	0.010962349
d__Bacteria;p__Firmicutes;c__Bacilli;o__Erysipelotrichales;f__Erysipelotrichaceae;g__Turicibacter	-1.519277529	0.081326116	-3.233763343	0.195208285	0.168829559	-0.878768751	0.072862337	-1.841024449	0.083486947	0.121565461	-1.089615002	0.004132863	-1.821160371	-0.358069632	0.011322323	-0.604587068	0.012668751	-1.074972982	-0.134201153	0.021800751
d__Bacteria;p__Firmicutes;c__Bacilli;o__Erysipelotrichales;f__Erysipelotrichaceae;g__ZOR0006	-0.669507471	0.059675101	-1.367229564	0.028214622	0.168829559	-0.905321663	0.004754594	-1.525074848	-0.285568478	0.015468989	-0.162921603	0.819261852	-1.581843779	1.256000572	0.890279929	-1.018215921	0.000119541	-1.512234472	-0.52419737	0.000532867
d__Bacteria;p__Firmicutes;c__Bacilli;o__Exiguobacterales;f__Exiguobacteraceae;g__Exiguobacterium	-0.467807608	0.066980971	-0.969432613	0.033817396	0.168829559	-0.567590823	0.00408319	-0.949228763	-0.185952883	0.015468989	-0.626646901	0.001952336	-1.014010248	-0.239283555	0.009894223	-0.572820734	0.000315647	-0.872097312	-0.273544156	0.000807278
d__Bacteria;p__Firmicutes;c__Bacilli;o__Mycoplasmatales;f__Mycoplasmataceae;g__Candidatus_Lumbricincola	-0.605553356	0.084414779	-1.29599604	0.084889327	0.168829559	-0.228000384	0.158422136	-0.546827837	0.09082707	0.235916093	0.971143821	0.211794148	-0.567292893	2.509580535	0.32447686	-0.982171176	0.000264231	-1.488094258	-0.476248094	0.000689184
d__Bacteria;p__Firmicutes;c__Bacilli;o__Paenibacillales;f__Paenibacillaceae;__	-0.605553356	0.084414779	-1.29599604	0.084889327	0.168829559	-0.89201316	0.005952624	-1.519693004	-0.264333316	0.015468989	-1.132929624	0.003548878	-1.880223859	-0.385635389	0.009894223	-0.982171176	0.000264231	-1.488094258	-0.476248094	0.000689184
d__Bacteria;p__Firmicutes;c__Bacilli;o__Paenibacillales;f__Paenibacillaceae;g__Ammoniibacillus	-0.465573391	0.022646394	-0.86349117	-0.067655611	0.168829559	-0.577585079	0.002630707	-0.947341401	-0.207828756	0.011578041	-1.288226771	0.027211431	-2.42672098	-0.149732562	0.057100583	-0.920179782	0.007797918	-1.588407983	-0.251951581	0.013967213
d__Bacteria;p__Firmicutes;c__Bacilli;o__Paenibacillales;f__Paenibacillaceae;g__Ammoniphilus	-0.270065031	0.128864721	-0.621016598	0.080886537	0.241220083	-0.425577985	0.00887738	-0.741106722	-0.110049247	0.020835275	-1.014176216	0.173191461	-2.485302175	0.456949743	0.274118481	-0.461714824	0.001262746	-0.734344395	-0.189085253	0.002752227
d__Bacteria;p__Firmicutes;c__Bacilli;o__Paenibacillales;f__Paenibacillaceae;g__Cohnella	-0.534129007	0.220327713	-1.397204396	0.328946382	0.370263185	-0.042213649	0.932812491	-1.036345172	0.951917873	0.952710882	-0.461438175	0.347141799	-1.434921368	0.512045018	0.481544471	-0.529353925	0.002093473	-0.858289116	-0.200418735	0.00435818
d__Bacteria;p__Firmicutes;c__Bacilli;o__Paenibacillales;f__Paenibacillaceae;g__Paenibacillus	0.617017515	0.017557452	0.111872276	1.122162755	0.168829559	0.214255558	0.641780946	-0.699503644	1.128014761	0.732668999	0.067355273	0.825046525	-0.538996816	0.673707362	0.890508493	0.342679956	0.051098844	-0.00169151	0.687051421	0.07686747
d__Bacteria;p__Firmicutes;c__Bacilli;o__Paenibacillales;f__Paenibacillaceae;g__Saccharibacillus	-0.491977417	0.053701698	-0.992057991	0.008103156	0.168829559	-0.791351811	0.00581599	-1.346586036	-0.236117586	0.015468989	-0.850037204	0.00216324	-1.381130533	-0.318943874	0.009894223	-0.759674031	0.000148309	-1.134107435	-0.385240627	0.000610508
d__Bacteria;p__Firmicutes;c__Bacilli;o__Paenibacillales;f__Paenibacillaceae;g__Thermobacillus	-0.361063954	0.044252872	-0.712521568	-0.00960634	0.168829559	-0.462989451	0.004830427	-0.780538645	-0.145440256	0.015468989	-1.564641041	0.101437891	-3.445676272	0.316394191	0.177460079	-0.244857777	0.19826335	-0.62147648	0.131760926	0.258348114
d__Bacteria;p__Firmicutes;c__Bacilli;o__Paenibacillales;f__Paenibacillaceae;g__uncultured	-0.605553356	0.084414779	-1.29599604	0.084889327	0.168829559	-0.834597055	0.008622892	-1.450933079	-0.21826103	0.020544355	-1.132929624	0.003548878	-1.880223859	-0.385635389	0.009894223	-0.982171176	0.000264231	-1.488094258	-0.476248094	0.000689184
d__Bacteria;p__Firmicutes;c__Bacilli;o__Staphylococcales;f__Staphylococcaceae;g__Staphylococcus	-1.200617891	0.01119961	-2.117652553	-0.28358323	0.168829559	-0.698034246	0.029315681	-1.323914123	-0.072154368	0.056555281	-1.241401062	0.001354886	-1.981178699	-0.501623426	0.008098523	-1.100504462	3.89E-05	-1.595055805	-0.605953119	0.000219464
d__Bacteria;p__Firmicutes;c__Bacilli;o__Thermoactinomycetales;f__Thermoactinomycetaceae;g__Kroppenstedtia	-0.379712928	0.042374387	-0.745900798	-0.013525058	0.168829559	-0.506175181	0.004287706	-0.848466675	-0.163883687	0.015468989	-1.382434301	0.092159803	-2.99783628	0.232967678	0.164140146	-0.783329157	0.015635576	-1.412882359	-0.153775956	0.026530041
d__Bacteria;p__Firmicutes;c__Bacilli;o__Thermoactinomycetales;f__Thermoactinomycetaceae;g__Laceyella	-0.605553356	0.084414779	-1.29599604	0.084889327	0.168829559	-0.89201316	0.005952624	-1.519693004	-0.264333316	0.015468989	-1.132929624	0.003548878	-1.880223859	-0.385635389	0.009894223	-0.982171176	0.000264231	-1.488094258	-0.476248094	0.000689184
d__Bacteria;p__Firmicutes;c__Bacilli;o__Thermoactinomycetales;f__Thermoactinomycetaceae;g__Melghirimyces	-0.373265865	0.058613165	-0.760586023	0.014054292	0.168829559	-0.537131161	0.005150831	-0.908402594	-0.165859727	0.015468989	-1.727574328	0.091203809	-3.740205596	0.28505694	0.162737162	-0.567824265	0.000440847	-0.87275506	-0.26289347	0.001076776
d__Bacteria;p__Firmicutes;c__Bacilli;o__Thermoactinomycetales;f__Thermoactinomycetaceae;g__Novibacillus	-0.358699241	0.030502514	-0.682434932	-0.034963549	0.168829559	-0.149936513	0.557446117	-0.656809603	0.356936577	0.653386398	-1.465088172	0.101072008	-3.224512113	0.294335768	0.17721292	-0.478332198	0.000447319	-0.735519161	-0.221145234	0.001085952
d__Bacteria;p__Firmicutes;c__Bacilli;o__Thermoactinomycetales;f__Thermoactinomycetaceae;g__Pasteuria	-0.341192811	0.360761166	-1.082758294	0.400372672	0.526137819	-1.051602755	0.000167897	-1.580347177	-0.522858333	0.001012506	-0.29395328	0.130185857	-0.677037526	0.089130965	0.219480002	-0.672852576	0.000402861	-1.031477006	-0.314228145	0.000999552
d__Bacteria;p__Firmicutes;c__Bacilli;o__Thermoactinomycetales;f__Thermoactinomycetaceae;g__Planifilum	-0.160382193	0.442683912	-0.575824578	0.255060192	0.596157769	0.210171396	0.602679088	-0.590730172	1.011072963	0.697606563	-1.121584797	0.082671507	-2.392555409	0.149385815	0.149777769	-0.794053932	0.030434264	-1.510449632	-0.077658232	0.048121512
d__Bacteria;p__Firmicutes;c__Bacilli;o__Thermoactinomycetales;f__Thermoactinomycetaceae;g__Risungbinella	-0.605553356	0.084414779	-1.29599604	0.084889327	0.168829559	-0.823821558	0.008682236	-1.432766754	-0.214876363	0.020544355	-0.778745983	0.011025737	-1.372876471	-0.184615496	0.026571722	-0.982171176	0.000264231	-1.488094258	-0.476248094	0.000689184
d__Bacteria;p__Firmicutes;c__Bacilli;o__Thermoactinomycetales;f__Thermoactinomycetaceae;g__Shimazuella	-1.271590557	0.049383467	-2.539632677	-0.003548438	0.168829559	-0.685041187	0.367569806	-2.190456087	0.820373713	0.464236846	-0.531480214	0.021720772	-0.98271966	-0.080240769	0.047162547	-0.592231758	0.013157784	-1.055646748	-0.128816768	0.022593017
d__Bacteria;p__Firmicutes;c__Bacilli;o__Thermoactinomycetales;f__Thermoactinomycetaceae;g__Thermoactinomyces	-0.090076164	0.803786473	-0.812701631	0.632549303	0.877768204	0.154513862	0.767995452	-0.885132813	1.194160537	0.836273477	-1.132929624	0.003548878	-1.880223859	-0.385635389	0.009894223	-0.982171176	0.000264231	-1.488094258	-0.476248094	0.000689184
d__Bacteria;p__Firmicutes;c__Bacilli;o__Thermoactinomycetales;f__Thermoactinomycetaceae;g__Thermoflavimicrobium	-0.605553356	0.084414779	-1.29599604	0.084889327	0.168829559	-0.89201316	0.005952624	-1.519693004	-0.264333316	0.015468989	-1.132929624	0.003548878	-1.880223859	-0.385635389	0.009894223	-0.19604577	0.43526145	-0.695530967	0.303439426	0.516034987
d__Bacteria;p__Firmicutes;c__Bacilli;o__Thermoactinomycetales;f__Thermoactinomycetaceae;g__uncultured	-0.184774827	0.430502852	-0.65079075	0.281241096	0.585632328	-0.606926175	0.008737848	-1.055938129	-0.157914221	0.020605671	-1.250569553	0.10125016	-2.753179331	0.252040225	0.177328249	-0.458482542	0.000506383	-0.707602994	-0.209362089	0.001209156
d__Bacteria;p__Firmicutes;c__Clostridia;__;__;__	-0.600926184	0.066248456	-1.243508797	0.041656429	0.168829559	-0.912231139	0.004540669	-1.533297066	-0.291165212	0.015468989	-1.074825788	0.002757445	-1.764058294	-0.385593283	0.009894223	-0.94484833	0.000154639	-1.411996238	-0.477700422	0.000630545
d__Bacteria;p__Firmicutes;c__Clostridia;o__Caldicoprobacterales;f__Caldicoprobacteraceae;g__Caldicoprobacter	-0.456438183	0.040861604	-0.893246287	-0.01963008	0.168829559	-0.615087021	0.004110972	-1.028986926	-0.201187115	0.015468989	-1.427979164	0.036320597	-2.762073098	-0.093885229	0.073231573	-0.738668272	0.001126989	-1.170082518	-0.307254026	0.00250125
d__Bacteria;p__Firmicutes;c__Clostridia;o__Clostridia;f__Gracilibacteraceae;g__Lutispora	-0.481661105	0.060700053	-0.985694517	0.022372306	0.168829559	-0.657426772	0.004794306	-1.107928121	-0.206925422	0.015468989	-0.816546752	0.002501914	-1.334662422	-0.298431083	0.009894223	-0.699030343	0.000228439	-1.055028735	-0.343031951	0.000689184
d__Bacteria;p__Firmicutes;c__Clostridia;o__Clostridia;f__Gracilibacteraceae;g__uncultured	-0.605553356	0.084414779	-1.29599604	0.084889327	0.168829559	-0.89201316	0.005952624	-1.519693004	-0.264333316	0.015468989	-1.132929624	0.003548878	-1.880223859	-0.385635389	0.009894223	-0.982171176	0.000264231	-1.488094258	-0.476248094	0.000689184
d__Bacteria;p__Firmicutes;c__Clostridia;o__Clostridia;f__Hungateiclostridiaceae;__	-1.200617891	0.01119961	-2.117652553	-0.28358323	0.168829559	-1.534665927	0.001266318	-2.44719872	-0.622133133	0.006030819	-0.380586903	0.172210948	-0.931374051	0.170200246	0.273389211	-0.529133861	0.005130816	-0.893220764	-0.165046957	0.009661609
d__Bacteria;p__Firmicutes;c__Clostridia;o__Clostridia;f__Hungateiclostridiaceae;g__Anaerobacterium	-0.447684339	0.060122926	-0.915078876	0.019710199	0.168829559	-0.409976657	0.119205566	-0.928155329	0.108202015	0.186664811	-0.786331947	0.002420778	-1.283514175	-0.28914972	0.009894223	-0.616404101	0.000691338	-0.960554712	-0.27225349	0.001594928
d__Bacteria;p__Firmicutes;c__Clostridia;o__Clostridia;f__Hungateiclostridiaceae;g__Ruminiclostridium	-1.504228051	0.063984388	-3.09881835	0.090362248	0.168829559	-1.737037206	0.026265316	-3.263367793	-0.210706618	0.051809238	-0.787537652	0.01463947	-1.414437708	-0.160637597	0.033872556	1.686579769	0.208346874	-0.966944835	4.340104374	0.271039874
d__Bacteria;p__Firmicutes;c__Clostridia;o__Clostridia;f__Hungateiclostridiaceae;g__uncultured	-0.605553356	0.084414779	-1.29599604	0.084889327	0.168829559	-0.89201316	0.005952624	-1.519693004	-0.264333316	0.015468989	0.395177116	0.506966854	-0.788104791	1.578459023	0.634412129	-0.897387895	0.000433697	-1.378639176	-0.416136615	0.001061045
d__Bacteria;p__Firmicutes;c__Clostridia;o__Clostridiales;f__Caloramatoraceae;g__Fonticella	-0.373265865	0.058613165	-0.760586023	0.014054292	0.168829559	-0.537131161	0.005150831	-0.908402594	-0.165859727	0.015468989	-1.727574328	0.091203809	-3.740205596	0.28505694	0.162737162	-0.536500808	0.000686186	-0.835840447	-0.23716117	0.001585361
d__Bacteria;p__Firmicutes;c__Clostridia;o__Clostridiales;f__Clostridiaceae;__	-0.431707224	0.071014564	-0.901597167	0.038182719	0.168829559	-0.636897641	0.002897129	-1.048902747	-0.224892535	0.012575452	-1.216735793	0.051576512	-2.442049423	0.008577838	0.098532367	-0.697708641	6.79E-05	-1.023052095	-0.372365186	0.000346823
d__Bacteria;p__Firmicutes;c__Clostridia;o__Clostridiales;f__Clostridiaceae;g__Clostridium_sensu_stricto_1	-0.258601331	0.361236957	-0.821219638	0.304016977	0.526345262	-0.466373778	0.213982292	-1.2076561	0.274908545	0.302407891	-0.310046568	0.334158032	-0.946663512	0.326570376	0.469129337	-0.271976515	0.230802695	-0.721534946	0.177581915	0.294811549
d__Bacteria;p__Firmicutes;c__Clostridia;o__Clostridiales;f__Clostridiaceae;g__Clostridium_sensu_stricto_10	-0.617147678	0.063111166	-1.269148638	0.034853282	0.168829559	-0.858800661	0.004935149	-1.449346196	-0.268255126	0.015468989	-1.207139347	0.002014896	-1.955775082	-0.458503613	0.009894223	-0.879246904	0.000241588	-1.32897965	-0.429514158	0.000689184
d__Bacteria;p__Firmicutes;c__Clostridia;o__Clostridiales;f__Clostridiaceae;g__Clostridium_sensu_stricto_12	-0.224827111	0.470780319	-0.844908199	0.395253976	0.619592447	-1.041358812	0.025571244	-1.951994869	-0.130722755	0.050693307	-0.207639368	0.690596954	-1.245284122	0.830005386	0.791403045	-0.446703046	0.00730832	-0.768298296	-0.125107796	0.013294462
d__Bacteria;p__Firmicutes;c__Clostridia;o__Clostridiales;f__Clostridiaceae;g__Clostridium_sensu_stricto_13	0.680202088	0.021321609	0.104896324	1.255507853	0.168829559	-0.124085069	0.809762713	-1.147295721	0.899125582	0.868431155	-0.973581986	0.055433855	-1.970477624	0.023313652	0.105137769	-0.593084238	0.001201967	-0.941617121	-0.244551355	0.002649027
d__Bacteria;p__Firmicutes;c__Clostridia;o__Clostridiales;f__Clostridiaceae;g__Clostridium_sensu_stricto_2	0.624211366	0.395885273	-0.836967899	2.08539063	0.556284025	-0.678472283	0.008242594	-1.176471851	-0.180472715	0.020476885	-0.779372702	0.002242075	-1.268154347	-0.290591056	0.009894223	-0.677534792	0.000100732	-1.00225658	-0.352813003	0.000478228
d__Bacteria;p__Firmicutes;c__Clostridia;o__Clostridiales;f__Clostridiaceae;g__Clostridium_sensu_stricto_3	-0.353129501	0.057331101	-0.717626471	0.01136747	0.168829559	-0.537409516	0.025618996	-1.007514878	-0.067304153	0.050724328	-0.350446409	0.036540794	-0.678251216	-0.022641603	0.073360526	-0.535144013	0.000196431	-0.804533426	-0.2657546	0.000689184
d__Bacteria;p__Firmicutes;c__Clostridia;o__Clostridiales;f__Clostridiaceae;g__Clostridium_sensu_stricto_5	-0.605553356	0.084414779	-1.29599604	0.084889327	0.168829559	-0.599179626	0.017161394	-1.088884558	-0.109474693	0.036531752	-1.132929624	0.003548878	-1.880223859	-0.385635389	0.009894223	-0.982171176	0.000264231	-1.488094258	-0.476248094	0.000689184
d__Bacteria;p__Firmicutes;c__Clostridia;o__Clostridiales;f__Clostridiaceae;g__Clostridium_sensu_stricto_6	-0.626357563	0.064872043	-1.292621227	0.0399061	0.168829559	-0.51160533	0.117019754	-1.1543395	0.13112884	0.183605969	0.493087442	0.449642828	-0.80215165	1.788326534	0.586966586	-0.977442365	0.000139508	-1.457044278	-0.497840453	0.000591752
d__Bacteria;p__Firmicutes;c__Clostridia;o__Clostridiales;f__Clostridiaceae;g__Clostridium_sensu_stricto_8	-0.605553356	0.084414779	-1.29599604	0.084889327	0.168829559	-0.89201316	0.005952624	-1.519693004	-0.264333316	0.015468989	-0.773036303	0.110453994	-1.727228946	0.18115634	0.190696283	-0.982171176	0.000264231	-1.488094258	-0.476248094	0.000689184
d__Bacteria;p__Firmicutes;c__Clostridia;o__Clostridiales;f__Clostridiaceae;g__Clostridium_sensu_stricto_9	-0.481653518	0.09072817	-1.042174687	0.078867652	0.179185297	-0.269385443	0.337574217	-0.825409215	0.286638329	0.436714817	-1.278234656	0.065871269	-2.642847123	0.086377812	0.12315742	-0.252242232	0.250205583	-0.686962497	0.182478034	0.314852002
d__Bacteria;p__Firmicutes;c__Clostridia;o__Clostridiales;f__Oxobacteraceae;g__Oxobacter	-0.605553356	0.084414779	-1.29599604	0.084889327	0.168829559	-0.89201316	0.005952624	-1.519693004	-0.264333316	0.015468989	-1.132929624	0.003548878	-1.880223859	-0.385635389	0.009894223	2.497829944	0.137248129	-0.820071212	5.8157311	0.18622317
d__Bacteria;p__Firmicutes;c__Clostridia;o__Lachnospirales;f__Lachnospiraceae;__	-0.406366969	0.044448486	-0.802299766	-0.010434173	0.168829559	-0.194392608	0.43980359	-0.693003674	0.304218458	0.54161315	0.631976591	0.392112342	-0.833593927	2.097547108	0.528148387	-0.307098029	0.123420085	-0.700317301	0.086121242	0.169501214
d__Bacteria;p__Firmicutes;c__Clostridia;o__Lachnospirales;f__Lachnospiraceae;g__Anaerocolumna	-0.445386601	0.032098232	-0.851329781	-0.039443422	0.168829559	-0.443503285	0.070969466	-0.925848895	0.038842324	0.119213355	-0.174863554	0.569592852	-0.78614088	0.436413772	0.690866657	-0.613123851	0.00592999	-1.042718196	-0.183529505	0.01098301
d__Bacteria;p__Firmicutes;c__Clostridia;o__Lachnospirales;f__Lachnospiraceae;g__Epulopiscium	-0.605553356	0.084414779	-1.29599604	0.084889327	0.168829559	-0.572536073	0.017846432	-1.043428095	-0.101644052	0.037479708	0.552231575	0.639521488	-1.792534814	2.896997963	0.746423749	-0.982171176	0.000264231	-1.488094258	-0.476248094	0.000689184
d__Bacteria;p__Firmicutes;c__Clostridia;o__Lachnospirales;f__Lachnospiraceae;g__Herbinix	-0.50374108	0.044086262	-0.99368054	-0.01380162	0.168829559	-0.739603202	0.003491062	-1.228053706	-0.251152698	0.014364264	-0.806374597	0.00259807	-1.320122766	-0.292626428	0.009894223	-0.758654237	9.75E-05	-1.12142621	-0.395882264	0.00046785
d__Bacteria;p__Firmicutes;c__Clostridia;o__Lachnospirales;f__Lachnospiraceae;g__Lachnoclostridium	-0.406769991	0.03733745	-0.788843198	-0.024696783	0.168829559	-0.448460767	0.014975861	-0.807200612	-0.089720923	0.032637049	-0.610251945	0.00147882	-0.977049675	-0.243454216	0.00854208	-0.544129394	0.000343358	-0.830359992	-0.257898797	0.000866291
d__Bacteria;p__Firmicutes;c__Clostridia;o__Lachnospirales;f__Lachnospiraceae;g__Lachnotalea	-0.384513204	0.056095807	-0.779363829	0.010337421	0.168829559	-0.551126531	0.004929152	-0.930047515	-0.172205546	0.015468989	-0.534237511	0.006809665	-0.915763921	-0.152711101	0.017387785	-0.583775303	0.000368996	-0.892674484	-0.274876122	0.000921322
d__Bacteria;p__Firmicutes;c__Clostridia;o__Lachnospirales;f__Lachnospiraceae;g__Tyzzerella	-0.605553356	0.084414779	-1.29599604	0.084889327	0.168829559	-0.89201316	0.005952624	-1.519693004	-0.264333316	0.015468989	-1.132929624	0.003548878	-1.880223859	-0.385635389	0.009894223	-0.982171176	0.000264231	-1.488094258	-0.476248094	0.000689184
d__Bacteria;p__Firmicutes;c__Clostridia;o__Lachnospirales;f__Lachnospiraceae;g__uncultured	-0.605553356	0.084414779	-1.29599604	0.084889327	0.168829559	-0.091924023	0.856308875	-1.099754086	0.91590604	0.896005313	-1.132929624	0.003548878	-1.880223859	-0.385635389	0.009894223	-0.982171176	0.000264231	-1.488094258	-0.476248094	0.000689184
d__Bacteria;p__Firmicutes;c__Clostridia;o__Oscillospirales;__;__	-0.605553356	0.084414779	-1.29599604	0.084889327	0.168829559	-0.58249004	0.017623787	-1.0605966	-0.104383481	0.037127444	-1.132929624	0.003548878	-1.880223859	-0.385635389	0.009894223	-0.982171176	0.000264231	-1.488094258	-0.476248094	0.000689184
d__Bacteria;p__Firmicutes;c__Clostridia;o__Oscillospirales;f__Ruminococcaceae;g__Candidatus_Soleaferrea	-0.537980502	0.061552435	-1.10286485	0.026903846	0.168829559	-0.678290659	0.004646084	-1.141347134	-0.215234185	0.015468989	-0.816810111	0.002317737	-1.330874188	-0.302746034	0.009894223	-0.726322741	0.000194431	-1.091665722	-0.360979761	0.000689184
d__Bacteria;p__Firmicutes;c__Clostridia;o__Oscillospirales;f__Ruminococcaceae;g__Ruminococcus	-0.362697718	0.048677277	-0.723217581	-0.002177855	0.168829559	-0.58281773	0.003361516	-0.966089753	-0.199545707	0.014105612	-0.571332461	0.00195307	-0.924516764	-0.218148158	0.009894223	-0.529343533	0.000444845	-0.813825266	-0.244861801	0.00108161
d__Bacteria;p__Firmicutes;c__Clostridia;o__Peptostreptococcales.Tissierellales;f__Peptostreptococcaceae;__	-1.200617891	0.01119961	-2.117652553	-0.28358323	0.168829559	-1.0971032	0.002647124	-1.79991194	-0.394294461	0.011617931	-1.241401062	0.001354886	-1.981178699	-0.501623426	0.008098523	-1.100504462	3.89E-05	-1.595055805	-0.605953119	0.000219464
d__Bacteria;p__Firmicutes;c__Clostridia;o__Peptostreptococcales.Tissierellales;f__Peptostreptococcaceae;g__Clostridioides	-0.475021896	0.056685411	-0.964020164	0.013976371	0.168829559	-0.651880789	0.00656187	-1.116278781	-0.187482796	0.016668416	-1.760016959	0.046018278	-3.487956237	-0.03207768	0.08953988	-0.738977109	0.000178617	-1.108302566	-0.369651653	0.000689184
d__Bacteria;p__Firmicutes;c__Clostridia;o__Peptostreptococcales.Tissierellales;f__Peptostreptococcaceae;g__Paraclostridium	-0.098174943	0.751750345	-0.716654726	0.520304839	0.843780947	0.115330504	0.791681327	-0.751416335	0.982077344	0.854180599	-0.263954853	0.394590722	-0.879306924	0.351397219	0.530180471	-0.679697683	0.001354215	-1.083788025	-0.275607341	0.002931346
d__Bacteria;p__Firmicutes;c__Clostridia;o__Peptostreptococcales.Tissierellales;f__Peptostreptococcaceae;g__Romboutsia	-0.640728063	0.05042716	-1.282689628	0.001233503	0.168829559	-0.974991232	0.006944751	-1.674656497	-0.275325967	0.017556331	-1.241739011	0.065792694	-2.566993777	0.083515755	0.12315643	-0.377498013	0.048004752	-0.751569046	-0.003426981	0.072628474
d__Bacteria;p__Firmicutes;c__Clostridia;o__Peptostreptococcales.Tissierellales;f__Peptostreptococcaceae;g__Sporacetigenium	0.217788093	0.754712748	-1.171372875	1.606949062	0.845666137	-0.323159161	0.23690899	-0.863103098	0.216784776	0.328924608	-0.586482049	0.140335182	-1.371284504	0.198320407	0.232370322	0.033057751	0.936891267	-0.799068871	0.865184373	0.955048075
d__Bacteria;p__Firmicutes;c__Clostridia;o__Peptostreptococcales.Tissierellales;f__Peptostreptococcaceae;g__Terrisporobacter	-0.605553356	0.084414779	-1.29599604	0.084889327	0.168829559	-0.89201316	0.005952624	-1.519693004	-0.264333316	0.015468989	-1.132929624	0.003548878	-1.880223859	-0.385635389	0.009894223	-0.982171176	0.000264231	-1.488094258	-0.476248094	0.000689184
d__Bacteria;p__Firmicutes;c__Clostridia;o__Peptostreptococcales.Tissierellales;f__Peptostreptococcales.Tissierellales;g__Alkaliphilus	-0.605553356	0.084414779	-1.29599604	0.084889327	0.168829559	0.0535992	0.828715491	-0.438212318	0.545410719	0.878772131	-1.132929624	0.003548878	-1.880223859	-0.385635389	0.009894223	-0.438261278	0.018866112	-0.801386762	-0.075135793	0.031503412
d__Bacteria;p__Firmicutes;c__Clostridia;o__Peptostreptococcales.Tissierellales;f__Peptostreptococcales.Tissierellales;g__Anaerosalibacter	-0.605553356	0.084414779	-1.29599604	0.084889327	0.168829559	-0.89201316	0.005952624	-1.519693004	-0.264333316	0.015468989	-1.132929624	0.003548878	-1.880223859	-0.385635389	0.009894223	-0.982171176	0.000264231	-1.488094258	-0.476248094	0.000689184
d__Bacteria;p__Firmicutes;c__Clostridia;o__Peptostreptococcales.Tissierellales;f__Peptostreptococcales.Tissierellales;g__Gottschalkia	-0.605553356	0.084414779	-1.29599604	0.084889327	0.168829559	-0.89201316	0.005952624	-1.519693004	-0.264333316	0.015468989	-1.132929624	0.003548878	-1.880223859	-0.385635389	0.009894223	-0.982171176	0.000264231	-1.488094258	-0.476248094	0.000689184
d__Bacteria;p__Firmicutes;c__Clostridia;o__Peptostreptococcales.Tissierellales;f__Peptostreptococcales.Tissierellales;g__Tepidimicrobium	-0.448226067	0.060643876	-0.91716597	0.020713837	0.168829559	-0.383097766	0.02760423	-0.722788386	-0.043407146	0.053778895	-0.781342491	0.002438979	-1.275766277	-0.286918706	0.009894223	-1.060012577	0.027770544	-2.000005837	-0.120019317	0.044399107
d__Bacteria;p__Firmicutes;c__Clostridia;o__Peptostreptococcales.Tissierellales;f__Peptostreptococcales.Tissierellales;g__Tissierella	-0.105857985	0.790374424	-0.899552644	0.687836673	0.867151525	0.179907147	0.620595388	-0.54110826	0.900922554	0.713639529	-0.95243985	0.014985847	-1.713368926	-0.191510773	0.034421639	-0.283468854	0.332139846	-0.8636621	0.296724391	0.405117612
d__Bacteria;p__Firmicutes;c__Clostridia;o__Thermincolales;f__Thermincolaceae;g__Thermincola	-0.605553356	0.084414779	-1.29599604	0.084889327	0.168829559	-0.89201316	0.005952624	-1.519693004	-0.264333316	0.015468989	-1.132929624	0.003548878	-1.880223859	-0.385635389	0.009894223	-0.982171176	0.000264231	-1.488094258	-0.476248094	0.000689184
d__Bacteria;p__Firmicutes;c__Desulfitobacteriia;o__Desulfitobacteriales;f__Desulfitobacteriaceae;g__Desulfitobacterium	-0.606144129	0.052001121	-1.217720774	0.005432515	0.168829559	-0.874806261	0.004954743	-1.476645553	-0.272966969	0.015468989	-1.03766434	0.00214092	-1.685280036	-0.390048644	0.009894223	-0.924785898	8.93E-05	-1.364264216	-0.485307581	0.000436365
d__Bacteria;p__Firmicutes;c__Desulfitobacteriia;o__Desulfitobacteriales;f__Desulfitobacteriaceae;g__Desulfosporosinus	-0.35439102	0.024480857	-0.661488513	-0.047293528	0.168829559	-0.658034656	0.006345	-1.124813948	-0.191255364	0.016300976	-0.443697673	0.001243839	-0.705927143	-0.181468202	0.007758013	-0.448399299	0.000596377	-0.695508449	-0.20129015	0.001394196
d__Bacteria;p__Firmicutes;c__Desulfitobacteriia;o__Desulfitobacteriales;f__Heliobacteriaceae;g__uncultured	-0.605553356	0.084414779	-1.29599604	0.084889327	0.168829559	-0.89201316	0.005952624	-1.519693004	-0.264333316	0.015468989	-1.132929624	0.003548878	-1.880223859	-0.385635389	0.009894223	-0.361114269	0.042624986	-0.709811137	-0.012417402	0.065303134
d__Bacteria;p__Firmicutes;c__Limnochordia;o__Limnochordales;f__Limnochordaceae;g__Limnochordaceae	-0.353738761	0.027137204	-0.666063951	-0.041413571	0.168829559	-0.609628593	0.020300797	-1.121800096	-0.09745709	0.041744317	-1.076098431	0.108504185	-2.396943924	0.244747063	0.1883604	-0.751852523	0.04225324	-1.476499269	-0.027205776	0.064859545
d__Bacteria;p__Firmicutes;c__Limnochordia;o__Limnochordia;f__Limnochordia;g__Hydrogenispora	0.430496795	0.473801942	-0.764993218	1.625986809	0.621495815	-0.526649216	0.003437201	-0.873851068	-0.179447364	0.014254008	-0.952144809	0.026295678	-1.788365872	-0.115923745	0.055548299	-0.297510604	0.113001743	-0.667589222	0.072568014	0.156418202
d__Bacteria;p__Firmicutes;c__Negativicutes;o__Veillonellales.Selenomonadales;f__Sporomusaceae;g__Anaerosinus	-0.605553356	0.084414779	-1.29599604	0.084889327	0.168829559	-0.89201316	0.005952624	-1.519693004	-0.264333316	0.015468989	-0.718773984	0.013520405	-1.283992838	-0.153555131	0.031375292	-0.982171176	0.000264231	-1.488094258	-0.476248094	0.000689184
d__Bacteria;p__Firmicutes;c__Negativicutes;o__Veillonellales.Selenomonadales;f__Sporomusaceae;g__Anaerospora	-0.626542702	0.064912654	-1.293107355	0.040021951	0.168829559	-1.061981126	0.003898663	-1.772226449	-0.351735803	0.015373691	-1.110998925	0.002705635	-1.821953009	-0.400044841	0.009894223	-0.977977671	0.00013926	-1.45777944	-0.498175903	0.000591752
d__Bacteria;p__Firmicutes;c__Negativicutes;o__Veillonellales.Selenomonadales;f__Sporomusaceae;g__Pelosinus	-0.605553356	0.084414779	-1.29599604	0.084889327	0.168829559	-0.809407046	0.008763432	-1.408455317	-0.210358776	0.020635204	-1.087515185	0.005163218	-1.837463197	-0.337567174	0.013832866	-0.982171176	0.000264231	-1.488094258	-0.476248094	0.000689184
d__Bacteria;p__Firmicutes;c__Negativicutes;o__Veillonellales.Selenomonadales;f__Sporomusaceae;g__Sporomusa	-0.605553356	0.084414779	-1.29599604	0.084889327	0.168829559	-0.638446304	0.018088583	-1.164697786	-0.112194821	0.037804182	1.023826353	0.456734507	-1.708301312	3.755954019	0.592216147	-0.982171176	0.000264231	-1.488094258	-0.476248094	0.000689184
d__Bacteria;p__Firmicutes;c__Negativicutes;o__Veillonellales.Selenomonadales;f__Sporomusaceae;g__uncultured	-0.605553356	0.084414779	-1.29599604	0.084889327	0.168829559	-0.89201316	0.005952624	-1.519693004	-0.264333316	0.015468989	-1.132929624	0.003548878	-1.880223859	-0.385635389	0.009894223	-0.982171176	0.000264231	-1.488094258	-0.476248094	0.000689184
d__Bacteria;p__Firmicutes;c__Sulfobacillia;o__Sulfobacillales;f__Sulfobacillaceae;g__uncultured	-0.475021896	0.056685411	-0.964020164	0.013976371	0.168829559	-0.688451361	0.004564398	-1.157453475	-0.219449247	0.015468989	-1.292165335	0.068910343	-2.687455746	0.103125076	0.128082338	-0.738977109	0.000178617	-1.108302566	-0.369651653	0.000689184
d__Bacteria;p__Firmicutes;c__Symbiobacteriia;o__Symbiobacteriales;f__Symbiobacteraceae;g__Symbiobacterium	-0.475021896	0.056685411	-0.964020164	0.013976371	0.168829559	-0.238846466	0.566595409	-1.065445292	0.587752361	0.662145522	-1.760016959	0.046018278	-3.487956237	-0.03207768	0.08953988	-0.738977109	0.000178617	-1.108302566	-0.369651653	0.000689184
d__Bacteria;p__Firmicutes;c__Symbiobacteriia;o__Symbiobacteriales;f__Symbiobacteraceae;g__uncultured	-0.605553356	0.084414779	-1.29599604	0.084889327	0.168829559	-0.89201316	0.005952624	-1.519693004	-0.264333316	0.015468989	-1.063851818	0.00521985	-1.798466963	-0.329236673	0.013843568	-0.897387895	0.000433697	-1.378639176	-0.416136615	0.001061045
d__Bacteria;p__Fusobacteriota;c__Fusobacteriia;o__Fusobacteriales;f__Leptotrichiaceae;g__uncultured	-0.605553356	0.084414779	-1.29599604	0.084889327	0.168829559	-0.262026716	0.211243536	-0.675995163	0.151941731	0.299340617	-1.132929624	0.003548878	-1.880223859	-0.385635389	0.009894223	-0.982171176	0.000264231	-1.488094258	-0.476248094	0.000689184
d__Bacteria;p__GAL15;c__GAL15;o__GAL15;f__GAL15;g__GAL15	-0.710042825	0.000669665	-1.105108345	-0.314977304	0.074332669	-0.530079499	0.13268341	-1.224739399	0.164580401	0.203731572	-0.146129102	0.665075168	-0.817485571	0.525227367	0.76998431	-0.830477645	4.18E-06	-1.157628812	-0.503326478	3.05E-05
d__Bacteria;p__Gemmatimonadota;c__AKAU4049;o__AKAU4049;f__AKAU4049;g__AKAU4049	-0.669507471	0.059675101	-1.367229564	0.028214622	0.168829559	-0.183880915	0.478009271	-0.697581583	0.329819752	0.576090502	0.227398325	0.801057031	-1.568403239	2.023199888	0.872975135	0.242480892	0.562562214	-0.590945867	1.075907651	0.640031127
d__Bacteria;p__Gemmatimonadota;c__BD2.11_terrestrial_group;o__BD2.11_terrestrial_group;f__BD2.11_terrestrial_group;g__BD2.11_terrestrial_group	-0.280397613	0.48748724	-1.083840526	0.5230453	0.632929105	1.012021716	0.001993863	0.382693507	1.641349924	0.009184561	0.059523898	0.932349034	-1.33610434	1.455152136	0.954115938	0.109649689	0.805207989	-0.776298321	0.995597699	0.848209751
d__Bacteria;p__Gemmatimonadota;c__Gemmatimonadetes;o__Gemmatimonadales;f__Gemmatimonadaceae;__	0.495461558	0.153224357	-0.189940026	1.180863143	0.276013739	0.69172767	0.143379194	-0.240097862	1.623553202	0.217826083	-0.560767254	0.266691855	-1.560728633	0.439194126	0.393676097	0.452060519	0.065808547	-0.030511336	0.934632375	0.097325106
d__Bacteria;p__Gemmatimonadota;c__Gemmatimonadetes;o__Gemmatimonadales;f__Gemmatimonadaceae;g__Gemmatimonas	0.159540783	0.509171888	-0.321373232	0.640454797	0.650585619	-0.360181083	0.175075852	-0.884287315	0.163925149	0.254949166	0.555131231	0.09326246	-0.095795671	1.206058133	0.165357485	0.319703329	0.13302057	-0.100300653	0.739707311	0.181423042
d__Bacteria;p__Gemmatimonadota;c__Gemmatimonadetes;o__Gemmatimonadales;f__Gemmatimonadaceae;g__Roseisolibacter	0.111087106	0.734697606	-0.542123699	0.764297912	0.832868407	-1.331627534	0.000104298	-1.978901222	-0.684353846	0.000659164	-0.476455133	0.304590482	-1.396310222	0.443399956	0.438234949	-1.052585482	0.007696832	-1.81562741	-0.289543555	0.01381752
d__Bacteria;p__Gemmatimonadota;c__Gemmatimonadetes;o__Gemmatimonadales;f__Gemmatimonadaceae;g__uncultured	-0.171065116	0.555773401	-0.749086127	0.406955895	0.699370356	0.036576029	0.899805736	-0.540175092	0.613327151	0.929211152	-0.500236005	0.124197703	-1.141776028	0.141304017	0.211384434	0.239191707	0.217096416	-0.144500182	0.622883596	0.279884105
d__Bacteria;p__Gemmatimonadota;c__Longimicrobia;o__Longimicrobiales;f__Longimicrobiaceae;g__Longimicrobiaceae	-0.605553356	0.084414779	-1.29599604	0.084889327	0.168829559	-0.176823954	0.231937358	-0.469114348	0.11546644	0.32315787	-1.132929624	0.003548878	-1.880223859	-0.385635389	0.009894223	-0.386893295	0.095642917	-0.844085256	0.070298665	0.135845655
d__Bacteria;p__Gemmatimonadota;c__Longimicrobia;o__Longimicrobiales;f__Longimicrobiaceae;g__Longimicrobium	-0.605553356	0.084414779	-1.29599604	0.084889327	0.168829559	-0.89201316	0.005952624	-1.519693004	-0.264333316	0.015468989	-1.132929624	0.003548878	-1.880223859	-0.385635389	0.009894223	-0.982171176	0.000264231	-1.488094258	-0.476248094	0.000689184
d__Bacteria;p__Gemmatimonadota;c__Longimicrobia;o__Longimicrobiales;f__Longimicrobiaceae;g__YC.ZSS.LKJ147	0.264940936	0.670699185	-0.976370624	1.506252496	0.786887223	-0.362705076	0.458181571	-1.331659067	0.606248915	0.557724871	-1.011038608	0.043509617	-1.991692149	-0.030385066	0.085715576	0.561837779	0.118313985	-0.147537189	1.271212748	0.163056305
d__Bacteria;p__Gemmatimonadota;c__S0134_terrestrial_group;o__S0134_terrestrial_group;f__S0134_terrestrial_group;g__S0134_terrestrial_group	0.316108594	0.609964481	-0.917908691	1.55012588	0.743261738	1.012939892	0.022508237	0.146834832	1.879044953	0.04541892	-1.109346405	0.00056611	-1.71970707	-0.498985739	0.004023974	1.339585481	0.000266716	0.649045821	2.030125142	0.000693373
d__Bacteria;p__Halanaerobiaeota;c__Halanaerobiia;o__Halanaerobiales;f__Halanaerobiaceae;g__Halocella	-0.502496595	0.053810857	-1.013510151	0.008516961	0.168829559	-0.718626119	0.004346844	-1.205366386	-0.231885852	0.015468989	-0.870019566	0.002171867	-1.413824867	-0.326214265	0.009894223	-0.776805094	0.000140625	-1.158183677	-0.39542651	0.000591752
d__Bacteria;p__Hydrogenedentes;c__Hydrogenedentia;o__Hydrogenedentiales;f__Hydrogenedensaceae;g__Hydrogenedensaceae	-0.669507471	0.059675101	-1.367229564	0.028214622	0.168829559	-0.149979142	0.705840713	-0.938531131	0.638572847	0.788329186	-1.182272361	0.002105889	-1.918866345	-0.445678377	0.009894223	-0.623592722	0.002297558	-1.014922596	-0.232262848	0.004757934
d__Bacteria;p__Latescibacterota;c__Latescibacteria;o__Latescibacterales;f__Latescibacteraceae;g__Latescibacteraceae	-0.015366885	0.963963715	-0.693468193	0.662734423	0.97571183	0.429146009	0.06940403	-0.03492941	0.893221429	0.117281676	0.16627253	0.692357893	-0.669669036	1.002214095	0.7916962	0.07826852	0.82348328	-0.620910974	0.777448014	0.859183051
d__Bacteria;p__Latescibacterota;c__Latescibacterota;o__Latescibacterota;f__Latescibacterota;g__Latescibacterota	0.37228008	0.269230538	-0.295888229	1.04044839	0.425868708	0.866923849	1.51E-05	0.493857305	1.239990393	0.000110347	0.657737981	0.092392461	-0.111403816	1.426879779	0.164183899	1.295211948	1.61E-07	0.859941828	1.730482067	1.46E-06
d__Bacteria;p__MBNT15;c__MBNT15;o__MBNT15;f__MBNT15;g__MBNT15	0.162314767	0.76425103	-0.916295956	1.240925489	0.852664764	1.01972827	0.000904067	0.432052278	1.607404262	0.004549126	0.375667746	0.467346807	-0.650968273	1.402303766	0.602018989	0.361307738	0.079278319	-0.043572334	0.766187809	0.114666533
d__Bacteria;p__Methylomirabilota;c__Methylomirabilia;o__Rokubacteriales;f__Rokubacteriales;g__Rokubacteriales	-0.224611032	0.686672047	-1.333963819	0.884741754	0.802049216	0.590533732	0.026842336	0.069583091	1.111484373	0.052684336	-0.636733557	0.116217708	-1.43560099	0.162133875	0.199555542	0.866903121	0.010587559	0.209997976	1.523808266	0.018457738
d__Bacteria;p__Methylomirabilota;c__Methylomirabilia;o__Rokubacteriales;f__WX65;g__WX65	0.479111622	0.386984413	-0.621397463	1.579620706	0.548170021	0.965431982	0.000165314	0.480562169	1.450301795	0.001000751	0.466072089	0.301730095	-0.42838495	1.360529127	0.434822	0.797770593	0.008660243	0.210109455	1.385431731	0.015406836
d__Bacteria;p__Myxococcota;__;__;__;__	-0.605553356	0.084414779	-1.29599604	0.084889327	0.168829559	-0.89201316	0.005952624	-1.519693004	-0.264333316	0.015468989	-0.718773984	0.013520405	-1.283992838	-0.153555131	0.031375292	-0.298514592	0.477499747	-1.134280264	0.537251081	0.558972256
d__Bacteria;p__Myxococcota;c__Myxococcia;o__Myxococcales;__;__	-0.310373615	0.057601427	-0.631096957	0.010349728	0.168829559	-0.388913836	0.008480383	-0.675472928	-0.102354744	0.020544355	-0.349783877	0.013285252	-0.624110623	-0.07545713	0.031057966	-0.864123279	0.111261434	-1.933706444	0.205459887	0.154824111
d__Bacteria;p__Myxococcota;c__Myxococcia;o__Myxococcales;f__27F.1492R;g__27F.1492R	-0.388591335	0.074005734	-0.816133046	0.038950375	0.168829559	0.225559072	0.595685765	-0.617649452	1.068767597	0.691030476	-0.457948009	0.003565437	-0.760177152	-0.155718866	0.009922856	-0.448149389	0.252300701	-1.223961414	0.327662636	0.317235463
d__Bacteria;p__Myxococcota;c__Myxococcia;o__Myxococcales;f__Anaeromyxobacteraceae;g__Anaeromyxobacter	0.425759222	0.207382468	-0.242773284	1.094291728	0.353401225	0.199005009	0.688125069	-0.784813975	1.182823994	0.774385761	0.747906508	0.06726624	-0.054756988	1.550570004	0.125320103	-0.819795326	0.044236466	-1.617728433	-0.02186222	0.067314506
d__Bacteria;p__Myxococcota;c__Myxococcia;o__Myxococcales;f__Myxococcaceae;__	-0.731711541	0.006321918	-1.248460403	-0.214962678	0.168829559	0.694832073	0.079259889	-0.083148295	1.47281244	0.130177364	0.754675141	0.011029454	0.178880994	1.330469287	0.026571722	1.282662431	0.009416248	0.326768147	2.238556716	0.016639237
d__Bacteria;p__Myxococcota;c__Myxococcia;o__Myxococcales;f__Myxococcaceae;g__Corallococcus	-0.40823065	0.066911781	-0.845857652	0.029396352	0.168829559	-0.332487567	0.123501642	-0.757682639	0.092707505	0.191494204	-0.706461263	0.006874907	-1.211608078	-0.201314448	0.017526014	-0.539800434	0.000522174	-0.833878069	-0.2457228	0.001242822
d__Bacteria;p__Myxococcota;c__Myxococcia;o__Myxococcales;f__Myxococcaceae;g__Cystobacter	-0.493578565	0.045383307	-0.976662822	-0.010494308	0.168829559	-0.714377706	0.003313791	-1.183414593	-0.24534082	0.014028596	-0.818802379	0.001804038	-1.320862995	-0.316741764	0.0096829	-1.044984967	0.010002173	-1.830416391	-0.259553544	0.01755665
d__Bacteria;p__Myxococcota;c__Myxococcia;o__Myxococcales;f__Myxococcaceae;g__KD3.10	-0.475175825	0.02709207	-0.894592159	-0.055759492	0.168829559	0.23912839	0.520650074	-0.498991305	0.977248084	0.617587925	0.835676607	0.151620165	-0.314884936	1.98623815	0.245878109	0.714488833	0.15522566	-0.278665211	1.707642877	0.208642327
d__Bacteria;p__Myxococcota;c__Myxococcia;o__Myxococcales;f__Myxococcaceae;g__Myxococcaceae	-0.605553356	0.084414779	-1.29599604	0.084889327	0.168829559	-0.89201316	0.005952624	-1.519693004	-0.264333316	0.015468989	-1.132929624	0.003548878	-1.880223859	-0.385635389	0.009894223	-0.982171176	0.000264231	-1.488094258	-0.476248094	0.000689184
d__Bacteria;p__Myxococcota;c__Myxococcia;o__Myxococcales;f__Myxococcaceae;g__Myxococcus	-1.067936969	0.01925004	-1.955649641	-0.180224296	0.168829559	-0.355144106	0.33169464	-1.079259432	0.36897122	0.432391285	0.210256422	0.766418668	-1.198040632	1.618553477	0.84479556	-0.516492235	0.006567308	-0.88315307	-0.1498314	0.012064275
d__Bacteria;p__Myxococcota;c__Myxococcia;o__Myxococcales;f__Myxococcaceae;g__P3OB.42	-0.638606287	0.060242074	-1.305648154	0.028435579	0.168829559	0.38378576	0.390999932	-0.50233326	1.26990478	0.490301502	-0.072271046	0.867450251	-0.93407976	0.789537668	0.91050315	-1.041677207	0.001233808	-1.655378066	-0.427976348	0.002704095
d__Bacteria;p__Myxococcota;c__Myxococcia;o__Myxococcales;f__Myxococcaceae;g__uncultured	-0.21035054	0.715048852	-1.358386797	0.937685718	0.821811426	0.518928307	0.07616893	-0.055955832	1.093812446	0.1261498	0.187665414	0.623022067	-0.57147848	0.946809308	0.735874866	0.777443718	0.004857178	0.246086341	1.308801094	0.0091902
d__Bacteria;p__Myxococcota;c__Myxococcia;o__Myxococcales;f__Vulgatibacteraceae;g__Vulgatibacter	0.45953506	0.187318875	-0.229969717	1.149039838	0.326179881	1.110792833	0.009058999	0.284951776	1.93663389	0.021110942	0.384656392	0.554827576	-0.910026271	1.679339055	0.678170345	0.135566218	0.701325345	-0.568483594	0.83961603	0.765346746
d__Bacteria;p__Myxococcota;c__Polyangia;__;__;__	-0.394101284	0.05788548	-0.801821871	0.013619304	0.168829559	-0.548228636	0.004963048	-0.925469028	-0.170988244	0.015468989	-0.308297045	0.061170937	-0.63147412	0.01488003	0.114777334	-0.100389014	0.798688402	-0.884680982	0.683902954	0.843780253
d__Bacteria;p__Myxococcota;c__Polyangia;o__Blfdi19;f__Blfdi19;g__Blfdi19	0.143556129	0.691960131	-0.578332603	0.865444861	0.803694952	0.976945703	0.048716472	0.005645318	1.948246088	0.086680208	0.936105534	0.141176748	-0.319249791	2.191460859	0.232786739	-0.43625925	0.008676316	-0.75770259	-0.11481591	0.015418048
d__Bacteria;p__Myxococcota;c__Polyangia;o__FFCH16767;f__FFCH16767;g__FFCH16767	-0.605553356	0.084414779	-1.29599604	0.084889327	0.168829559	-0.158704303	0.776885717	-1.270351344	0.952942737	0.843049061	-1.132929624	0.003548878	-1.880223859	-0.385635389	0.009894223	-0.982171176	0.000264231	-1.488094258	-0.476248094	0.000689184
d__Bacteria;p__Myxococcota;c__Polyangia;o__Haliangiales;f__Haliangiaceae;g__Haliangium	0.313534972	0.092325848	-0.053187505	0.680257449	0.182112735	0.756831466	0.000281647	0.361207615	1.152455316	0.001624098	0.463346816	0.00806669	0.124941036	0.801752595	0.020109378	0.646784053	0.032086245	0.057287086	1.23628102	0.050380194
d__Bacteria;p__Myxococcota;c__Polyangia;o__MSB.4B10;f__MSB.4B10;g__MSB.4B10	-0.605553356	0.084414779	-1.29599604	0.084889327	0.168829559	-0.89201316	0.005952624	-1.519693004	-0.264333316	0.015468989	-1.132929624	0.003548878	-1.880223859	-0.385635389	0.009894223	-0.982171176	0.000264231	-1.488094258	-0.476248094	0.000689184
d__Bacteria;p__Myxococcota;c__Polyangia;o__Nannocystales;f__Nannocystaceae;__	-0.510178635	0.032435456	-0.976122476	-0.044234794	0.168829559	0.078674194	0.800896216	-0.540596218	0.697944607	0.86252112	0.043353001	0.944719245	-1.201090534	1.287796536	0.963027757	-0.720396479	6.92E-05	-1.056748615	-0.384044344	0.000352231
d__Bacteria;p__Myxococcota;c__Polyangia;o__Nannocystales;f__Nannocystaceae;g__Nannocystaceae	-0.605553356	0.084414779	-1.29599604	0.084889327	0.168829559	0.171946471	0.703496975	-0.724599993	1.068492935	0.787199165	-1.132929624	0.003548878	-1.880223859	-0.385635389	0.009894223	-0.015067053	0.972282884	-0.879361256	0.84922715	0.980359355
d__Bacteria;p__Myxococcota;c__Polyangia;o__Nannocystales;f__Nannocystaceae;g__Nannocystis	-0.373997134	0.074962432	-0.786880068	0.0388858	0.168829559	0.483810511	0.311042663	-0.461160616	1.428781639	0.409539506	-0.660243769	0.002360923	-1.076588646	-0.243898892	0.009894223	1.422924805	0.076673872	-0.15732406	3.00317367	0.111615655
d__Bacteria;p__Myxococcota;c__Polyangia;o__Polyangiales;__;__	0.332472204	0.721451231	-1.525708445	2.190652853	0.82317429	-0.769614134	0.003400869	-1.27638852	-0.262839748	0.014140455	-0.989141216	0.00210661	-1.605430311	-0.372852122	0.009894223	-0.098066135	0.81760547	-0.945374836	0.749242566	0.85666679
d__Bacteria;p__Myxococcota;c__Polyangia;o__Polyangiales;f__Amb.16S.1034;g__Amb.16S.1034	-0.382086636	0.056603532	-0.775280803	0.011107531	0.168829559	-0.547957407	0.004967455	-0.925051576	-0.170863237	0.015468989	0.679545915	0.150231027	-0.252826061	1.611917892	0.24389358	0.01883185	0.95582803	-0.658793081	0.696456781	0.970589853
d__Bacteria;p__Myxococcota;c__Polyangia;o__Polyangiales;f__BIrii41;g__BIrii41	0.539542475	0.015941015	0.104651898	0.974433052	0.168829559	1.179851257	0.000825068	0.505462757	1.854239756	0.004206413	0.660048422	0.032994416	0.055028127	1.265068717	0.067793213	1.230591262	1.58E-06	0.769804288	1.691378237	1.25E-05
d__Bacteria;p__Myxococcota;c__Polyangia;o__Polyangiales;f__Eel.36e1D6;g__Eel.36e1D6	0.714116613	0.430478333	-1.086842538	2.515075764	0.585632328	1.468643381	0.182124011	-0.70380077	3.641087532	0.263271672	-0.764315154	0.008672344	-1.328053386	-0.200576922	0.021517231	-0.178720126	0.628334973	-0.913830778	0.556390526	0.70140917
d__Bacteria;p__Myxococcota;c__Polyangia;o__Polyangiales;f__Phaselicystidaceae;g__Phaselicystis	0.271480618	0.40929287	-0.382499481	0.925460717	0.569043303	0.448958748	0.094706847	-0.079482625	0.977400121	0.153316412	-0.440574333	0.329225847	-1.335953434	0.454804768	0.464685498	1.118777827	0.001425718	0.450269051	1.787286602	0.003077678
d__Bacteria;p__Myxococcota;c__Polyangia;o__Polyangiales;f__Polyangiaceae;__	0.254415043	0.645164497	-0.846048979	1.354879066	0.767556406	0.436094034	0.211518047	-0.253296976	1.125485045	0.299461034	0.090738786	0.759842691	-0.499869482	0.681347054	0.844104761	-0.537321863	0.042117222	-1.054846188	-0.019797539	0.064713706
d__Bacteria;p__Myxococcota;c__Polyangia;o__Polyangiales;f__Polyangiaceae;g__Aetherobacter	-0.259200831	0.388445983	-0.85642807	0.338026409	0.549746871	0.651282111	0.031098749	0.060777965	1.241786258	0.059558816	0.745064382	0.220529532	-0.458174668	1.948303433	0.335579172	1.107136441	0.026492895	0.133843127	2.080429755	0.042702542
d__Bacteria;p__Myxococcota;c__Polyangia;o__Polyangiales;f__Polyangiaceae;g__Labilithrix	-0.605553356	0.084414779	-1.29599604	0.084889327	0.168829559	0.3211618	0.278487834	-0.264919527	0.907243128	0.378341168	-0.464590516	0.026499157	-0.873190726	-0.055990305	0.055762745	-0.118090305	0.835034787	-1.248097204	1.011916594	0.868040115
d__Bacteria;p__Myxococcota;c__Polyangia;o__Polyangiales;f__Polyangiaceae;g__Minicystis	-0.292612639	0.190477621	-0.734856047	0.149630769	0.330300754	-1.118170294	0.008616265	-1.943834326	-0.292506262	0.020544355	-0.232055293	0.553570905	-1.010630361	0.546519775	0.677503654	-0.536700657	0.000781989	-0.839686018	-0.233715297	0.001796183
d__Bacteria;p__Myxococcota;c__Polyangia;o__Polyangiales;f__Polyangiaceae;g__Pajaroellobacter	0.545004972	0.111643776	-0.130390494	1.220400439	0.215371489	0.184125219	0.726452845	-0.860402105	1.228652544	0.804341622	0.621505955	0.124678365	-0.17659705	1.41960896	0.211778751	0.297687577	0.119154008	-0.079047793	0.674422947	0.163927658
d__Bacteria;p__Myxococcota;c__Polyangia;o__Polyangiales;f__Polyangiaceae;g__Polyangium	-0.605553356	0.084414779	-1.29599604	0.084889327	0.168829559	-0.091924023	0.856308875	-1.099754086	0.91590604	0.896005313	0.572287852	0.583231548	-1.50131982	2.645895523	0.700943932	-0.982171176	0.000264231	-1.488094258	-0.476248094	0.000689184
d__Bacteria;p__Myxococcota;c__Polyangia;o__Polyangiales;f__Polyangiaceae;g__Sorangium	0.184685045	0.650195003	-0.626515768	0.995885858	0.770854782	1.024823831	0.00425384	0.332449977	1.717197686	0.015468989	0.60462999	0.380865434	-0.764510875	1.973770856	0.517662062	1.050060081	4.61E-05	0.572952422	1.527167739	0.000252392
d__Bacteria;p__Myxococcota;c__Polyangia;o__Polyangiales;f__Polyangiaceae;g__uncultured	-0.171989696	0.425241985	-0.600821784	0.256842391	0.582786629	0.742407643	0.249896224	-0.533007264	2.01782255	0.343679676	0.00937836	0.976660927	-0.628688354	0.647445074	0.983251603	0.034882329	0.903601567	-0.539125917	0.608890575	0.929085528
d__Bacteria;p__Myxococcota;c__Polyangia;o__Polyangiales;f__Sandaracinaceae;__	-0.473612882	0.199138402	-1.203648985	0.25642322	0.341937321	-0.89201316	0.005952624	-1.519693004	-0.264333316	0.015468989	-1.132929624	0.003548878	-1.880223859	-0.385635389	0.009894223	-0.982171176	0.000264231	-1.488094258	-0.476248094	0.000689184
d__Bacteria;p__Myxococcota;c__Polyangia;o__Polyangiales;f__Sandaracinaceae;g__Sandaracinus	0.407108875	0.458281669	-0.684578823	1.498796573	0.610796747	0.182920171	0.444017609	-0.290632922	0.656473264	0.545103203	0.373784987	0.463106268	-0.638004763	1.385574736	0.598021024	-0.002246136	0.994377865	-0.637580059	0.633087787	0.997538634
d__Bacteria;p__Myxococcota;c__Polyangia;o__Polyangiales;f__Sandaracinaceae;g__uncultured	0.528347221	0.193778822	-0.276218697	1.332913139	0.334554683	1.266163586	6.11E-06	0.747954319	1.784372854	4.85E-05	0.520291268	0.058620254	-0.019543823	1.060126359	0.110649236	1.483245188	1.59E-06	0.927774366	2.038716011	1.25E-05
d__Bacteria;p__Myxococcota;c__Polyangia;o__Polyangiales;f__uncultured;g__uncultured	0.084354375	0.867792347	-0.925819709	1.094528459	0.922682455	0.089914768	0.815453357	-0.674837846	0.854667382	0.871823604	-0.912677703	0.006723065	-1.563385229	-0.261970177	0.017194485	1.559132075	0.082639729	-0.207994021	3.326258171	0.118983114
d__Bacteria;p__Myxococcota;c__Polyangia;o__mle1.27;f__mle1.27;g__mle1.27	-0.506465132	0.135885377	-1.176915598	0.163985334	0.25197077	0.915733833	0.03911987	0.04692187	1.784545795	0.072546237	0.596951214	0.180964309	-0.284877761	1.478780189	0.284707557	0.912983363	0.013192831	0.198295355	1.627671371	0.022628573
d__Bacteria;p__Myxococcota;c__bacteriap25;o__bacteriap25;f__bacteriap25;g__bacteriap25	0.144024341	0.74866319	-0.751759561	1.039808242	0.843780947	0.265543223	0.390297088	-0.346653568	0.877740015	0.489808896	-0.15134731	0.665840482	-0.848375845	0.545681225	0.770305191	0.89290609	0.007312796	0.250023338	1.535788842	0.013294462
d__Bacteria;p__NB1.j;c__NB1.j;o__NB1.j;f__NB1.j;g__NB1.j	0.681286999	0.237169448	-0.460677905	1.823251903	0.39147844	1.009882361	0.008887959	0.261021405	1.758743316	0.020835275	-0.606935417	0.085671252	-1.301555318	0.087684485	0.153974072	0.081669381	0.818122213	-0.626010115	0.789348876	0.85666679
d__Bacteria;p__Nitrospirota;c__Leptospirillia;o__Leptospirillales;f__Leptospirillaceae;g__Leptospirillum	-0.499641702	0.056484485	-1.013552556	0.014269152	0.168829559	-0.686442581	0.004580196	-1.154268246	-0.218616916	0.015468989	-0.849440125	0.002252151	-1.382416793	-0.316463457	0.009894223	-0.736586404	0.000181828	-1.105212709	-0.367960098	0.000689184
d__Bacteria;p__Patescibacteria;__;__;__;__	-0.605553356	0.084414779	-1.29599604	0.084889327	0.168829559	-0.89201316	0.005952624	-1.519693004	-0.264333316	0.015468989	-1.132929624	0.003548878	-1.880223859	-0.385635389	0.009894223	-0.982171176	0.000264231	-1.488094258	-0.476248094	0.000689184
d__Bacteria;p__Patescibacteria;c__Berkelbacteria;o__Berkelbacteria;f__Berkelbacteria;g__Berkelbacteria	-0.466823929	0.159003893	-1.121853741	0.188205883	0.284690471	-0.880305203	0.006408605	-1.50554489	-0.255065516	0.016368075	-0.618912641	0.001860506	-0.999604675	-0.238220606	0.009894223	-0.65116326	3.91E-05	-0.943876154	-0.358450365	0.000219715
d__Bacteria;p__Patescibacteria;c__Gracilibacteria;o__Absconditabacteriales_.SR1.;f__Absconditabacteriales_.SR1.;g__Absconditabacteriales_.SR1.	-0.537980502	0.061552435	-1.10286485	0.026903846	0.168829559	-0.638912121	0.008019636	-1.106155897	-0.171668345	0.02004909	-0.447856472	0.095117181	-0.976031905	0.08031896	0.167703812	-0.726322741	0.000194431	-1.091665722	-0.360979761	0.000689184
d__Bacteria;p__Patescibacteria;c__Gracilibacteria;o__Candidatus_Abawacabacteria;f__Candidatus_Abawacabacteria;g__Candidatus_Abawacabacteria	-0.605553356	0.084414779	-1.29599604	0.084889327	0.168829559	-0.89201316	0.005952624	-1.519693004	-0.264333316	0.015468989	-1.132929624	0.003548878	-1.880223859	-0.385635389	0.009894223	-0.982171176	0.000264231	-1.488094258	-0.476248094	0.000689184
d__Bacteria;p__Patescibacteria;c__Gracilibacteria;o__Candidatus_Peregrinibacteria;f__Candidatus_Peregrinibacteria;g__Candidatus_Peregrinibacteria	-0.605553356	0.084414779	-1.29599604	0.084889327	0.168829559	-0.89201316	0.005952624	-1.519693004	-0.264333316	0.015468989	-1.132929624	0.003548878	-1.880223859	-0.385635389	0.009894223	-0.982171176	0.000264231	-1.488094258	-0.476248094	0.000689184
d__Bacteria;p__Patescibacteria;c__Microgenomatia;o__Candidatus_Woesebacteria;f__Candidatus_Woesebacteria;g__Candidatus_Woesebacteria	-0.452347676	0.038387424	-0.879652729	-0.025042624	0.168829559	-0.361031622	0.153837692	-0.86024947	0.138186227	0.231049005	-0.442703446	0.387781715	-1.459952881	0.574545988	0.524802356	-0.610924875	0.000210905	-0.920140609	-0.301709142	0.000689184
d__Bacteria;p__Patescibacteria;c__Microgenomatia;o__Microgenomatia;f__Microgenomatia;g__Microgenomatia	-0.605553356	0.084414779	-1.29599604	0.084889327	0.168829559	-0.89201316	0.005952624	-1.519693004	-0.264333316	0.015468989	-1.132929624	0.003548878	-1.880223859	-0.385635389	0.009894223	-0.732099679	0.01218687	-1.298400191	-0.165799167	0.020994411
d__Bacteria;p__Patescibacteria;c__Parcubacteria;__;__;__	-0.595203395	0.064982156	-1.228595992	0.038189201	0.168829559	-0.850166173	0.004887675	-1.434093762	-0.266238585	0.015468989	-1.049930891	0.002753715	-1.723099856	-0.376761925	0.009894223	-0.710890661	0.007406978	-1.223595111	-0.198186211	0.013419302
d__Bacteria;p__Patescibacteria;c__Parcubacteria;o__Candidatus_Azambacteria;f__Candidatus_Azambacteria;g__Candidatus_Azambacteria	-0.014166473	0.982671512	-1.314534841	1.286201895	0.988308251	-0.903020041	0.004420979	-1.515874292	-0.29016579	0.015468989	-1.08413384	0.002737194	-1.778775075	-0.389492604	0.009894223	-0.954601341	0.000148565	-1.42517183	-0.484030853	0.000610508
d__Bacteria;p__Patescibacteria;c__Parcubacteria;o__Candidatus_Giovannonibacteria;f__Candidatus_Giovannonibacteria;g__Candidatus_Giovannonibacteria	-0.605553356	0.084414779	-1.29599604	0.084889327	0.168829559	-0.846163536	0.008562939	-1.47045056	-0.221876511	0.020544355	-1.132929624	0.003548878	-1.880223859	-0.385635389	0.009894223	-0.769060547	0.003197021	-1.269501382	-0.268619712	0.006306123
d__Bacteria;p__Patescibacteria;c__Parcubacteria;o__Candidatus_Jorgensenbacteria;f__Candidatus_Jorgensenbacteria;g__Candidatus_Jorgensenbacteria	-0.615437963	0.063955718	-1.2677741	0.036898174	0.168829559	-0.862551417	0.006300388	-1.473858048	-0.251244785	0.016212725	-0.705699738	0.114932465	-1.58791186	0.176512384	0.197708484	-0.546390838	0.005070862	-0.921807616	-0.170974059	0.009571556
d__Bacteria;p__Patescibacteria;c__Parcubacteria;o__Parcubacteria;f__Parcubacteria;g__Parcubacteria	-0.589992647	0.065901644	-1.220052229	0.040066935	0.168829559	-0.189068164	0.530588312	-0.786883702	0.408747375	0.627630776	0.255075254	0.62916863	-0.795325513	1.305476021	0.739812294	-0.149956815	0.732411221	-1.023636754	0.723723125	0.792148668
d__Bacteria;p__Patescibacteria;c__Saccharimonadia;o__Saccharimonadales;f__Saccharimonadales;g__Saccharimonadales	-0.812861462	0.026351616	-1.526695183	-0.099027741	0.168829559	-0.867259387	0.021415304	-1.602493249	-0.132025526	0.043765649	-0.436022055	0.017753131	-0.793912647	-0.078131463	0.039849844	-0.551572249	0.024286429	-1.028902423	-0.074242075	0.039599458
d__Bacteria;p__Patescibacteria;c__Saccharimonadia;o__Saccharimonadales;f__WWH38;g__WWH38	-0.497729467	0.043855301	-0.981274079	-0.014184855	0.168829559	-0.678306215	0.003915541	-1.132178504	-0.224433926	0.01538409	-1.70809904	0.0404103	-3.339186286	-0.077011794	0.080210633	-0.73315263	0.000117612	-1.088446536	-0.377858723	0.000532867
d__Bacteria;p__Patescibacteria;c__uncultured;o__uncultured;f__uncultured;g__uncultured	-0.750537421	0.000261874	-1.136576368	-0.364498474	0.041323682	-0.531462158	0.080551023	-1.129129134	0.066204817	0.132160556	-1.322619898	0.010013566	-2.317878819	-0.327360976	0.024498305	-0.767478348	8.19E-05	-1.130009987	-0.404946708	0.000407857
d__Bacteria;p__Planctomycetota;__;__;__;__	-0.605553356	0.084414779	-1.29599604	0.084889327	0.168829559	-0.599494102	0.017272452	-1.089963724	-0.109024479	0.036582404	-1.132929624	0.003548878	-1.880223859	-0.385635389	0.009894223	-0.982171176	0.000264231	-1.488094258	-0.476248094	0.000689184
d__Bacteria;p__Planctomycetota;c__BD7.11;o__BD7.11;f__BD7.11;g__BD7.11	-0.071691887	0.88656069	-1.073528062	0.930144288	0.931419953	0.288515179	0.27390533	-0.232950211	0.80998057	0.372756608	1.152933604	0.003487815	0.39395122	1.911915988	0.009894223	-0.474677758	0.22695416	-1.252745873	0.303390357	0.290457149
d__Bacteria;p__Planctomycetota;c__OM190;o__OM190;f__OM190;g__OM190	0.407585511	0.299614387	-0.372107252	1.187278273	0.460810431	1.058123535	0.00551852	0.320532627	1.795714442	0.015468989	0.485634172	0.173479765	-0.219288092	1.190556435	0.274299669	1.497487176	4.66E-06	0.904096465	2.090877888	3.36E-05
d__Bacteria;p__Planctomycetota;c__Phycisphaerae;__;__;__	-0.605553356	0.084414779	-1.29599604	0.084889327	0.168829559	-0.133495479	0.810718958	-1.239976631	0.972985673	0.868431155	-1.132929624	0.003548878	-1.880223859	-0.385635389	0.009894223	-0.982171176	0.000264231	-1.488094258	-0.476248094	0.000689184
d__Bacteria;p__Planctomycetota;c__Phycisphaerae;o__C86;f__C86;g__C86	-0.605553356	0.084414779	-1.29599604	0.084889327	0.168829559	-0.89201316	0.005952624	-1.519693004	-0.264333316	0.015468989	-1.132929624	0.003548878	-1.880223859	-0.385635389	0.009894223	-0.982171176	0.000264231	-1.488094258	-0.476248094	0.000689184
d__Bacteria;p__Planctomycetota;c__Phycisphaerae;o__CCM11a;f__CCM11a;g__CCM11a	-0.357259898	0.144242557	-0.840470629	0.125950834	0.263443003	0.580707312	0.158934629	-0.232345945	1.393760569	0.236233973	-0.324808068	0.497632166	-1.276297308	0.626681172	0.62670675	-0.420735105	0.002822656	-0.690731313	-0.150738897	0.005703139
d__Bacteria;p__Planctomycetota;c__Phycisphaerae;o__Phycisphaerales;f__Phycisphaeraceae;g__AKYG587	0.190704698	0.701071342	-0.799099883	1.180509278	0.81165853	0.619602086	0.311337201	-0.591337	1.830541171	0.409585993	-0.523934919	0.007730965	-0.904414201	-0.143455637	0.019395012	0.015230057	0.969159545	-0.769898442	0.800358557	0.977834887
d__Bacteria;p__Planctomycetota;c__Phycisphaerae;o__Phycisphaerales;f__Phycisphaeraceae;g__CL500.3	-0.19189149	0.508348069	-0.769194718	0.385411738	0.650059362	-0.759660319	0.015014459	-1.367582119	-0.151738519	0.032676096	0.536685941	0.59209998	-1.454763241	2.528135123	0.709980067	0.10290159	0.823288558	-0.815296917	1.021100096	0.859183051
d__Bacteria;p__Planctomycetota;c__Phycisphaerae;o__Phycisphaerales;f__Phycisphaeraceae;g__SM1A02	0.422826673	0.473241042	-0.749868676	1.595522022	0.621276509	0.883955206	0.003785143	0.294776476	1.473133935	0.015178999	1.017755975	0.005469047	0.310903617	1.724608333	0.014288339	1.050823268	2.82E-06	0.645474201	1.456172336	2.15E-05
d__Bacteria;p__Planctomycetota;c__Phycisphaerae;o__Phycisphaerales;f__Phycisphaeraceae;g__Urania.1B.19_marine_sediment_group	-0.605553356	0.084414779	-1.29599604	0.084889327	0.168829559	-0.362641225	0.337762979	-1.111443485	0.386161035	0.436714817	-1.132929624	0.003548878	-1.880223859	-0.385635389	0.009894223	-0.982171176	0.000264231	-1.488094258	-0.476248094	0.000689184
d__Bacteria;p__Planctomycetota;c__Phycisphaerae;o__Phycisphaerales;f__Phycisphaeraceae;g__uncultured	-0.461224446	0.146181898	-1.088123665	0.165674774	0.265754649	-0.569206003	0.016709152	-1.03243212	-0.105979886	0.035821521	-0.585564725	0.034159264	-1.125979276	-0.045150174	0.069732624	-0.865990285	0.000117313	-1.285581965	-0.446398606	0.000532867
d__Bacteria;p__Planctomycetota;c__Phycisphaerae;o__Pla1_lineage;f__Pla1_lineage;g__Pla1_lineage	0.292003346	0.583541124	-0.768511313	1.352518004	0.72108684	0.807914898	0.005918978	0.239815481	1.376014315	0.015468989	-0.510133596	0.222460454	-1.337463838	0.317196646	0.336893087	1.089132729	0.003423088	0.374890423	1.803375036	0.006710103
d__Bacteria;p__Planctomycetota;c__Phycisphaerae;o__S.70;f__S.70;g__S.70	0.479510334	0.357920004	-0.556491396	1.515512064	0.522996903	0.559352406	0.17046191	-0.245765729	1.36447054	0.250258911	0.173470836	0.796379074	-1.164284599	1.511226271	0.870697229	0.124965863	0.762184176	-0.697770814	0.947702539	0.812653128
d__Bacteria;p__Planctomycetota;c__Phycisphaerae;o__Tepidisphaerales;f__CPla.3_termite_group;g__CPla.3_termite_group	-0.411437631	0.481154341	-1.573322382	0.750447121	0.628527773	-0.823333261	0.000500592	-1.274081986	-0.372584536	0.002690257	0.585202351	0.244294149	-0.409799061	1.580203762	0.364707821	-0.735198875	0.002805306	-1.206673121	-0.263724629	0.005675351
d__Bacteria;p__Planctomycetota;c__Phycisphaerae;o__Tepidisphaerales;f__WD2101_soil_group;g__WD2101_soil_group	-0.140557967	0.626076364	-0.715074047	0.433958114	0.754159162	-0.463952966	0.082634742	-0.989351465	0.061445534	0.135298335	0.697076103	0.327909142	-0.7157108	2.109863006	0.463411869	0.337345028	0.027345483	0.039049204	0.635640852	0.043852817
d__Bacteria;p__Planctomycetota;c__Phycisphaerae;o__mle1.8;f__mle1.8;g__mle1.8	0.703954268	0.186982566	-0.351469138	1.759377674	0.32603148	0.063570575	0.895582084	-0.898074347	1.025215497	0.926666465	-1.104585698	0.051983009	-2.218950847	0.009779451	0.099069068	0.133977647	0.717285529	-0.603078716	0.871034011	0.780604528
d__Bacteria;p__Planctomycetota;c__Pla3_lineage;o__Pla3_lineage;f__Pla3_lineage;g__Pla3_lineage	1.20593229	0.00517536	0.375528779	2.036335801	0.168829559	1.140874791	0.000525846	0.513705146	1.768044436	0.00280688	-0.279665553	0.631605551	-1.439581099	0.880249993	0.741414362	-0.140268056	0.584825228	-0.651308814	0.370772703	0.661544236
d__Bacteria;p__Planctomycetota;c__Pla4_lineage;o__Pla4_lineage;f__Pla4_lineage;g__Pla4_lineage	0.446230084	0.385664094	-0.575886513	1.468346681	0.546854977	0.982446346	0.02392098	0.133449583	1.831443108	0.047781478	0.693345751	0.221936328	-0.429827188	1.81651869	0.33670974	-0.087076829	0.77961645	-0.707101306	0.532947647	0.82732667
d__Bacteria;p__Planctomycetota;c__Planctomycetes;o__Gemmatales;f__Gemmataceae;__	-0.352311607	0.25983206	-0.972186919	0.267563705	0.414575319	0.606255948	0.105396809	-0.130599654	1.34311155	0.168379129	-0.383899966	0.383124738	-1.257375008	0.489575076	0.520284713	0.422529347	0.243275667	-0.294942803	1.140001496	0.30686571
d__Bacteria;p__Planctomycetota;c__Planctomycetes;o__Gemmatales;f__Gemmataceae;g__Fimbriiglobus	0.188589605	0.669989165	-0.692974501	1.070153712	0.786639064	0.816063622	0.013506519	0.173484649	1.458642595	0.029888375	1.392608072	3.43E-06	0.846272355	1.938943788	3.78E-05	1.710176418	0.000372326	0.804584481	2.615768355	0.000928167
d__Bacteria;p__Planctomycetota;c__Planctomycetes;o__Gemmatales;f__Gemmataceae;g__Gemmata	0.195336915	0.512208647	-0.397741127	0.788414957	0.653407635	0.565950897	0.004943585	0.176700333	0.955201461	0.015468989	0.750428263	0.053563809	-0.011867812	1.512724338	0.101958613	1.409447206	4.02E-07	0.915678607	1.903215804	3.41E-06
d__Bacteria;p__Planctomycetota;c__Planctomycetes;o__Gemmatales;f__Gemmataceae;g__Gemmataceae	-0.79710225	1.04E-05	-1.127140206	-0.467064293	0.005481712	-1.172464112	0.000113201	-1.74562656	-0.599301663	0.000706945	-0.404570248	0.072814595	-0.847681463	0.038540967	0.134702733	-0.854227309	0.000212932	-1.286907174	-0.421547444	0.000689184
d__Bacteria;p__Planctomycetota;c__Planctomycetes;o__Gemmatales;f__Gemmataceae;g__Telmatocola	-0.605553356	0.084414779	-1.29599604	0.084889327	0.168829559	-0.89201316	0.005952624	-1.519693004	-0.264333316	0.015468989	-1.132929624	0.003548878	-1.880223859	-0.385635389	0.009894223	-0.982171176	0.000264231	-1.488094258	-0.476248094	0.000689184
d__Bacteria;p__Planctomycetota;c__Planctomycetes;o__Gemmatales;f__Gemmataceae;g__Tuwongella	-0.605553356	0.084414779	-1.29599604	0.084889327	0.168829559	-0.846163536	0.008562939	-1.47045056	-0.221876511	0.020544355	-1.132929624	0.003548878	-1.880223859	-0.385635389	0.009894223	-0.588380445	0.004217223	-0.983733626	-0.193027265	0.008115583
d__Bacteria;p__Planctomycetota;c__Planctomycetes;o__Gemmatales;f__Gemmataceae;g__Zavarzinella	-0.19460627	0.557420406	-0.854930256	0.465717715	0.700883984	0.067503424	0.858018429	-0.681596393	0.816603241	0.89701385	0.132205007	0.729203543	-0.627557151	0.891967164	0.820159081	0.009372667	0.984888957	-0.976936559	0.995681894	0.991170137
d__Bacteria;p__Planctomycetota;c__Planctomycetes;o__Gemmatales;f__Gemmataceae;g__uncultured	-0.573266333	0.438401627	-2.044293473	0.897760806	0.592462009	-0.49635542	0.207414686	-1.273899635	0.281188795	0.295238922	0.052424203	0.913331861	-0.906272721	1.011121128	0.94198541	-0.142911342	0.658043017	-0.785895626	0.500072943	0.727674759
d__Bacteria;p__Planctomycetota;c__Planctomycetes;o__Isosphaerales;f__Isosphaeraceae;__	-0.620428042	0.226439639	-1.636450756	0.395594671	0.378118254	-0.395960627	0.120038268	-0.897570509	0.105649255	0.187782638	0.457851049	0.146292123	-0.164172523	1.07987462	0.239217049	0.536856057	0.044099038	0.0146676	1.059044515	0.067170157
d__Bacteria;p__Planctomycetota;c__Planctomycetes;o__Isosphaerales;f__Isosphaeraceae;g__Aquisphaera	-0.184142427	0.613213625	-0.909596328	0.541311474	0.746644367	-1.117483134	0.003084385	-1.845361962	-0.389604306	0.013206851	0.40146935	0.407079611	-0.559761383	1.362700084	0.54300222	-0.137787889	0.60220956	-0.664051964	0.388476186	0.676842369
d__Bacteria;p__Planctomycetota;c__Planctomycetes;o__Isosphaerales;f__Isosphaeraceae;g__Candidatus_Nostocoida	-0.605553356	0.084414779	-1.29599604	0.084889327	0.168829559	-0.597037989	0.016795088	-1.083311515	-0.110764464	0.035956965	-0.456717274	0.027017411	-0.85981931	-0.053615237	0.056768941	-0.982171176	0.000264231	-1.488094258	-0.476248094	0.000689184
d__Bacteria;p__Planctomycetota;c__Planctomycetes;o__Isosphaerales;f__Isosphaeraceae;g__Isosphaera	-0.605553356	0.084414779	-1.29599604	0.084889327	0.168829559	-0.460300023	0.027302141	-0.867623149	-0.052976897	0.053321858	-1.132929624	0.003548878	-1.880223859	-0.385635389	0.009894223	-0.532028257	0.009640999	-0.929835095	-0.13422142	0.01699832
d__Bacteria;p__Planctomycetota;c__Planctomycetes;o__Isosphaerales;f__Isosphaeraceae;g__Paludisphaera	-1.072323106	0.117401837	-2.422952836	0.278306624	0.223744081	-0.601269124	0.109497675	-1.340789404	0.138251156	0.173875706	-0.625151506	0.046503036	-1.2403178	-0.009985211	0.090039007	-0.118244278	0.723016513	-0.782818435	0.54632988	0.785216832
d__Bacteria;p__Planctomycetota;c__Planctomycetes;o__Isosphaerales;f__Isosphaeraceae;g__Singulisphaera	0.258224933	0.376058865	-0.321365395	0.837815261	0.53934067	-0.641205142	0.032883349	-1.228840244	-0.053570041	0.062296991	0.411160366	0.178862819	-0.193247717	1.015568449	0.281894053	0.483134332	0.008086517	0.130559656	0.835709007	0.014434982
d__Bacteria;p__Planctomycetota;c__Planctomycetes;o__Isosphaerales;f__Isosphaeraceae;g__Tundrisphaera	0.097426161	0.825000415	-0.780822815	0.975675138	0.88863526	-0.352906625	0.335705995	-1.07849357	0.372680319	0.435784432	0.235353887	0.376847251	-0.293087149	0.763794923	0.515608125	-0.904523326	0.002058643	-1.465596365	-0.343450287	0.0043027
d__Bacteria;p__Planctomycetota;c__Planctomycetes;o__Isosphaerales;f__Isosphaeraceae;g__uncultured	-0.267153473	0.256296267	-0.733679454	0.199372507	0.412478121	-0.890298774	0.017154817	-1.617888428	-0.162709119	0.036531752	0.751072053	0.135638071	-0.241853645	1.743997752	0.227193876	-0.186474406	0.294950836	-0.539656217	0.166707405	0.364004453
d__Bacteria;p__Planctomycetota;c__Planctomycetes;o__Pirellulales;f__Pirellulaceae;__	-0.280023808	0.331938947	-0.853055067	0.29300745	0.494150621	-0.26245273	0.355639006	-0.824972426	0.300066967	0.452787775	-0.021314966	0.955092702	-0.774703435	0.732073504	0.970467665	-0.046146736	0.902842397	-0.799553555	0.707260083	0.929085528
d__Bacteria;p__Planctomycetota;c__Planctomycetes;o__Pirellulales;f__Pirellulaceae;g__Blastopirellula	1.406015107	0.294192045	-1.253317664	4.065347878	0.454559401	1.32551734	0.212556511	-0.774718259	3.425752939	0.300661851	0.554199291	0.595528123	-1.52146758	2.629866162	0.713548503	0.395911225	0.492855323	-0.752401324	1.544223774	0.573121371
d__Bacteria;p__Planctomycetota;c__Planctomycetes;o__Pirellulales;f__Pirellulaceae;g__Bythopirellula	-0.605553356	0.084414779	-1.29599604	0.084889327	0.168829559	-0.396201513	0.302763914	-1.156832661	0.364429636	0.401989062	-1.132929624	0.003548878	-1.880223859	-0.385635389	0.009894223	-0.982171176	0.000264231	-1.488094258	-0.476248094	0.000689184
d__Bacteria;p__Planctomycetota;c__Planctomycetes;o__Pirellulales;f__Pirellulaceae;g__Pir4_lineage	0.769038921	0.013567256	0.164568015	1.373509828	0.168829559	0.821810859	0.01466151	0.166564486	1.477057232	0.032084744	0.491390043	0.287860062	-0.424718776	1.407498861	0.419818094	1.249550628	4.34E-07	0.810215226	1.68888603	3.66E-06
d__Bacteria;p__Planctomycetota;c__Planctomycetes;o__Pirellulales;f__Pirellulaceae;g__Pirellula	0.296996437	0.385709499	-0.383357049	0.977349923	0.546854977	1.354781236	1.16E-08	0.933781138	1.775781333	1.40E-07	0.613591954	0.186828783	-0.305197441	1.532381349	0.290745384	1.383199346	3.90E-08	0.945646648	1.820752043	3.75E-07
d__Bacteria;p__Planctomycetota;c__Planctomycetes;o__Pirellulales;f__Pirellulaceae;g__Rhodopirellula	-0.605553356	0.084414779	-1.29599604	0.084889327	0.168829559	-0.820719779	0.008698844	-1.427529783	-0.213909775	0.020544355	-1.132929624	0.003548878	-1.880223859	-0.385635389	0.009894223	-0.982171176	0.000264231	-1.488094258	-0.476248094	0.000689184
d__Bacteria;p__Planctomycetota;c__Planctomycetes;o__Pirellulales;f__Pirellulaceae;g__uncultured	0.289770021	0.172655734	-0.130385939	0.709925982	0.304453969	0.495831055	0.13997992	-0.166343353	1.158005463	0.21348289	0.63502554	0.0164347	0.120241745	1.149809334	0.037207973	0.041916443	0.881934417	-0.520549546	0.604382431	0.911987228
d__Bacteria;p__Planctomycetota;c__Planctomycetes;o__Planctomycetales;__;__	-0.605553356	0.084414779	-1.29599604	0.084889327	0.168829559	-0.846163536	0.008562939	-1.47045056	-0.221876511	0.020544355	-1.132929624	0.003548878	-1.880223859	-0.385635389	0.009894223	-0.756335381	0.005457439	-1.280758435	-0.231912326	0.010213373
d__Bacteria;p__Planctomycetota;c__Planctomycetes;o__Planctomycetales;f__Gimesiaceae;g__uncultured	-0.303749146	0.269897943	-0.849686652	0.242188359	0.425868708	-0.117225704	0.810473419	-1.087570709	0.853119301	0.868431155	0.650219553	0.075114366	-0.067781842	1.368220947	0.1381474	-0.62313455	0.000227445	-0.940373868	-0.305895233	0.000689184
d__Bacteria;p__Planctomycetota;c__Planctomycetes;o__Planctomycetales;f__Rubinisphaeraceae;g__Planctomicrobium	-0.605553356	0.084414779	-1.29599604	0.084889327	0.168829559	-0.127153845	0.681288215	-0.741505432	0.487197742	0.768882415	-0.704721025	0.015902878	-1.273022081	-0.136419969	0.036159571	-0.130577224	0.774521723	-1.038756316	0.777601867	0.823581725
d__Bacteria;p__Planctomycetota;c__Planctomycetes;o__Planctomycetales;f__Rubinisphaeraceae;g__SH.PL14	0.375802642	0.484058918	-0.692544979	1.444150262	0.630755551	1.268531924	0.018942402	0.214995943	2.322067905	0.039276897	0.288876696	0.543291002	-0.655674143	1.233427536	0.669775938	2.295969026	0.000324998	1.09358417	3.498353882	0.000828508
d__Bacteria;p__Planctomycetota;c__Planctomycetes;o__Planctomycetales;f__Schlesneriaceae;g__Planctopirus	-0.605553356	0.084414779	-1.29599604	0.084889327	0.168829559	-0.25325799	0.443057131	-0.907519759	0.401003779	0.544347019	-1.036457302	0.005332294	-1.754041172	-0.318873432	0.013979849	-0.982171176	0.000264231	-1.488094258	-0.476248094	0.000689184
d__Bacteria;p__Planctomycetota;c__Planctomycetes;o__Planctomycetales;f__Schlesneriaceae;g__Schlesneria	-0.153436533	0.691316383	-0.923311586	0.61643852	0.803694952	-0.302825258	0.289132358	-0.86789422	0.262243704	0.388797311	0.724237406	0.297309992	-0.65291151	2.101386322	0.429508703	-0.490280264	0.015981075	-0.885682998	-0.09487753	0.027058086
d__Bacteria;p__Planctomycetota;c__Planctomycetes;o__Planctomycetales;f__uncultured;g__uncultured	0.349814977	0.380761935	-0.443187289	1.142817243	0.542869471	0.600354201	0.009002658	0.154390425	1.046317978	0.021041716	1.053614817	0.000696292	0.463354795	1.643874839	0.004840304	0.811258948	0.002371007	0.300443962	1.322073934	0.004903603
d__Bacteria;p__Planctomycetota;c__Planctomycetes;o__uncultured;f__uncultured;g__uncultured	-0.269461131	0.230408053	-0.714563557	0.175641296	0.382153012	0.528314119	0.09788518	-0.09960985	1.156238089	0.157654011	-0.17381241	0.766141473	-1.336585274	0.988960454	0.84479556	0.091319384	0.798864193	-0.622753434	0.805392203	0.843780253
d__Bacteria;p__Planctomycetota;c__vadinHA49;o__vadinHA49;f__vadinHA49;g__vadinHA49	-0.501576942	0.02774541	-0.946253308	-0.056900575	0.168829559	-0.005377921	0.985900805	-0.60960628	0.598850438	0.989391035	-0.901590018	0.001963282	-1.459232018	-0.343948017	0.009894223	-0.324340277	0.140388355	-0.758671553	0.109990999	0.189993846
d__Bacteria;p__Proteobacteria;__;__;__;__	1.126018368	0.009570446	0.28513612	1.966900616	0.168829559	-0.313672063	0.355525835	-0.985812041	0.358467914	0.452787775	-0.880377395	0.220265502	-2.301316673	0.540561883	0.335500929	-0.595846201	0.001444343	-0.952342706	-0.239349696	0.003113625
d__Bacteria;p__Proteobacteria;c__Alphaproteobacteria;__;__;__	0.525730827	0.307144699	-0.49590323	1.547364884	0.467787801	0.731276842	0.085323522	-0.104215137	1.566768821	0.139411752	0.161357228	0.773613723	-0.954798535	1.277512991	0.849521541	-0.374366233	0.360644889	-1.187643955	0.438911488	0.435756228
d__Bacteria;p__Proteobacteria;c__Alphaproteobacteria;o__Acetobacterales;f__Acetobacteraceae;__	-0.641227682	0.115615725	-1.444852614	0.16239725	0.220606548	-1.211928378	0.000576291	-1.883332195	-0.540524561	0.003045285	-0.274717509	0.557098758	-1.204712189	0.655277172	0.679893148	-1.275701046	0.002946878	-2.098270803	-0.45313129	0.005938919
d__Bacteria;p__Proteobacteria;c__Alphaproteobacteria;o__Acetobacterales;f__Acetobacteraceae;g__Acetobacteraceae	-0.605553356	0.084414779	-1.29599604	0.084889327	0.168829559	-0.89201316	0.005952624	-1.519693004	-0.264333316	0.015468989	-0.674796552	0.011733686	-1.194313085	-0.15528002	0.027759756	-0.982171176	0.000264231	-1.488094258	-0.476248094	0.000689184
d__Bacteria;p__Proteobacteria;c__Alphaproteobacteria;o__Acetobacterales;f__Acetobacteraceae;g__Acidicaldus	-0.329099934	0.274527125	-0.926401504	0.268201636	0.431048561	-0.992507204	1.16E-05	-1.413221975	-0.571792433	8.88E-05	-0.481366792	0.29749874	-1.397054184	0.434320601	0.429508703	-1.018866209	1.13E-05	-1.443218277	-0.594514141	7.39E-05
d__Bacteria;p__Proteobacteria;c__Alphaproteobacteria;o__Acetobacterales;f__Acetobacteraceae;g__Acidiphilium	-0.413204422	0.307110098	-1.216111946	0.389703102	0.467787801	-1.066320424	6.27E-06	-1.503340544	-0.629300304	4.95E-05	-0.533412714	0.018094273	-0.972606503	-0.094218925	0.040385804	-0.842440477	1.15E-05	-1.193689066	-0.491191887	7.46E-05
d__Bacteria;p__Proteobacteria;c__Alphaproteobacteria;o__Acetobacterales;f__Acetobacteraceae;g__Acidisoma	-0.545099654	0.048699813	-1.086982273	-0.003217034	0.168829559	-0.944980859	6.59E-07	-1.291460177	-0.598501541	6.13E-06	-0.066912022	0.840334745	-0.727878783	0.59405474	0.899625663	-0.757223361	2.08E-07	-1.014616029	-0.499830693	1.84E-06
d__Bacteria;p__Proteobacteria;c__Alphaproteobacteria;o__Acetobacterales;f__Acetobacteraceae;g__Acidisphaera	-0.624664557	0.047892585	-1.243333143	-0.00599597	0.168829559	-0.463460722	0.314158121	-1.374572064	0.447650621	0.41261	-1.032391096	0.002087755	-1.675023539	-0.389758653	0.009894223	-1.026319516	6.70E-05	-1.504452367	-0.548186666	0.000344375
d__Bacteria;p__Proteobacteria;c__Alphaproteobacteria;o__Acetobacterales;f__Acetobacteraceae;g__Belnapia	-0.450527413	0.079428197	-0.955675705	0.054620879	0.168829559	-0.530020909	0.005279615	-0.897482578	-0.162559241	0.015468989	-0.619795528	0.00244435	-1.012086851	-0.227504205	0.009894223	-0.2441504	0.132108493	-0.564128711	0.075827912	0.180393833
d__Bacteria;p__Proteobacteria;c__Alphaproteobacteria;o__Acetobacterales;f__Acetobacteraceae;g__Craurococcus.Caldovatus	-0.605553356	0.084414779	-1.29599604	0.084889327	0.168829559	-0.89201316	0.005952624	-1.519693004	-0.264333316	0.015468989	-1.132929624	0.003548878	-1.880223859	-0.385635389	0.009894223	-0.982171176	0.000264231	-1.488094258	-0.476248094	0.000689184
d__Bacteria;p__Proteobacteria;c__Alphaproteobacteria;o__Acetobacterales;f__Acetobacteraceae;g__Rhodopila	-0.505141973	0.007559152	-0.870351361	-0.139932584	0.168829559	-0.529874637	0.003935507	-0.884635651	-0.175113623	0.01538409	-0.461205061	0.002137874	-0.749004371	-0.17340575	0.009894223	-0.469382955	0.025376096	-0.878801338	-0.059964572	0.041028156
d__Bacteria;p__Proteobacteria;c__Alphaproteobacteria;o__Acetobacterales;f__Acetobacteraceae;g__Rhodovastum	-0.494213056	0.055707813	-1.000884539	0.012458427	0.168829559	-0.680732268	0.004545814	-1.144251241	-0.217213295	0.015468989	-0.996003644	0.010495024	-1.750512003	-0.241495285	0.025557327	-0.737433311	0.000197351	-1.108786662	-0.366079961	0.000689184
d__Bacteria;p__Proteobacteria;c__Alphaproteobacteria;o__Acetobacterales;f__Acetobacteraceae;g__Roseomonas	-1.203083219	0.035512598	-2.321724589	-0.084441849	0.168829559	-0.885369373	0.053762426	-1.785438355	0.014699609	0.094016413	-0.729928323	0.005327912	-1.235237639	-0.224619008	0.013979849	-0.6968942	0.001879452	-1.125100176	-0.268688223	0.003954367
d__Bacteria;p__Proteobacteria;c__Alphaproteobacteria;o__Acetobacterales;f__Acetobacteraceae;g__uncultured	-0.12235432	0.747890965	-0.880943084	0.636234445	0.843609186	-1.228743685	0.000423319	-1.892203416	-0.565283953	0.002338615	-0.041631264	0.929129096	-0.973279288	0.890016761	0.952381713	-0.837970798	0.000456994	-1.289339193	-0.386602404	0.001107738
d__Bacteria;p__Proteobacteria;c__Alphaproteobacteria;o__Azospirillales;f__Azospirillaceae;g__Skermanella	0.285113109	0.665833342	-1.029999579	1.600225796	0.783508586	-0.414168338	0.155457164	-0.989145229	0.160808553	0.233038254	-0.686635199	0.121390141	-1.560521866	0.187251467	0.207758831	-0.196705969	0.39985921	-0.660969282	0.267557344	0.476569361
d__Bacteria;p__Proteobacteria;c__Alphaproteobacteria;o__Azospirillales;f__Azospirillaceae;g__uncultured	-0.605553356	0.084414779	-1.29599604	0.084889327	0.168829559	-0.89201316	0.005952624	-1.519693004	-0.264333316	0.015468989	-1.132929624	0.003548878	-1.880223859	-0.385635389	0.009894223	-0.982171176	0.000264231	-1.488094258	-0.476248094	0.000689184
d__Bacteria;p__Proteobacteria;c__Alphaproteobacteria;o__Azospirillales;f__Inquilinaceae;g__Inquilinus	0.04439714	0.906501871	-0.709181197	0.797975478	0.944197989	-1.002786491	0.037256633	-1.944783091	-0.060789891	0.069498797	-0.488824149	0.024604616	-0.913020196	-0.064628102	0.052650528	-0.671379179	9.02E-05	-0.990643724	-0.352114634	0.00043913
d__Bacteria;p__Proteobacteria;c__Alphaproteobacteria;o__Azospirillales;f__uncultured;g__uncultured	0.597847139	0.429030631	-0.905136837	2.100831116	0.585018903	0.292911423	0.411518683	-0.413660208	0.999483053	0.512666108	-0.137759121	0.751919206	-1.004831355	0.729313112	0.840214362	-0.247085225	0.355752272	-0.778380426	0.284209977	0.430834294
d__Bacteria;p__Proteobacteria;c__Alphaproteobacteria;o__Caulobacterales;f__Caulobacteraceae;__	-0.21660342	0.478384341	-0.824421387	0.391214547	0.62594568	-0.55057403	0.025047621	-1.030255586	-0.070892475	0.049780178	-0.017469943	0.959216643	-0.697457519	0.662517633	0.973668812	-1.098523564	0.000146556	-1.639496181	-0.557550947	0.000610508
d__Bacteria;p__Proteobacteria;c__Alphaproteobacteria;o__Caulobacterales;f__Caulobacteraceae;g__Asticcacaulis	-0.605553356	0.084414779	-1.29599604	0.084889327	0.168829559	-0.871055677	0.008686512	-1.514958043	-0.227153311	0.020544355	1.6417456	0.136057169	-0.531027885	3.814519085	0.227193876	-0.112903275	0.810569605	-1.051495411	0.825688862	0.851583779
d__Bacteria;p__Proteobacteria;c__Alphaproteobacteria;o__Caulobacterales;f__Caulobacteraceae;g__Brevundimonas	-0.34473744	0.449989097	-1.252258704	0.562783823	0.602275483	0.006331779	0.986886247	-0.758529847	0.771193405	0.989391035	1.232991029	0.207884235	-0.703357244	3.169339302	0.319417063	-0.416044223	0.264887507	-1.155788157	0.323699711	0.330952087
d__Bacteria;p__Proteobacteria;c__Alphaproteobacteria;o__Caulobacterales;f__Caulobacteraceae;g__Caulobacter	1.510266449	0.260149922	-1.148767564	4.169300463	0.414663209	1.667799353	0.000155221	0.833998667	2.501600039	0.000943264	1.689427992	0.071083906	-0.149424047	3.528280031	0.131806898	-0.173517075	0.480844395	-0.663048077	0.316013928	0.562470316
d__Bacteria;p__Proteobacteria;c__Alphaproteobacteria;o__Caulobacterales;f__Caulobacteraceae;g__Phenylobacterium	0.007279125	0.989291267	-1.073975793	1.088534042	0.992435867	0.006504262	0.975922433	-0.421375977	0.434384501	0.98401879	0.517761131	0.44875484	-0.839617761	1.875140022	0.586690254	-0.564961432	0.086655725	-1.213829094	0.083906231	0.124085965
d__Bacteria;p__Proteobacteria;c__Alphaproteobacteria;o__Caulobacterales;f__Caulobacteraceae;g__uncultured	-0.182452685	0.623855405	-0.923428788	0.558523418	0.753210579	-1.05005667	2.41E-05	-1.514518782	-0.585594558	0.00016909	0.07791291	0.846220925	-0.721585155	0.877410975	0.901410095	-0.880377556	0.011873511	-1.558748001	-0.202007111	0.020527956
d__Bacteria;p__Proteobacteria;c__Alphaproteobacteria;o__Caulobacterales;f__Hyphomonadaceae;g__Hirschia	-0.466754086	0.02103297	-0.860605053	-0.072903118	0.168829559	1.295121445	0.042781057	0.043227406	2.547015483	0.077783739	-0.415101223	0.378034642	-1.349466983	0.519264537	0.516036907	0.024870795	0.946136587	-0.708845072	0.758586663	0.961986814
d__Bacteria;p__Proteobacteria;c__Alphaproteobacteria;o__Caulobacterales;f__Hyphomonadaceae;g__SWB02	1.079043775	0.003972184	0.359362644	1.798724907	0.168829559	1.230530931	0.004211846	0.400145682	2.060916179	0.015468989	0.011667245	0.984354211	-1.172542409	1.1958769	0.986229171	-0.211135891	0.552156382	-0.917861788	0.495590007	0.630009234
d__Bacteria;p__Proteobacteria;c__Alphaproteobacteria;o__Defluviicoccales;f__uncultured;g__uncultured	1.288387037	0.261387121	-0.985957636	3.562731709	0.416124309	-0.172777553	0.517163459	-0.701649204	0.356094099	0.614480571	-1.132929624	0.003548878	-1.880223859	-0.385635389	0.009894223	-0.982171176	0.000264231	-1.488094258	-0.476248094	0.000689184
d__Bacteria;p__Proteobacteria;c__Alphaproteobacteria;o__Dongiales;f__Dongiaceae;g__Dongia	0.9641552	0.0030737	0.33977946	1.588530939	0.161676608	1.001267803	0.015163608	0.198769024	1.803766582	0.032871599	0.083641452	0.817614072	-0.63811107	0.805393975	0.889176434	1.056338426	2.99E-05	0.589607824	1.523069028	0.000177936
d__Bacteria;p__Proteobacteria;c__Alphaproteobacteria;o__Elsterales;__;__	0.630850003	0.357221953	-0.730134926	1.991834932	0.522909315	-0.522992151	0.00251732	-0.856226523	-0.189757779	0.011203845	-0.543103235	0.001093786	-0.860176003	-0.226030467	0.007044872	-0.911628644	0.015624443	-1.644212148	-0.179045141	0.026530041
d__Bacteria;p__Proteobacteria;c__Alphaproteobacteria;o__Elsterales;f__Elsteraceae;g__uncultured	-0.147402865	0.641392526	-0.777771388	0.482965657	0.76675561	-0.469287159	0.009310754	-0.81950641	-0.119067908	0.021507297	0.220148364	0.564232828	-0.538841255	0.979137983	0.687536218	-0.497822223	0.067631798	-1.03291903	0.037274584	0.0997411
d__Bacteria;p__Proteobacteria;c__Alphaproteobacteria;o__Elsterales;f__URHD0088;g__URHD0088	-0.646998309	0.030863511	-1.23224912	-0.061747498	0.168829559	-1.136957144	7.53E-06	-1.607559859	-0.666354429	5.89E-05	-0.160234397	0.632410476	-0.826382879	0.505914084	0.741414362	-0.586930874	0.214480253	-1.52301623	0.349154481	0.277037686
d__Bacteria;p__Proteobacteria;c__Alphaproteobacteria;o__Elsterales;f__uncultured;g__uncultured	-0.340545057	0.309328806	-1.005336294	0.324246179	0.469798706	-1.409518676	0.000466364	-2.17666244	-0.642374911	0.00253215	-0.638068094	0.238699517	-1.709995425	0.433859236	0.357031125	-1.160137618	5.58E-06	-1.624437536	-0.6958377	3.88E-05
d__Bacteria;p__Proteobacteria;c__Alphaproteobacteria;o__Holosporales;f__Holosporaceae;g__uncultured	0.571951492	0.058454683	-0.021150504	1.165053488	0.168829559	0.141318436	0.562595791	-0.342746292	0.625383164	0.657958068	-0.294750747	0.444615448	-1.060440922	0.470939429	0.583696487	1.422301523	0.101337135	-0.287794338	3.132397384	0.143032199
d__Bacteria;p__Proteobacteria;c__Alphaproteobacteria;o__Kiloniellales;f__Fodinicurvataceae;g__uncultured	-0.605553356	0.084414779	-1.29599604	0.084889327	0.168829559	-0.106103487	0.844857282	-1.182523966	0.970316992	0.891586918	-1.132929624	0.003548878	-1.880223859	-0.385635389	0.009894223	-0.982171176	0.000264231	-1.488094258	-0.476248094	0.000689184
d__Bacteria;p__Proteobacteria;c__Alphaproteobacteria;o__Micavibrionales;f__Micavibrionaceae;g__uncultured	-0.605553356	0.084414779	-1.29599604	0.084889327	0.168829559	-0.792791011	0.012229329	-1.407874527	-0.177707496	0.027330043	-1.132929624	0.003548878	-1.880223859	-0.385635389	0.009894223	-0.982171176	0.000264231	-1.488094258	-0.476248094	0.000689184
d__Bacteria;p__Proteobacteria;c__Alphaproteobacteria;o__Micavibrionales;f__uncultured;g__uncultured	-0.605553356	0.084414779	-1.29599604	0.084889327	0.168829559	-0.89201316	0.005952624	-1.519693004	-0.264333316	0.015468989	0.316110204	0.718351117	-1.427530387	2.059750795	0.810842677	-0.732099679	0.01218687	-1.298400191	-0.165799167	0.020994411
d__Bacteria;p__Proteobacteria;c__Alphaproteobacteria;o__Micropepsales;f__Micropepsaceae;__	-0.60008218	0.064958674	-1.23860899	0.03844463	0.168829559	-0.847779909	0.006756761	-1.454006835	-0.241552982	0.017135926	-1.062291634	0.002752018	-1.743339823	-0.381243444	0.009894223	-0.934320378	0.000159315	-1.397287808	-0.471352948	0.000639042
d__Bacteria;p__Proteobacteria;c__Alphaproteobacteria;o__Micropepsales;f__Micropepsaceae;g__Micropepsis	0.581660706	0.294384474	-0.518933457	1.682254869	0.454559401	-0.334478607	0.031608842	-0.638687191	-0.030270022	0.060325393	-1.414010595	0.111058901	-3.162408623	0.334387434	0.191531088	-0.497428282	0.000539248	-0.769172823	-0.225683741	0.001279599
d__Bacteria;p__Proteobacteria;c__Alphaproteobacteria;o__Micropepsales;f__Micropepsaceae;g__uncultured	-0.350143452	0.297004885	-1.01630992	0.316023016	0.457242643	-1.158949282	0.068202246	-2.406687191	0.088788627	0.115621833	0.473001514	0.27861945	-0.391906695	1.337909722	0.409749759	-0.506566083	0.059705327	-1.034532333	0.021400166	0.088966012
d__Bacteria;p__Proteobacteria;c__Alphaproteobacteria;o__NRL2;f__NRL2;g__NRL2	-0.605553356	0.084414779	-1.29599604	0.084889327	0.168829559	-0.488770751	0.025954329	-0.917329979	-0.060211523	0.051323954	-1.132929624	0.003548878	-1.880223859	-0.385635389	0.009894223	-0.982171176	0.000264231	-1.488094258	-0.476248094	0.000689184
d__Bacteria;p__Proteobacteria;c__Alphaproteobacteria;o__Paracaedibacterales;f__Paracaedibacteraceae;g__Candidatus_Paracaedibacter	-0.116897311	0.764754005	-0.895413773	0.661619151	0.852664764	-0.506277795	0.047836229	-1.007605308	-0.004950283	0.085595971	-0.345417599	0.136972809	-0.803649389	0.112814191	0.22848107	-0.083266074	0.837393488	-0.891769017	0.725236869	0.869918976
d__Bacteria;p__Proteobacteria;c__Alphaproteobacteria;o__Paracaedibacterales;f__Paracaedibacteraceae;g__uncultured	-0.447684339	0.060122926	-0.915078876	0.019710199	0.168829559	-0.657368833	0.004830459	-1.108236801	-0.206500865	0.015468989	-0.786331947	0.002420778	-1.283514175	-0.28914972	0.009894223	-0.700475138	0.000233057	-1.057764237	-0.343186039	0.000689184
d__Bacteria;p__Proteobacteria;c__Alphaproteobacteria;o__Parvibaculales;f__Parvibaculaceae;g__uncultured	-0.202617174	0.541455113	-0.863088536	0.457854187	0.682986546	-0.89201316	0.005952624	-1.519693004	-0.264333316	0.015468989	-1.132929624	0.003548878	-1.880223859	-0.385635389	0.009894223	-0.982171176	0.000264231	-1.488094258	-0.476248094	0.000689184
d__Bacteria;p__Proteobacteria;c__Alphaproteobacteria;o__Reyranellales;f__Reyranellaceae;g__Reyranella	0.64635941	0.002956281	0.229605619	1.063113201	0.160862479	0.785075104	0.000815323	0.336811401	1.233338807	0.004206413	0.7843777	0.004642725	0.250418679	1.318336721	0.012588008	1.039443998	1.89E-07	0.687645423	1.391242573	1.69E-06
d__Bacteria;p__Proteobacteria;c__Alphaproteobacteria;o__Reyranellales;f__Reyranellaceae;g__uncultured	0.517188096	0.487750018	-0.965645942	2.000022134	0.632929105	0.939561428	0.076703174	-0.103244293	1.982367148	0.126768845	0.893179487	0.178997364	-0.420211895	2.20657087	0.281894053	-0.147731115	0.643251284	-0.782870962	0.487408732	0.714321271
d__Bacteria;p__Proteobacteria;c__Alphaproteobacteria;o__Rhizobiales;__;__	0.307870571	0.657979399	-1.077411757	1.693152899	0.777164291	-0.085493586	0.861138859	-1.055784659	0.884797486	0.89927257	0.529113696	0.307783686	-0.499228426	1.557455818	0.442333931	-0.567661498	0.00210533	-0.920610119	-0.214712877	0.004377089
d__Bacteria;p__Proteobacteria;c__Alphaproteobacteria;o__Rhizobiales;f__A0839;g__A0839	0.401958008	0.490111441	-0.756804966	1.560720983	0.633411838	0.423965032	0.17683158	-0.195496916	1.043426979	0.256560051	0.821365036	0.330188852	-0.851247402	2.493977474	0.465628246	0.020659087	0.960747964	-0.815983657	0.857301831	0.973081057
d__Bacteria;p__Proteobacteria;c__Alphaproteobacteria;o__Rhizobiales;f__Amb.16S.1323;g__Amb.16S.1323	0.297258953	0.404167921	-0.410993599	1.005511506	0.564227709	0.183051593	0.658338852	-0.638294897	1.004398083	0.747789638	-1.130239481	0.003696765	-1.879263992	-0.381214969	0.010252188	0.823087829	0.00026007	0.399639831	1.246535826	0.000689184
d__Bacteria;p__Proteobacteria;c__Alphaproteobacteria;o__Rhizobiales;f__Beijerinckiaceae;__	0.22942857	0.559548265	-0.553286945	1.012144084	0.701324195	0.89076076	0.000232129	0.431974315	1.349547206	0.001368524	0.150143336	0.738983326	-0.746365619	1.046652292	0.827032403	-0.469898483	0.148498329	-1.112234868	0.172437902	0.200178796
d__Bacteria;p__Proteobacteria;c__Alphaproteobacteria;o__Rhizobiales;f__Beijerinckiaceae;g__1174.901.12	-0.501984602	0.056046642	-1.017358305	0.013389101	0.168829559	-0.689304551	0.004558024	-1.158809979	-0.219799124	0.015468989	-0.830238882	0.002277615	-1.351787753	-0.308690011	0.009894223	-0.740035232	0.000177449	-1.109706607	-0.370363856	0.000689184
d__Bacteria;p__Proteobacteria;c__Alphaproteobacteria;o__Rhizobiales;f__Beijerinckiaceae;g__Bosea	1.333021463	0.068608752	-0.105104923	2.771147849	0.168829559	1.371402367	0.000915502	0.58015384	2.162650895	0.004592043	1.779897383	0.001223352	0.729637982	2.830156784	0.007660515	1.544379677	4.62E-05	0.842550999	2.246208355	0.000252392
d__Bacteria;p__Proteobacteria;c__Alphaproteobacteria;o__Rhizobiales;f__Beijerinckiaceae;g__FFCH5858	0.781085503	0.240765439	-0.538346877	2.100517883	0.394935408	-0.104664726	0.703233062	-0.649887346	0.440557894	0.787199165	0.43887427	0.702737045	-1.848793498	2.726542038	0.799509053	-0.360639684	0.383990047	-1.183585424	0.462306055	0.459026899
d__Bacteria;p__Proteobacteria;c__Alphaproteobacteria;o__Rhizobiales;f__Beijerinckiaceae;g__Methylobacterium.Methylorubrum	-0.28208679	0.488523259	-1.092305119	0.52813154	0.632929105	-1.023517582	0.014692173	-1.839851426	-0.207183739	0.032107378	-0.361450872	0.1375026	-0.841610753	0.11870901	0.229122601	-0.447697371	0.030352136	-0.851401823	-0.043992918	0.048039789
d__Bacteria;p__Proteobacteria;c__Alphaproteobacteria;o__Rhizobiales;f__Beijerinckiaceae;g__Methylocapsa	-0.383572436	0.034729051	-0.738635448	-0.028509424	0.168829559	-0.055362174	0.886097403	-0.822671582	0.711947234	0.919260602	-0.475696703	0.001446987	-0.76100602	-0.190387387	0.008394655	-0.471405533	0.000646624	-0.733044797	-0.209766268	0.001498345
d__Bacteria;p__Proteobacteria;c__Alphaproteobacteria;o__Rhizobiales;f__Beijerinckiaceae;g__Methylovirgula	-0.292251217	0.210061061	-0.7538945	0.169392065	0.357194348	-0.201808451	0.496268249	-0.789814794	0.386197893	0.594018056	-0.169529021	0.720515651	-1.112209598	0.773151556	0.812514408	-0.495939836	0.000241713	-0.749622079	-0.242257592	0.000689184
d__Bacteria;p__Proteobacteria;c__Alphaproteobacteria;o__Rhizobiales;f__Beijerinckiaceae;g__Microvirga	0.669474047	0.113735724	-0.165117145	1.504065238	0.218074085	0.391021108	0.375588196	-0.482875274	1.264917489	0.473229147	0.093398694	0.842746533	-0.843553384	1.030350772	0.89976592	1.261075433	1.28E-05	0.731886592	1.790264273	8.26E-05
d__Bacteria;p__Proteobacteria;c__Alphaproteobacteria;o__Rhizobiales;f__Beijerinckiaceae;g__Neo.b11	-0.572208252	0.121885852	-1.30190592	0.157489416	0.231008831	0.14062686	0.643330616	-0.461925689	0.74317941	0.733907851	0.622644248	0.565752128	-1.532422419	2.777710914	0.688423565	-1.02519679	5.85E-05	-1.498447622	-0.551945957	0.000309831
d__Bacteria;p__Proteobacteria;c__Alphaproteobacteria;o__Rhizobiales;f__Beijerinckiaceae;g__Psychroglaciecola	-0.090538702	0.7718056	-0.712716306	0.531638901	0.857078984	-0.522008781	0.320447724	-1.561734276	0.517716714	0.420403622	-0.493030968	0.002151216	-0.800890861	-0.185171076	0.009894223	-0.317535855	0.077797631	-0.671558104	0.036486394	0.113147153
d__Bacteria;p__Proteobacteria;c__Alphaproteobacteria;o__Rhizobiales;f__Beijerinckiaceae;g__Rhodoblastus	0.477551615	0.365964292	-0.571782813	1.526886043	0.53127107	-1.622838563	0.122929033	-3.694955208	0.449278082	0.191169165	0.003946368	0.993591422	-0.974005205	0.981897941	0.994194731	-0.609807555	0.000314752	-0.928335463	-0.291279648	0.000806297
d__Bacteria;p__Proteobacteria;c__Alphaproteobacteria;o__Rhizobiales;f__Beijerinckiaceae;g__Roseiarcus	-0.264060075	0.473062158	-0.996124343	0.468004194	0.621276509	-1.343434498	5.38E-07	-1.831462141	-0.855406854	5.06E-06	-0.354726348	0.553852797	-1.545727216	0.836274521	0.677503654	-1.610009055	0.000170037	-2.41168314	-0.808334969	0.000674166
d__Bacteria;p__Proteobacteria;c__Alphaproteobacteria;o__Rhizobiales;f__Beijerinckiaceae;g__alphaI_cluster	-0.263140086	0.331216757	-0.800810693	0.274530521	0.493541117	-0.367129367	0.060186371	-0.750391439	0.016132705	0.103701708	1.071978056	0.14510826	-0.380034995	2.523991107	0.237778644	-0.260590408	0.16044332	-0.627472579	0.106291763	0.214923224
d__Bacteria;p__Proteobacteria;c__Alphaproteobacteria;o__Rhizobiales;f__Beijerinckiaceae;g__uncultured	-0.391402685	0.045860003	-0.775358798	-0.007446573	0.168829559	-0.485351822	0.003930686	-0.810257999	-0.160445644	0.01538409	-0.174720523	0.318765922	-0.5221523	0.172711254	0.454392615	-0.421987006	0.002510016	-0.689330931	-0.154643081	0.005157299
d__Bacteria;p__Proteobacteria;c__Alphaproteobacteria;o__Rhizobiales;f__D05.2;g__D05.2	1.222932451	0.34807928	-1.365397627	3.811262529	0.512856307	-0.130239396	0.514363735	-0.5262446	0.265765809	0.611968901	-1.240078829	0.000890019	-1.950318817	-0.529838841	0.005976382	-0.085928378	0.73476069	-0.591180519	0.419323764	0.793601895
d__Bacteria;p__Proteobacteria;c__Alphaproteobacteria;o__Rhizobiales;f__Devosiaceae;__	-0.269769404	0.292128351	-0.777812359	0.238273551	0.45282764	-0.587259856	0.005183568	-0.993493995	-0.181025716	0.015468989	-0.900224247	0.005436028	-1.524978165	-0.275470329	0.014225626	-0.906545993	0.007372472	-1.559954054	-0.253137932	0.013387526
d__Bacteria;p__Proteobacteria;c__Alphaproteobacteria;o__Rhizobiales;f__Devosiaceae;g__Arsenicitalea	-0.605553356	0.084414779	-1.29599604	0.084889327	0.168829559	-0.89201316	0.005952624	-1.519693004	-0.264333316	0.015468989	-1.132929624	0.003548878	-1.880223859	-0.385635389	0.009894223	-0.982171176	0.000264231	-1.488094258	-0.476248094	0.000689184
d__Bacteria;p__Proteobacteria;c__Alphaproteobacteria;o__Rhizobiales;f__Devosiaceae;g__Devosia	0.32568933	0.688388275	-1.292256456	1.943635116	0.80299953	0.125885878	0.782321186	-0.778505088	1.030276844	0.847201832	1.032595797	0.039262091	0.052441307	2.012750288	0.078226742	1.651554788	1.06E-08	1.155779648	2.147329927	1.10E-07
d__Bacteria;p__Proteobacteria;c__Alphaproteobacteria;o__Rhizobiales;f__Devosiaceae;g__uncultured	-0.461358857	0.21250695	-1.194095087	0.271377373	0.360374681	-0.38414775	0.452601923	-1.39771342	0.629417919	0.553063448	-1.132929624	0.003548878	-1.880223859	-0.385635389	0.009894223	-0.374642899	0.112033411	-0.839386357	0.090100558	0.155350372
d__Bacteria;p__Proteobacteria;c__Alphaproteobacteria;o__Rhizobiales;f__Hyphomicrobiaceae;__	-0.139747778	0.651623644	-0.756270043	0.476774488	0.771968551	0.058292288	0.8971797	-0.837288176	0.953872751	0.927105249	0.543998536	0.01568929	0.106244213	0.98175286	0.035777023	-0.539774016	0.018714771	-0.98641075	-0.093137283	0.031350221
d__Bacteria;p__Proteobacteria;c__Alphaproteobacteria;o__Rhizobiales;f__Hyphomicrobiaceae;g__Filomicrobium	-0.605553356	0.084414779	-1.29599604	0.084889327	0.168829559	-0.262932038	0.581836538	-1.2099268	0.684062724	0.677451533	-1.132929624	0.003548878	-1.880223859	-0.385635389	0.009894223	-0.982171176	0.000264231	-1.488094258	-0.476248094	0.000689184
d__Bacteria;p__Proteobacteria;c__Alphaproteobacteria;o__Rhizobiales;f__Hyphomicrobiaceae;g__Hyphomicrobium	1.064866891	7.44E-08	0.719500587	1.410233195	0.000117477	0.668042401	0.018116849	0.117255855	1.218828948	0.037813239	-0.014627278	0.97935561	-1.139745318	1.110490762	0.983251603	0.073623606	0.884813294	-0.939189094	1.086436306	0.914365015
d__Bacteria;p__Proteobacteria;c__Alphaproteobacteria;o__Rhizobiales;f__Hyphomicrobiaceae;g__Pedomicrobium	0.277331472	0.378246812	-0.348024805	0.902687748	0.540646258	0.722719257	0.003393171	0.246945255	1.198493258	0.014140455	-0.315451094	0.328029821	-0.954946876	0.324044688	0.463411869	0.824340452	0.000579944	0.371158222	1.277522681	0.001361833
d__Bacteria;p__Proteobacteria;c__Alphaproteobacteria;o__Rhizobiales;f__Hyphomicrobiaceae;g__uncultured	-0.486375534	0.056440763	-0.986549854	0.013798787	0.168829559	-0.384954613	0.070999852	-0.803669885	0.033760658	0.119213355	-0.789544263	0.000980259	-1.245790368	-0.333298157	0.006499362	-0.323043612	0.275547146	-0.910492331	0.264405108	0.34273959
d__Bacteria;p__Proteobacteria;c__Alphaproteobacteria;o__Rhizobiales;f__KF.JG30.B3;g__KF.JG30.B3	0.546540188	0.258924179	-0.413219505	1.506299882	0.414575319	1.142430424	0.000244823	0.551636583	1.733224265	0.001432671	1.099779539	0.002953937	0.389182005	1.810377073	0.009894223	0.252065308	0.29783484	-0.228231761	0.732362377	0.367174513
d__Bacteria;p__Proteobacteria;c__Alphaproteobacteria;o__Rhizobiales;f__Kaistiaceae;g__Kaistia	-0.278709268	0.197855546	-0.70707306	0.149654523	0.341025916	0.473064174	0.308185229	-0.445438767	1.391567114	0.4078163	0.198207824	0.764336823	-1.117298413	1.513714062	0.84479556	-0.48855089	0.001337466	-0.77864761	-0.19845417	0.002899068
d__Bacteria;p__Proteobacteria;c__Alphaproteobacteria;o__Rhizobiales;f__Labraceae;g__Labrys	0.324088253	0.319793994	-0.322533695	0.970710201	0.481521873	0.710353513	0.060302687	-0.031559241	1.452266267	0.103788938	-0.183952932	0.669261123	-1.040484477	0.672578613	0.771998576	1.172527583	0.000118174	0.604112112	1.740943053	0.000532867
d__Bacteria;p__Proteobacteria;c__Alphaproteobacteria;o__Rhizobiales;f__Methyloligellaceae;__	0.36003732	0.442967981	-0.573161229	1.293235869	0.596157769	0.52833496	0.310793681	-0.50306609	1.55973601	0.409539506	0.01973193	0.963723438	-0.843796002	0.883259863	0.975468624	0.201474561	0.71165842	-0.884267411	1.287216533	0.775550405
d__Bacteria;p__Proteobacteria;c__Alphaproteobacteria;o__Rhizobiales;f__Methyloligellaceae;g__Methyloligellaceae	-0.16606092	0.752676616	-1.216261553	0.884139713	0.844153305	-0.164167072	0.666589002	-0.9202505	0.591916357	0.755531293	-0.08834034	0.796117682	-0.768701185	0.592020506	0.870697229	-0.214684011	0.366694645	-0.68702722	0.257659199	0.442050534
d__Bacteria;p__Proteobacteria;c__Alphaproteobacteria;o__Rhizobiales;f__Methyloligellaceae;g__uncultured	0.060453863	0.818201643	-0.463776579	0.584684305	0.883883128	0.906799645	1.77E-05	0.51296558	1.30063371	0.000127561	0.215771743	0.482927583	-0.395164097	0.826707583	0.615060311	1.074724427	0.000920535	0.458870817	1.690578036	0.002072651
d__Bacteria;p__Proteobacteria;c__Alphaproteobacteria;o__Rhizobiales;f__Rhizobiaceae;__	-0.221659512	0.656934047	-1.215778329	0.772459305	0.776510807	0.878639528	0.072004377	-0.080524922	1.837803978	0.12038827	1.183361697	0.002896522	0.420416664	1.946306731	0.009894223	1.401918208	2.04E-07	0.92576057	1.878075846	1.82E-06
d__Bacteria;p__Proteobacteria;c__Alphaproteobacteria;o__Rhizobiales;f__Rhizobiaceae;g__Aliihoeflea	-0.605553356	0.084414779	-1.29599604	0.084889327	0.168829559	-0.110974812	0.745799804	-0.790406393	0.568456769	0.820016486	-1.132929624	0.003548878	-1.880223859	-0.385635389	0.009894223	-0.982171176	0.000264231	-1.488094258	-0.476248094	0.000689184
d__Bacteria;p__Proteobacteria;c__Alphaproteobacteria;o__Rhizobiales;f__Rhizobiaceae;g__Allorhizobium.Neorhizobium.Pararhizobium.Rhizobium	0.819876209	0.075768625	-0.087819118	1.727571537	0.168829559	1.031798455	0.001152274	0.423724618	1.639872292	0.005601825	1.576550297	0.000901894	0.672502881	2.480597713	0.006030462	1.487706301	1.05E-06	0.942051519	2.033361083	8.48E-06
d__Bacteria;p__Proteobacteria;c__Alphaproteobacteria;o__Rhizobiales;f__Rhizobiaceae;g__Aminobacter	-0.503687747	0.159123571	-1.210649997	0.203274504	0.284690471	0.005878668	0.985786598	-0.649302668	0.661060004	0.989391035	-1.110435501	0.002706389	-1.821050631	-0.39982037	0.009894223	-0.977442365	0.000139508	-1.457044278	-0.497840453	0.000591752
d__Bacteria;p__Proteobacteria;c__Alphaproteobacteria;o__Rhizobiales;f__Rhizobiaceae;g__Aureimonas	-0.605553356	0.084414779	-1.29599604	0.084889327	0.168829559	-0.89201316	0.005952624	-1.519693004	-0.264333316	0.015468989	-1.132929624	0.003548878	-1.880223859	-0.385635389	0.009894223	-0.982171176	0.000264231	-1.488094258	-0.476248094	0.000689184
d__Bacteria;p__Proteobacteria;c__Alphaproteobacteria;o__Rhizobiales;f__Rhizobiaceae;g__Ensifer	0.497925948	0.456236471	-0.83120828	1.827060175	0.61011962	0.795621014	0.018219431	0.139045122	1.452196905	0.037977178	-0.099607955	0.704561009	-0.62219161	0.4229757	0.799858836	-0.18627915	0.38722014	-0.614269318	0.241711017	0.462203767
d__Bacteria;p__Proteobacteria;c__Alphaproteobacteria;o__Rhizobiales;f__Rhizobiaceae;g__Mesorhizobium	0.406895069	0.307411882	-0.384250571	1.198040709	0.467787801	0.434957612	0.183722157	-0.210821021	1.080736246	0.264854935	0.533855453	0.175979832	-0.245635954	1.313346861	0.277974149	0.561273876	0.00894125	0.14599589	0.976551862	0.015853138
d__Bacteria;p__Proteobacteria;c__Alphaproteobacteria;o__Rhizobiales;f__Rhizobiaceae;g__Ochrobactrum	-0.443365023	0.23055112	-1.175953764	0.289223718	0.382153012	-0.572264476	0.03028872	-1.088533841	-0.055995111	0.058220706	-1.132929624	0.003548878	-1.880223859	-0.385635389	0.009894223	-0.982171176	0.000264231	-1.488094258	-0.476248094	0.000689184
d__Bacteria;p__Proteobacteria;c__Alphaproteobacteria;o__Rhizobiales;f__Rhizobiaceae;g__Phyllobacterium	-0.085793861	0.862639492	-1.074289793	0.90270207	0.919760215	-0.712921962	0.042099216	-1.399714973	-0.026128951	0.076720601	-0.826268616	0.022163926	-1.530242458	-0.122294775	0.048042135	1.766893431	0.024582916	0.23450466	3.299282203	0.03999159
d__Bacteria;p__Proteobacteria;c__Alphaproteobacteria;o__Rhizobiales;f__Rhizobiaceae;g__Pseudochrobactrum	-0.650256945	0.059016417	-1.326108525	0.025594635	0.168829559	-0.816939538	0.01054761	-1.437345483	-0.196533594	0.023911342	-1.162091431	0.001994381	-1.882025472	-0.44215739	0.009894223	-0.977757241	0.000139375	-1.457479921	-0.498034561	0.000591752
d__Bacteria;p__Proteobacteria;c__Alphaproteobacteria;o__Rhizobiales;f__Rhizobiaceae;g__Shinella	-0.605553356	0.084414779	-1.29599604	0.084889327	0.168829559	-0.300775681	0.23916597	-0.805765895	0.204214534	0.331602754	-1.132929624	0.003548878	-1.880223859	-0.385635389	0.009894223	-0.982171176	0.000264231	-1.488094258	-0.476248094	0.000689184
d__Bacteria;p__Proteobacteria;c__Alphaproteobacteria;o__Rhizobiales;f__Rhizobiaceae;g__uncultured	-0.669507471	0.059675101	-1.367229564	0.028214622	0.168829559	1.20340192	0.366688023	-1.436249679	3.843053518	0.463493661	-1.182272361	0.002105889	-1.918866345	-0.445678377	0.009894223	-1.018215921	0.000119541	-1.512234472	-0.52419737	0.000532867
d__Bacteria;p__Proteobacteria;c__Alphaproteobacteria;o__Rhizobiales;f__Rhizobiales_Incertae_Sedis;g__Alsobacter	0.376637295	0.642623005	-1.240027799	1.993302389	0.767556406	-1.055525772	0.03161356	-2.015554816	-0.095496729	0.060325393	-0.661068974	0.002280134	-1.076395401	-0.245742547	0.009894223	-0.360300202	0.07903423	-0.763713974	0.04311357	0.114418362
d__Bacteria;p__Proteobacteria;c__Alphaproteobacteria;o__Rhizobiales;f__Rhizobiales_Incertae_Sedis;g__Bauldia	0.865944158	0.006150177	0.256557666	1.47533065	0.168829559	0.720861097	0.013484173	0.153387519	1.288334674	0.029880776	0.377589089	0.115016723	-0.094555791	0.849733969	0.197708484	0.972941689	0.000811355	0.421841741	1.524041636	0.00185017
d__Bacteria;p__Proteobacteria;c__Alphaproteobacteria;o__Rhizobiales;f__Rhizobiales_Incertae_Sedis;g__Nordella	1.132025506	0.000844503	0.488843457	1.775207555	0.078389771	1.176582801	3.87E-06	0.706462352	1.64670325	3.28E-05	-0.208481746	0.628243965	-1.064696318	0.647732827	0.739275896	0.373246734	0.197494158	-0.199850477	0.946343945	0.257558497
d__Bacteria;p__Proteobacteria;c__Alphaproteobacteria;o__Rhizobiales;f__Rhizobiales_Incertae_Sedis;g__Phreatobacter	-0.486607753	0.153775113	-1.160679822	0.187464315	0.276689998	0.579033416	0.48062729	-1.04828639	2.206353222	0.577923225	-1.062805133	0.002599403	-1.73996501	-0.385645257	0.009894223	-0.728781273	0.002061667	-1.180911619	-0.276650928	0.004303322
d__Bacteria;p__Proteobacteria;c__Alphaproteobacteria;o__Rhizobiales;f__Rhizobiales_Incertae_Sedis;g__uncultured	-0.519542004	0.019330792	-0.951709322	-0.087374687	0.168829559	0.188750543	0.710063367	-0.818820054	1.19632114	0.792302344	0.53036756	0.452108016	-0.870439963	1.931175083	0.587665939	-0.136907061	0.526477813	-0.566965502	0.293151381	0.60685317
d__Bacteria;p__Proteobacteria;c__Alphaproteobacteria;o__Rhizobiales;f__Rhodomicrobiaceae;g__Rhodomicrobium	-0.579737654	0.022348395	-1.074084164	-0.085391144	0.168829559	-0.639695587	0.123400394	-1.457533255	0.17814208	0.191494204	0.393134121	0.366428063	-0.470428496	1.256696738	0.502803029	-0.43847524	0.127994786	-1.006886415	0.129935935	0.175326192
d__Bacteria;p__Proteobacteria;c__Alphaproteobacteria;o__Rhizobiales;f__Xanthobacteraceae;__	0.279017437	0.368773078	-0.337704522	0.895739397	0.534365397	-0.704574835	0.232804724	-1.871424509	0.462274838	0.324080585	-0.090774585	0.6170758	-0.451774831	0.270225661	0.732326412	-0.087944367	0.645069903	-0.468128696	0.292239962	0.715837065
d__Bacteria;p__Proteobacteria;c__Alphaproteobacteria;o__Rhizobiales;f__Xanthobacteraceae;g__Afipia	1.266912021	0.23483328	-0.845976662	3.379800704	0.388842515	-0.131289589	0.340228637	-0.403779805	0.141200627	0.439184024	0.029672941	0.944146064	-0.813330536	0.872676418	0.963027757	-0.470077494	0.001919899	-0.759552943	-0.180602044	0.004034088
d__Bacteria;p__Proteobacteria;c__Alphaproteobacteria;o__Rhizobiales;f__Xanthobacteraceae;g__Pseudolabrys	0.38001913	0.041463577	0.015220861	0.744817399	0.168829559	0.5086812	0.006366284	0.147692854	0.869669547	0.01630264	0.435737809	0.155904133	-0.170568428	1.042044046	0.252066314	0.735329606	0.024491601	0.098018691	1.37264052	0.039884156
d__Bacteria;p__Proteobacteria;c__Alphaproteobacteria;o__Rhizobiales;f__Xanthobacteraceae;g__Pseudorhodoplanes	-0.605553356	0.084414779	-1.29599604	0.084889327	0.168829559	1.170848495	0.216057361	-0.698694014	3.040391005	0.304523309	-0.513081157	0.025769229	-0.962043604	-0.064118711	0.054509173	-0.092751343	0.661157204	-0.514158041	0.328655355	0.730095218
d__Bacteria;p__Proteobacteria;c__Alphaproteobacteria;o__Rhizobiales;f__Xanthobacteraceae;g__Rhodoplanes	0.270929867	0.137842333	-0.089550565	0.631410298	0.255000237	0.164912821	0.475416522	-0.293086235	0.622911876	0.574279896	1.563379577	0.002392803	0.576112619	2.550646535	0.009894223	0.719983691	0.000352215	0.340460479	1.099506904	0.000886436
d__Bacteria;p__Proteobacteria;c__Alphaproteobacteria;o__Rhizobiales;f__Xanthobacteraceae;g__Rhodopseudomonas	-0.102487852	0.933105513	-2.536704323	2.331728618	0.959244625	-1.115966618	0.108302946	-2.483823466	0.25189023	0.172324929	0.964830626	0.359830455	-1.125396207	3.055057459	0.495041375	-0.599875911	0.026059139	-1.125644602	-0.074107221	0.042046341
d__Bacteria;p__Proteobacteria;c__Alphaproteobacteria;o__Rhizobiales;f__Xanthobacteraceae;g__Xanthobacteraceae	-0.508627491	0.044219795	-1.003642635	-0.013612347	0.168829559	0.117890969	0.767628288	-0.674047391	0.909829329	0.836273477	0.59444778	0.162050147	-0.245180993	1.434076554	0.26066782	-0.888546358	0.00238056	-1.448267389	-0.328825326	0.004916917
d__Bacteria;p__Proteobacteria;c__Alphaproteobacteria;o__Rhizobiales;f__Xanthobacteraceae;g__uncultured	0.221626376	0.609639557	-0.642765617	1.086018369	0.743261738	0.317389267	0.295375752	-0.282625666	0.917404201	0.39450016	0.355666956	0.389535268	-0.464633744	1.175967657	0.526723781	0.078758473	0.828400737	-0.645300983	0.802817929	0.862849084
d__Bacteria;p__Proteobacteria;c__Alphaproteobacteria;o__Rhizobiales;f__uncultured;g__uncultured	0.548390307	0.306141561	-0.515048914	1.611829527	0.467206366	1.44147276	0.000309482	0.682404682	2.200540838	0.001765279	0.30679238	0.565833564	-0.755285986	1.368870745	0.688423565	0.103517909	0.807942677	-0.74504499	0.952080808	0.849955696
d__Bacteria;p__Proteobacteria;c__Alphaproteobacteria;o__Rhodobacterales;f__Rhodobacteraceae;__	0.145993651	0.732273726	-0.704387067	0.996374369	0.831660967	0.109978213	0.656121611	-0.380087639	0.600044064	0.745807299	-0.666959616	0.166260316	-1.618607141	0.284687909	0.265585092	0.023731524	0.935249196	-0.558454074	0.605917122	0.953990453
d__Bacteria;p__Proteobacteria;c__Alphaproteobacteria;o__Rhodobacterales;f__Rhodobacteraceae;g__Amaricoccus	-0.389758817	0.153970622	-0.9299323	0.150414666	0.276726243	0.612543109	0.411755247	-0.865806776	2.090892994	0.512666108	0.029365616	0.959477188	-1.120996232	1.179727464	0.973668812	-0.122938362	0.699477826	-0.757277327	0.511400604	0.763889283
d__Bacteria;p__Proteobacteria;c__Alphaproteobacteria;o__Rhodobacterales;f__Rhodobacteraceae;g__Limibaculum	-0.605553356	0.084414779	-1.29599604	0.084889327	0.168829559	-0.89201316	0.005952624	-1.519693004	-0.264333316	0.015468989	-1.132929624	0.003548878	-1.880223859	-0.385635389	0.009894223	-0.298514592	0.477499747	-1.134280264	0.537251081	0.558972256
d__Bacteria;p__Proteobacteria;c__Alphaproteobacteria;o__Rhodobacterales;f__Rhodobacteraceae;g__Paracoccus	-0.165967697	0.633498449	-0.859239422	0.527304028	0.75962048	0.137100202	0.548522	-0.316051636	0.59025204	0.644360417	0.538257973	0.500986212	-1.050928998	2.127444944	0.628800507	-0.982171176	0.000264231	-1.488094258	-0.476248094	0.000689184
d__Bacteria;p__Proteobacteria;c__Alphaproteobacteria;o__Rhodobacterales;f__Rhodobacteraceae;g__Rubellimicrobium	-0.477375006	0.036756963	-0.924339393	-0.030410618	0.168829559	-0.631530673	0.003448204	-1.048027152	-0.215034193	0.014262206	-0.443850917	0.060373576	-0.907647433	0.019945598	0.113416075	-0.688439446	9.84E-05	-1.017829358	-0.359049534	0.000470314
d__Bacteria;p__Proteobacteria;c__Alphaproteobacteria;o__Rhodobacterales;f__Rhodobacteraceae;g__uncultured	-0.605553356	0.084414779	-1.29599604	0.084889327	0.168829559	-0.89201316	0.005952624	-1.519693004	-0.264333316	0.015468989	-1.132929624	0.003548878	-1.880223859	-0.385635389	0.009894223	-0.982171176	0.000264231	-1.488094258	-0.476248094	0.000689184
d__Bacteria;p__Proteobacteria;c__Alphaproteobacteria;o__Rhodospirillales;f__Magnetospiraceae;g__uncultured	-0.644881731	0.061720757	-1.322465408	0.032701947	0.168829559	-0.939483774	0.003858732	-1.567059489	-0.311908059	0.015373691	-1.124116391	0.002654428	-1.841969871	-0.406262912	0.009894223	-0.990955878	0.000130425	-1.474798776	-0.50711298	0.000570111
d__Bacteria;p__Proteobacteria;c__Alphaproteobacteria;o__Rhodospirillales;f__Magnetospirillaceae;g__Telmatospirillum	-0.605553356	0.084414779	-1.29599604	0.084889327	0.168829559	-0.89201316	0.005952624	-1.519693004	-0.264333316	0.015468989	-1.132929624	0.003548878	-1.880223859	-0.385635389	0.009894223	-0.982171176	0.000264231	-1.488094258	-0.476248094	0.000689184
d__Bacteria;p__Proteobacteria;c__Alphaproteobacteria;o__Rhodospirillales;f__Rhodospirillaceae;g__uncultured	0.150751136	0.630010429	-0.472535644	0.774037915	0.757164096	-0.164691014	0.604348364	-0.795185272	0.465803243	0.698515299	0.915359551	0.043866363	0.025953847	1.804765255	0.086310625	0.770717521	0.152084994	-0.292303751	1.833738794	0.204595158
d__Bacteria;p__Proteobacteria;c__Alphaproteobacteria;o__Rhodospirillales;f__uncultured;g__uncultured	-0.110886967	0.765128837	-0.850590852	0.628816918	0.852664764	-0.489980374	0.019600995	-0.899225203	-0.080735545	0.040377538	0.496641269	0.377559697	-0.620146254	1.613428791	0.515834807	-1.017440572	0.007847233	-1.756926056	-0.277955087	0.014039608
d__Bacteria;p__Proteobacteria;c__Alphaproteobacteria;o__Rickettsiales;f__AB1;g__AB1	0.239487538	0.609665552	-0.694635006	1.173610083	0.743261738	-0.090001623	0.715084234	-0.579311703	0.399308457	0.796217822	0.04911912	0.852324466	-0.476009471	0.574247711	0.903269314	-0.987052352	0.000132188	-1.469461883	-0.504642821	0.000573058
d__Bacteria;p__Proteobacteria;c__Alphaproteobacteria;o__Rickettsiales;f__Candidatus_Hepatincola;g__Candidatus_Hepatincola	-0.605553356	0.084414779	-1.29599604	0.084889327	0.168829559	-0.834548421	0.00862315	-1.45085103	-0.218245812	0.020544355	-1.132929624	0.003548878	-1.880223859	-0.385635389	0.009894223	-0.769060547	0.003197021	-1.269501382	-0.268619712	0.006306123
d__Bacteria;p__Proteobacteria;c__Alphaproteobacteria;o__Rickettsiales;f__Rickettsiaceae;g__Rickettsia	-0.60008218	0.064958674	-1.23860899	0.03844463	0.168829559	-0.897240217	0.004763045	-1.511591743	-0.28288869	0.015468989	-0.765590829	0.008748158	-1.330944411	-0.200237248	0.021671262	-0.934320378	0.000159315	-1.397287808	-0.471352948	0.000639042
d__Bacteria;p__Proteobacteria;c__Alphaproteobacteria;o__Rickettsiales;f__SM2D12;g__SM2D12	-0.407776022	0.038002468	-0.792179935	-0.02337211	0.168829559	-0.323023821	0.149350386	-0.764748159	0.118700516	0.225380716	0.398346786	0.493888349	-0.758435524	1.555129097	0.623484652	-0.83116248	0.051591531	-1.668255587	0.005930628	0.077534701
d__Bacteria;p__Proteobacteria;c__Alphaproteobacteria;o__Sneathiellales;f__Sneathiellaceae;g__uncultured	-0.605553356	0.084414779	-1.29599604	0.084889327	0.168829559	-0.396201513	0.302763914	-1.156832661	0.364429636	0.401989062	-1.132929624	0.003548878	-1.880223859	-0.385635389	0.009894223	-0.982171176	0.000264231	-1.488094258	-0.476248094	0.000689184
d__Bacteria;p__Proteobacteria;c__Alphaproteobacteria;o__Sphingomonadales;f__Sphingomonadaceae;__	-0.10951211	0.724795133	-0.729339844	0.510315623	0.824986276	-0.206633817	0.497525516	-0.810466709	0.397199075	0.594622023	-0.065113403	0.868382282	-0.847120285	0.716893479	0.91050315	-0.571009568	0.016702186	-1.034785215	-0.107233921	0.028248713
d__Bacteria;p__Proteobacteria;c__Alphaproteobacteria;o__Sphingomonadales;f__Sphingomonadaceae;g__Altererythrobacter	0.142001191	0.720692868	-0.649389497	0.93339188	0.82317429	0.592291071	0.239307559	-0.402444247	1.587026388	0.331602754	0.224480835	0.616313572	-0.666321028	1.115282698	0.732326412	0.157341005	0.699505712	-0.654588469	0.969270479	0.763889283
d__Bacteria;p__Proteobacteria;c__Alphaproteobacteria;o__Sphingomonadales;f__Sphingomonadaceae;g__Blastomonas	-0.347052197	0.05882677	-0.707485969	0.013381574	0.168829559	-0.490552255	0.005499684	-0.832359585	-0.148744925	0.015468989	-0.56602752	0.002400753	-0.923597922	-0.208457118	0.009894223	-0.518447789	0.000639548	-0.805917269	-0.230978309	0.001486313
d__Bacteria;p__Proteobacteria;c__Alphaproteobacteria;o__Sphingomonadales;f__Sphingomonadaceae;g__DSSF69	-0.605553356	0.084414779	-1.29599604	0.084889327	0.168829559	-0.871055677	0.008686512	-1.514958043	-0.227153311	0.020544355	-1.132929624	0.003548878	-1.880223859	-0.385635389	0.009894223	-0.982171176	0.000264231	-1.488094258	-0.476248094	0.000689184
d__Bacteria;p__Proteobacteria;c__Alphaproteobacteria;o__Sphingomonadales;f__Sphingomonadaceae;g__Ellin6055	-0.126330793	0.815506299	-1.205519076	0.952857491	0.883231942	0.561606669	0.197574116	-0.298976149	1.422189487	0.283273233	0.122817829	0.822038089	-0.963816097	1.209451756	0.890279929	0.204776147	0.678220105	-0.778214441	1.187766734	0.744249879
d__Bacteria;p__Proteobacteria;c__Alphaproteobacteria;o__Sphingomonadales;f__Sphingomonadaceae;g__Novosphingobium	-0.337555964	0.46736434	-1.261386673	0.586274746	0.617672469	-0.092090184	0.855877918	-1.098688965	0.914508598	0.896005313	2.284581855	7.33E-06	1.350720591	3.218443119	7.71E-05	0.869328968	0.173015498	-0.392044733	2.130702669	0.23020106
d__Bacteria;p__Proteobacteria;c__Alphaproteobacteria;o__Sphingomonadales;f__Sphingomonadaceae;g__Parablastomonas	-0.605553356	0.084414779	-1.29599604	0.084889327	0.168829559	-0.89201316	0.005952624	-1.519693004	-0.264333316	0.015468989	-1.132929624	0.003548878	-1.880223859	-0.385635389	0.009894223	-0.982171176	0.000264231	-1.488094258	-0.476248094	0.000689184
d__Bacteria;p__Proteobacteria;c__Alphaproteobacteria;o__Sphingomonadales;f__Sphingomonadaceae;g__Plot4.2H12	-0.44207891	0.026462567	-0.830599736	-0.053558084	0.168829559	-0.675293182	0.00798016	-1.168817844	-0.181768519	0.020013734	0.015425577	0.968692641	-0.766863141	0.797714295	0.979027798	-0.477187952	0.002544003	-0.779944878	-0.174431025	0.005206792
d__Bacteria;p__Proteobacteria;c__Alphaproteobacteria;o__Sphingomonadales;f__Sphingomonadaceae;g__Porphyrobacter	-0.635911179	0.006529698	-1.086885183	-0.184937176	0.168829559	-0.438250116	0.176434103	-1.07798909	0.201488858	0.256218642	-1.059700315	0.038512679	-2.061597204	-0.057803426	0.076927858	-0.486663752	0.007685909	-0.839389627	-0.133937876	0.013813627
d__Bacteria;p__Proteobacteria;c__Alphaproteobacteria;o__Sphingomonadales;f__Sphingomonadaceae;g__Qipengyuania	-0.779141978	0.036999552	-1.509625093	-0.048658863	0.168829559	-0.261387911	0.116698098	-0.589478461	0.066702638	0.183283295	0.189687736	0.832229897	-1.592257888	1.97163336	0.895125713	-0.196071318	0.336664154	-0.601187428	0.209044791	0.40991978
d__Bacteria;p__Proteobacteria;c__Alphaproteobacteria;o__Sphingomonadales;f__Sphingomonadaceae;g__Rhizorhapis	-0.501984602	0.056046642	-1.017358305	0.013389101	0.168829559	-0.396142945	0.293469564	-1.142066781	0.34978089	0.392446749	-0.830238882	0.002277615	-1.351787753	-0.308690011	0.009894223	-0.740035232	0.000177449	-1.109706607	-0.370363856	0.000689184
d__Bacteria;p__Proteobacteria;c__Alphaproteobacteria;o__Sphingomonadales;f__Sphingomonadaceae;g__Sphingobium	1.451448206	0.046578085	0.022751797	2.880144615	0.168829559	0.482348784	0.2275999	-0.307514636	1.272212204	0.318518904	0.396344803	0.316245987	-0.387660972	1.180350578	0.451208108	-0.269850723	0.347073537	-0.839657809	0.299956362	0.421943021
d__Bacteria;p__Proteobacteria;c__Alphaproteobacteria;o__Sphingomonadales;f__Sphingomonadaceae;g__Sphingomonas	0.20120145	0.619158176	-0.604961042	1.007363942	0.75098509	-0.033644669	0.900742398	-0.56920584	0.501916502	0.929570861	-0.635660753	0.122627158	-1.44740926	0.176087754	0.209473069	0.338049132	0.248054362	-0.241880393	0.917978658	0.312394081
d__Bacteria;p__Proteobacteria;c__Alphaproteobacteria;o__Sphingomonadales;f__Sphingomonadaceae;g__Sphingopyxis	-0.086264216	0.789565842	-0.730503742	0.557975311	0.867151525	0.145280958	0.625903986	-0.445942906	0.736504822	0.718697891	-0.773036303	0.110453994	-1.727228946	0.18115634	0.190696283	-0.425226178	0.08412263	-0.909561766	0.05910941	0.121007758
d__Bacteria;p__Proteobacteria;c__Alphaproteobacteria;o__Thalassobaculales;f__uncultured;g__uncultured	-0.605553356	0.084414779	-1.29599604	0.084889327	0.168829559	-0.828672299	0.008654726	-1.440939085	-0.216405513	0.020544355	-1.132929624	0.003548878	-1.880223859	-0.385635389	0.009894223	-0.769060547	0.003197021	-1.269501382	-0.268619712	0.006306123
d__Bacteria;p__Proteobacteria;c__Alphaproteobacteria;o__Tistrellales;f__Geminicoccaceae;__	-0.915836303	0.002530596	-1.496321366	-0.33535124	0.147548742	-0.462494598	0.307616712	-1.359413551	0.434424356	0.407405201	-0.3830904	0.027643841	-0.722639104	-0.043541696	0.057854085	0.596454916	0.028894105	0.063600383	1.129309448	0.046008978
d__Bacteria;p__Proteobacteria;c__Alphaproteobacteria;o__Tistrellales;f__Geminicoccaceae;g__Arboricoccus	-1.519277529	0.081326116	-3.233763343	0.195208285	0.168829559	-1.873675723	0.058671093	-3.81779603	0.070444584	0.101645096	-1.089615002	0.004132863	-1.821160371	-0.358069632	0.011322323	-0.98312178	0.001588735	-1.576946176	-0.389297384	0.003392454
d__Bacteria;p__Proteobacteria;c__Alphaproteobacteria;o__Tistrellales;f__Geminicoccaceae;g__Candidatus_Alysiosphaera	0.637166754	0.023398993	0.089450672	1.184882835	0.168829559	0.259506468	0.539749969	-0.57969985	1.098712786	0.635947018	-0.01422143	0.965577003	-0.670129228	0.641686369	0.976718276	1.079973682	6.43E-07	0.693143884	1.46680348	5.28E-06
d__Bacteria;p__Proteobacteria;c__Alphaproteobacteria;o__Tistrellales;f__Geminicoccaceae;g__Geminicoccus	-0.502496595	0.053810857	-1.013510151	0.008516961	0.168829559	-0.371837273	0.124017077	-0.848017264	0.104342717	0.192104885	-0.47750222	0.093645512	-1.038073689	0.08306925	0.1658503	-0.674748054	0.000467329	-1.038884636	-0.310611472	0.001127592
d__Bacteria;p__Proteobacteria;c__Alphaproteobacteria;o__Tistrellales;f__Geminicoccaceae;g__uncultured	0.885196638	0.262581426	-0.68137047	2.451763747	0.416854618	-0.614745526	0.164225249	-1.486530524	0.257039472	0.242727684	0.092417277	0.824270581	-0.735814756	0.920649311	0.890279929	0.3181932	0.513334175	-0.650234552	1.286620953	0.593002436
d__Bacteria;p__Proteobacteria;c__Alphaproteobacteria;o__uncultured;f__uncultured;g__uncultured	0.57339278	0.028264867	0.063288145	1.083497415	0.168829559	1.061592805	0.000944193	0.447372886	1.675812724	0.00471133	-0.033174126	0.917507063	-0.67066566	0.604317407	0.944439756	0.991383957	4.69E-06	0.598426054	1.38434186	3.36E-05
d__Bacteria;p__Proteobacteria;c__Gammaproteobacteria;__;__;__	0.082077316	0.789970424	-0.53210349	0.696258122	0.867151525	0.054258063	0.882468028	-0.674361355	0.78287748	0.916096901	-0.469651797	0.296423657	-1.361050756	0.421747162	0.429508703	0.454304848	0.384267766	-0.582985627	1.491595323	0.459026899
d__Bacteria;p__Proteobacteria;c__Gammaproteobacteria;o__Acidiferrobacterales;f__Acidiferrobacteraceae;__	-0.605553356	0.084414779	-1.29599604	0.084889327	0.168829559	-0.89201316	0.005952624	-1.519693004	-0.264333316	0.015468989	-0.646439285	0.02739991	-1.218468447	-0.074410122	0.057419731	-0.982171176	0.000264231	-1.488094258	-0.476248094	0.000689184
d__Bacteria;p__Proteobacteria;c__Gammaproteobacteria;o__Acidiferrobacterales;f__Acidiferrobacteraceae;g__Sulfurifustis	-0.322751317	0.428650596	-1.133474702	0.487972068	0.585018903	-0.151148671	0.678257068	-0.874142061	0.571844719	0.766556629	-0.149974561	0.820941125	-1.468607125	1.168658002	0.890279929	-0.812242148	0.000343662	-1.239539951	-0.384944345	0.000866291
d__Bacteria;p__Proteobacteria;c__Gammaproteobacteria;o__Acidithiobacillales;f__Acidithiobacillaceae;g__KCM.B.112	-0.605553356	0.084414779	-1.29599604	0.084889327	0.168829559	-0.89201316	0.005952624	-1.519693004	-0.264333316	0.015468989	-1.132929624	0.003548878	-1.880223859	-0.385635389	0.009894223	-0.35943451	0.307990432	-1.058991815	0.340122795	0.378217044
d__Bacteria;p__Proteobacteria;c__Gammaproteobacteria;o__Aeromonadales;f__Aeromonadaceae;g__Aeromonas	-0.605553356	0.084414779	-1.29599604	0.084889327	0.168829559	1.233838455	0.357889194	-1.423144047	3.890820958	0.45491949	1.383107172	0.184401036	-0.676389426	3.442603769	0.288675431	-0.982171176	0.000264231	-1.488094258	-0.476248094	0.000689184
d__Bacteria;p__Proteobacteria;c__Gammaproteobacteria;o__Burkholderiales;__;__	0.323335829	0.376308034	-0.402778611	1.049450269	0.53934067	-1.16931584	5.64E-05	-1.714771486	-0.623860194	0.00037632	-0.071494857	0.827583854	-0.724742752	0.581753037	0.892026859	-0.020104917	0.920824041	-0.423236366	0.383026531	0.941101254
d__Bacteria;p__Proteobacteria;c__Gammaproteobacteria;o__Burkholderiales;f__A21b;g__A21b	-0.09238213	0.811831184	-0.865855178	0.681090917	0.881672132	0.024723424	0.933993709	-0.567957696	0.617404544	0.953301073	0.87157963	0.000384488	0.407354474	1.335804786	0.002875462	0.381848127	0.179634063	-0.180886016	0.94458227	0.238003821
d__Bacteria;p__Proteobacteria;c__Gammaproteobacteria;o__Burkholderiales;f__Alcaligenaceae;__	0.135017411	0.710844383	-0.590650045	0.860684867	0.819366279	-0.277976749	0.17074627	-0.678359208	0.122405709	0.250258911	-0.12222614	0.480345031	-0.466256005	0.221803724	0.612679272	-0.147730024	0.320636899	-0.442934234	0.147474186	0.392469421
d__Bacteria;p__Proteobacteria;c__Gammaproteobacteria;o__Burkholderiales;f__Alcaligenaceae;g__Achromobacter	-0.257393799	0.608282779	-1.257481556	0.742693958	0.743261738	-0.573717538	0.090815405	-1.240852035	0.093416959	0.147621748	-0.206203642	0.684884226	-1.216937823	0.804530539	0.785998043	-0.333287194	0.190419763	-0.836854312	0.170279923	0.249985346
d__Bacteria;p__Proteobacteria;c__Gammaproteobacteria;o__Burkholderiales;f__Alcaligenaceae;g__Advenella	-0.605553356	0.084414779	-1.29599604	0.084889327	0.168829559	-0.89201316	0.005952624	-1.519693004	-0.264333316	0.015468989	-1.132929624	0.003548878	-1.880223859	-0.385635389	0.009894223	-0.982171176	0.000264231	-1.488094258	-0.476248094	0.000689184
d__Bacteria;p__Proteobacteria;c__Gammaproteobacteria;o__Burkholderiales;f__Alcaligenaceae;g__Bordetella	-0.148171925	0.6672323	-0.834693056	0.538349207	0.784569724	-1.064735314	0.024371516	-1.987877015	-0.141593612	0.048497476	-0.85063162	0.002161679	-1.382056062	-0.319207178	0.009894223	-0.760252986	0.000147826	-1.134881503	-0.385624468	0.000610508
d__Bacteria;p__Proteobacteria;c__Gammaproteobacteria;o__Burkholderiales;f__Alcaligenaceae;g__Candidimonas	-0.617147678	0.063111166	-1.269148638	0.034853282	0.168829559	-0.420285442	0.029165688	-0.796765822	-0.043805062	0.056403656	-1.207139347	0.002014896	-1.955775082	-0.458503613	0.009894223	-0.952669598	0.000148026	-1.422161672	-0.483177524	0.000610508
d__Bacteria;p__Proteobacteria;c__Gammaproteobacteria;o__Burkholderiales;f__Alcaligenaceae;g__Castellaniella	-0.360138702	0.070636003	-0.751588808	0.031311404	0.168829559	-0.47025079	0.005991137	-0.801418161	-0.139083419	0.015543508	-0.832403071	0.037604222	-1.615568144	-0.049237999	0.07539957	-0.504890582	0.001130047	-0.799844812	-0.209936352	0.002504514
d__Bacteria;p__Proteobacteria;c__Gammaproteobacteria;o__Burkholderiales;f__Alcaligenaceae;g__Paralcaligenes	-0.617147678	0.063111166	-1.269148638	0.034853282	0.168829559	-0.858800661	0.004935149	-1.449346196	-0.268255126	0.015468989	-1.207139347	0.002014896	-1.955775082	-0.458503613	0.009894223	-0.952669598	0.000148026	-1.422161672	-0.483177524	0.000610508
d__Bacteria;p__Proteobacteria;c__Gammaproteobacteria;o__Burkholderiales;f__Alcaligenaceae;g__Verticiella	-0.605553356	0.084414779	-1.29599604	0.084889327	0.168829559	-0.871055677	0.008686512	-1.514958043	-0.227153311	0.020544355	-1.132929624	0.003548878	-1.880223859	-0.385635389	0.009894223	-0.982171176	0.000264231	-1.488094258	-0.476248094	0.000689184
d__Bacteria;p__Proteobacteria;c__Gammaproteobacteria;o__Burkholderiales;f__B1.7BS;g__B1.7BS	-0.385676213	0.03987136	-0.752874788	-0.018477638	0.168829559	0.589219829	0.167136067	-0.252209179	1.430648837	0.246338607	1.239623411	0.046439705	0.020164061	2.459082761	0.090026849	1.753045306	0.002532026	0.641376654	2.864713958	0.005189009
d__Bacteria;p__Proteobacteria;c__Gammaproteobacteria;o__Burkholderiales;f__Burkholderiaceae;g__Burkholderia.Caballeronia.Paraburkholderia	0.224958327	0.580509872	-0.585505685	1.035422339	0.719030281	-0.931039936	0.014109787	-1.669026768	-0.193053104	0.031136122	0.584563287	0.128697779	-0.174241402	1.343367975	0.218136515	-0.215472427	0.26913793	-0.602047892	0.171103037	0.335465761
d__Bacteria;p__Proteobacteria;c__Gammaproteobacteria;o__Burkholderiales;f__Burkholderiaceae;g__Candidatus_Glomeribacter	-1.031670323	0.036309456	-1.995226076	-0.06811457	0.168829559	-1.341320439	0.028481123	-2.537542238	-0.14509864	0.055147272	-0.751070292	0.001901314	-1.214081743	-0.288058841	0.009894223	-0.99194492	0.001859735	-1.600781765	-0.383108074	0.003923344
d__Bacteria;p__Proteobacteria;c__Gammaproteobacteria;o__Burkholderiales;f__Burkholderiaceae;g__Cupriavidus	0.508019111	0.086334573	-0.074879992	1.090918214	0.17158181	0.29320717	0.285249479	-0.249491308	0.835905648	0.384879741	0.217602818	0.492786992	-0.41269258	0.847898215	0.623091245	0.334094172	0.195957148	-0.17710299	0.845291334	0.255765409
d__Bacteria;p__Proteobacteria;c__Gammaproteobacteria;o__Burkholderiales;f__Burkholderiaceae;g__Lautropia	-0.605553356	0.084414779	-1.29599604	0.084889327	0.168829559	-0.81459265	0.012409967	-1.447958611	-0.181226688	0.027655498	-0.513081157	0.025769229	-0.962043604	-0.064118711	0.054509173	-0.982171176	0.000264231	-1.488094258	-0.476248094	0.000689184
d__Bacteria;p__Proteobacteria;c__Gammaproteobacteria;o__Burkholderiales;f__Burkholderiaceae;g__Mycoavidus	-0.487236013	0.056172983	-0.987733249	0.013261224	0.168829559	-0.077954669	0.845314685	-0.87117441	0.715265072	0.891586918	-0.816531142	0.003237572	-1.349542099	-0.283520185	0.009894223	-0.700314217	0.000281681	-1.062882479	-0.337745955	0.000725111
d__Bacteria;p__Proteobacteria;c__Gammaproteobacteria;o__Burkholderiales;f__Burkholderiaceae;g__Pandoraea	-0.605553356	0.084414779	-1.29599604	0.084889327	0.168829559	-0.89201316	0.005952624	-1.519693004	-0.264333316	0.015468989	-1.063851818	0.00521985	-1.798466963	-0.329236673	0.013843568	-0.982171176	0.000264231	-1.488094258	-0.476248094	0.000689184
d__Bacteria;p__Proteobacteria;c__Gammaproteobacteria;o__Burkholderiales;f__Burkholderiaceae;g__Ralstonia	-0.084359705	0.816419296	-0.8086588	0.639939389	0.8836143	-0.322084366	0.072113472	-0.673824606	0.029655875	0.12044322	-1.132929624	0.003548878	-1.880223859	-0.385635389	0.009894223	-0.982171176	0.000264231	-1.488094258	-0.476248094	0.000689184
d__Bacteria;p__Proteobacteria;c__Gammaproteobacteria;o__Burkholderiales;f__Burkholderiaceae;g__uncultured	-0.459661463	0.039517366	-0.896488938	-0.022833989	0.168829559	-0.4640205	0.005667877	-0.788547442	-0.139493557	0.015468989	-0.470633935	0.005316692	-0.796355957	-0.144911912	0.013979849	-0.231696715	0.263854766	-0.642763774	0.179370344	0.329922996
d__Bacteria;p__Proteobacteria;c__Gammaproteobacteria;o__Burkholderiales;f__Chitinimonadaceae;g__Chitinimonas	-0.605553356	0.084414779	-1.29599604	0.084889327	0.168829559	-0.89201316	0.005952624	-1.519693004	-0.264333316	0.015468989	-1.132929624	0.003548878	-1.880223859	-0.385635389	0.009894223	-0.756335381	0.005457439	-1.280758435	-0.231912326	0.010213373
d__Bacteria;p__Proteobacteria;c__Gammaproteobacteria;o__Burkholderiales;f__Chromobacteriaceae;__	-0.52366719	0.040951865	-1.025045587	-0.022288793	0.168829559	-0.439132227	0.022061237	-0.813312267	-0.064952186	0.044860687	-0.876938515	0.001419095	-1.401896181	-0.351980849	0.008293823	-0.77630457	8.46E-05	-1.143834567	-0.408774573	0.000417357
d__Bacteria;p__Proteobacteria;c__Gammaproteobacteria;o__Burkholderiales;f__Chromobacteriaceae;g__Crenobacter	-0.501602224	0.043845553	-0.988885888	-0.01431856	0.168829559	-0.138584037	0.614292792	-0.684109952	0.406941877	0.708454461	-0.82814429	0.001777171	-1.335158134	-0.321130447	0.009604026	-0.749501296	0.000104332	-1.109612286	-0.389390306	0.000485739
d__Bacteria;p__Proteobacteria;c__Gammaproteobacteria;o__Burkholderiales;f__Comamonadaceae;__	0.407389323	0.123420809	-0.114307338	0.929085984	0.232964159	0.854511782	0.034070872	0.065954679	1.643068885	0.064392318	1.152874851	1.56E-05	0.660834892	1.644914809	0.000152516	0.850858995	0.001247939	0.349025123	1.352692866	0.00272749
d__Bacteria;p__Proteobacteria;c__Gammaproteobacteria;o__Burkholderiales;f__Comamonadaceae;g__Caenimonas	-0.230383538	0.458362296	-0.848282656	0.38751558	0.610796747	1.199183296	0.171188158	-0.52986167	2.928228263	0.250516784	0.343996289	0.61901024	-1.031606115	1.719598693	0.732991894	0.133777181	0.79546002	-0.894489679	1.162044041	0.841875193
d__Bacteria;p__Proteobacteria;c__Gammaproteobacteria;o__Burkholderiales;f__Comamonadaceae;g__Hydrogenophaga	-0.605553356	0.084414779	-1.29599604	0.084889327	0.168829559	-0.89201316	0.005952624	-1.519693004	-0.264333316	0.015468989	-1.132929624	0.003548878	-1.880223859	-0.385635389	0.009894223	-0.982171176	0.000264231	-1.488094258	-0.476248094	0.000689184
d__Bacteria;p__Proteobacteria;c__Gammaproteobacteria;o__Burkholderiales;f__Comamonadaceae;g__Polaromonas	-0.428680101	0.044065998	-0.845573758	-0.011786444	0.168829559	1.121575886	0.0102061	0.273778862	1.969372911	0.023336668	0.413978942	0.549141079	-0.95955749	1.787515373	0.673829411	-0.488752665	0.001960502	-0.790382762	-0.187122569	0.004108462
d__Bacteria;p__Proteobacteria;c__Gammaproteobacteria;o__Burkholderiales;f__Comamonadaceae;g__Ramlibacter	-0.302698204	0.328359622	-0.91752364	0.312127232	0.490043281	-0.064499822	0.84848293	-0.734711838	0.605712193	0.894331574	0.345958082	0.530720491	-0.750733973	1.442650137	0.657360231	-0.400137307	0.180293437	-0.990732124	0.190457511	0.238277256
d__Bacteria;p__Proteobacteria;c__Gammaproteobacteria;o__Burkholderiales;f__Comamonadaceae;g__Rhizobacter	-0.04466737	0.878195372	-0.625678527	0.536343787	0.928769412	-0.042431586	0.779635712	-0.343455648	0.258592476	0.844872719	1.705829882	0.028779264	0.182525132	3.229134632	0.059991649	-0.078153563	0.828318819	-0.796303432	0.639996307	0.862849084
d__Bacteria;p__Proteobacteria;c__Gammaproteobacteria;o__Burkholderiales;f__Comamonadaceae;g__Rhodoferax	1.103037343	0.240360312	-0.758621496	2.964696183	0.394681137	-0.640942369	0.015821004	-1.158062373	-0.123822366	0.034149162	-0.621823017	0.007290146	-1.069882191	-0.173763843	0.018435658	-0.540554939	0.001578337	-0.86684512	-0.214264757	0.003379397
d__Bacteria;p__Proteobacteria;c__Gammaproteobacteria;o__Burkholderiales;f__Comamonadaceae;g__Variovorax	1.342963317	0.040134357	0.062585206	2.623341429	0.168829559	0.784924419	0.121639111	-0.213794306	1.783643144	0.189723392	1.138568726	0.046383104	0.01881942	2.258318032	0.090026849	1.88355643	0.035523716	0.132013233	3.635099626	0.055065249
d__Bacteria;p__Proteobacteria;c__Gammaproteobacteria;o__Burkholderiales;f__Comamonadaceae;g__uncultured	-0.605553356	0.084414779	-1.29599604	0.084889327	0.168829559	-0.89201316	0.005952624	-1.519693004	-0.264333316	0.015468989	-1.132929624	0.003548878	-1.880223859	-0.385635389	0.009894223	-0.982171176	0.000264231	-1.488094258	-0.476248094	0.000689184
d__Bacteria;p__Proteobacteria;c__Gammaproteobacteria;o__Burkholderiales;f__Gallionellaceae;__	-0.605553356	0.084414779	-1.29599604	0.084889327	0.168829559	-0.89201316	0.005952624	-1.519693004	-0.264333316	0.015468989	-1.036457302	0.005332294	-1.754041172	-0.318873432	0.013979849	-0.982171176	0.000264231	-1.488094258	-0.476248094	0.000689184
d__Bacteria;p__Proteobacteria;c__Gammaproteobacteria;o__Burkholderiales;f__Methylophilaceae;__	0.488006452	0.574308188	-1.241658079	2.217670984	0.713914253	-0.643741566	0.008965902	-1.121667212	-0.16581592	0.020986853	-0.499030478	0.141743187	-1.169220166	0.17115921	0.232990364	-0.761625032	0.000159963	-1.139133873	-0.384116192	0.000639042
d__Bacteria;p__Proteobacteria;c__Gammaproteobacteria;o__Burkholderiales;f__Methylophilaceae;g__Methylophilus	-0.605553356	0.084414779	-1.29599604	0.084889327	0.168829559	-0.871055677	0.008686512	-1.514958043	-0.227153311	0.020544355	0.714974632	0.601662255	-2.008251858	3.438201122	0.719259878	-0.982171176	0.000264231	-1.488094258	-0.476248094	0.000689184
d__Bacteria;p__Proteobacteria;c__Gammaproteobacteria;o__Burkholderiales;f__Methylophilaceae;g__Methylotenera	-0.571074591	0.022259534	-1.057695978	-0.084453205	0.168829559	0.519250642	0.044973869	0.011943395	1.026557888	0.081396007	0.400040661	0.460086535	-0.675513567	1.475594889	0.595852991	-0.47324618	0.007429647	-0.814696867	-0.131795493	0.013430535
d__Bacteria;p__Proteobacteria;c__Gammaproteobacteria;o__Burkholderiales;f__Methylophilaceae;g__uncultured	-0.135894871	0.659331335	-0.749957709	0.478167968	0.777597045	-0.903020041	0.004420979	-1.515874292	-0.29016579	0.015468989	1.007932529	0.455963248	-1.677158825	3.693023883	0.592189304	-0.954601341	0.000148565	-1.42517183	-0.484030853	0.000610508
d__Bacteria;p__Proteobacteria;c__Gammaproteobacteria;o__Burkholderiales;f__Neisseriaceae;g__uncultured	-0.192982552	0.483124957	-0.740426036	0.354460932	0.630066393	-0.656479122	0.004469925	-1.102593053	-0.210365192	0.015468989	-0.784094827	0.00142465	-1.25365393	-0.314535724	0.008295566	-1.045187369	0.019248108	-1.914087142	-0.176287597	0.032039572
d__Bacteria;p__Proteobacteria;c__Gammaproteobacteria;o__Burkholderiales;f__Nitrosomonadaceae;g__966.1	-0.605553356	0.084414779	-1.29599604	0.084889327	0.168829559	0.070323224	0.820883087	-0.54626307	0.686909518	0.874417047	0.552231575	0.639521488	-1.792534814	2.896997963	0.746423749	-0.298514592	0.477499747	-1.134280264	0.537251081	0.558972256
d__Bacteria;p__Proteobacteria;c__Gammaproteobacteria;o__Burkholderiales;f__Nitrosomonadaceae;g__Ellin6067	0.848033671	0.000186391	0.423183265	1.272884077	0.034671711	1.046024595	4.05E-08	0.705135613	1.386913576	4.57E-07	1.252885246	8.08E-05	0.659124788	1.846645703	0.000715931	0.961642128	1.90E-05	0.548491809	1.374792447	0.000120018
d__Bacteria;p__Proteobacteria;c__Gammaproteobacteria;o__Burkholderiales;f__Nitrosomonadaceae;g__GOUTA6	0.463359812	0.41912649	-0.676751294	1.603470917	0.576715884	0.114525577	0.822394767	-0.898318721	1.127369875	0.874417047	0.407401874	0.353010365	-0.462689229	1.277492978	0.489069672	0.718135483	0.033355459	0.058628901	1.377642065	0.052113776
d__Bacteria;p__Proteobacteria;c__Gammaproteobacteria;o__Burkholderiales;f__Nitrosomonadaceae;g__IS.44	0.742192777	0.042000133	0.027784589	1.456600965	0.168829559	1.420524094	0.000644805	0.625952791	2.215095397	0.00338469	0.091829863	0.856921506	-0.921828599	1.105488325	0.905612335	0.015999711	0.969099283	-0.807196027	0.839195449	0.977834887
d__Bacteria;p__Proteobacteria;c__Gammaproteobacteria;o__Burkholderiales;f__Nitrosomonadaceae;g__MND1	0.129732177	0.738088596	-0.643385991	0.902850346	0.836111848	0.931628241	0.001189644	0.380937564	1.482318918	0.00576576	0.18957138	0.499085193	-0.367645488	0.746788249	0.628035434	1.070152085	0.000273107	0.517467804	1.622836366	0.000705341
d__Bacteria;p__Proteobacteria;c__Gammaproteobacteria;o__Burkholderiales;f__Nitrosomonadaceae;g__mle1.7	0.366198816	0.532107643	-0.800321834	1.532719466	0.673808334	0.648068886	0.156692134	-0.25434989	1.550487661	0.233780521	1.058480139	0.006937337	0.300733494	1.816226785	0.017656642	1.34821129	0.024184956	0.182341305	2.514081274	0.039507102
d__Bacteria;p__Proteobacteria;c__Gammaproteobacteria;o__Burkholderiales;f__Nitrosomonadaceae;g__oc32	-0.271037147	0.176561306	-0.667667131	0.125592836	0.310952836	-0.734498858	0.290461501	-2.108877206	0.63987949	0.389669902	-0.442573697	0.000728606	-0.691514178	-0.193633216	0.005042719	-0.486582585	0.0002368	-0.735080193	-0.238084976	0.000689184
d__Bacteria;p__Proteobacteria;c__Gammaproteobacteria;o__Burkholderiales;f__Nitrosomonadaceae;g__uncultured	-0.631374076	0.04799645	-1.256989027	-0.005759124	0.168829559	-0.876536977	0.003716654	-1.459552084	-0.29352187	0.015018703	-1.112963039	0.002279626	-1.812182142	-0.413743935	0.009894223	-0.936672055	8.32E-05	-1.379589535	-0.493754575	0.000411458
d__Bacteria;p__Proteobacteria;c__Gammaproteobacteria;o__Burkholderiales;f__Oxalobacteraceae;__	-0.076327136	0.866790504	-0.983431966	0.830777695	0.922316531	0.033392967	0.938738234	-0.829254944	0.896040878	0.956290399	0.811113515	0.017743364	0.145404399	1.476822632	0.039849844	-0.259388902	0.352484808	-0.813338134	0.294560331	0.427533456
d__Bacteria;p__Proteobacteria;c__Gammaproteobacteria;o__Burkholderiales;f__Oxalobacteraceae;g__Collimonas	-0.50842327	0.04447794	-1.003862931	-0.012983609	0.168829559	0.191613393	0.603977703	-0.541196205	0.924422991	0.698515299	0.9251608	0.093967557	-0.16203639	2.012357989	0.166047934	-0.584252821	0.005754588	-0.992064669	-0.176440973	0.010708419
d__Bacteria;p__Proteobacteria;c__Gammaproteobacteria;o__Burkholderiales;f__Oxalobacteraceae;g__Duganella	-0.486905823	0.029948901	-0.924819437	-0.048992209	0.168829559	-0.055653727	0.851384235	-0.645376063	0.53406861	0.895597264	1.140795624	0.04690564	0.016095011	2.265496237	0.090596205	-0.337123934	0.096363176	-0.736388724	0.062140856	0.136745587
d__Bacteria;p__Proteobacteria;c__Gammaproteobacteria;o__Burkholderiales;f__Oxalobacteraceae;g__Herbaspirillum	-0.605553356	0.084414779	-1.29599604	0.084889327	0.168829559	-0.47837069	0.037881089	-0.929257416	-0.027483963	0.070497198	-1.132929624	0.003548878	-1.880223859	-0.385635389	0.009894223	-0.982171176	0.000264231	-1.488094258	-0.476248094	0.000689184
d__Bacteria;p__Proteobacteria;c__Gammaproteobacteria;o__Burkholderiales;f__Oxalobacteraceae;g__Herminiimonas	-0.381079681	0.068007157	-0.791285122	0.02912576	0.168829559	-0.517468009	0.00552631	-0.878244529	-0.156691488	0.015468989	-0.601625207	0.002539961	-0.983989905	-0.219260508	0.009894223	-0.154162763	0.633112722	-0.797210879	0.488885354	0.704549983
d__Bacteria;p__Proteobacteria;c__Gammaproteobacteria;o__Burkholderiales;f__Oxalobacteraceae;g__Janthinobacterium	0.124981535	0.785675554	-0.791041851	1.041004922	0.866384363	0.245676347	0.609769631	-0.709174131	1.200526825	0.704266095	-0.547334155	0.021055632	-1.009561731	-0.085106579	0.046146927	-0.39986243	0.002795677	-0.65619213	-0.14353273	0.005669061
d__Bacteria;p__Proteobacteria;c__Gammaproteobacteria;o__Burkholderiales;f__Oxalobacteraceae;g__Massilia	-0.252255997	0.399988852	-0.847937754	0.343425759	0.56055276	0.355236736	0.34085137	-0.38301081	1.093484283	0.439270118	0.369145943	0.359778254	-0.43049115	1.168783037	0.495041375	-0.177123306	0.510195914	-0.712193977	0.357947366	0.591108041
d__Bacteria;p__Proteobacteria;c__Gammaproteobacteria;o__Burkholderiales;f__Oxalobacteraceae;g__Noviherbaspirillum	-0.218092454	0.505327735	-0.869555428	0.43337052	0.647246076	-1.419203145	0.002086292	-2.305855836	-0.532550453	0.009499545	0.058040958	0.915618558	-1.032250009	1.148331924	0.943111022	-0.165503056	0.513710327	-0.669666921	0.338660809	0.59300285
d__Bacteria;p__Proteobacteria;c__Gammaproteobacteria;o__Burkholderiales;f__Oxalobacteraceae;g__Undibacterium	-0.605553356	0.084414779	-1.29599604	0.084889327	0.168829559	-0.531186442	0.032457624	-1.016768619	-0.045604265	0.061638276	-1.132929624	0.003548878	-1.880223859	-0.385635389	0.009894223	-0.982171176	0.000264231	-1.488094258	-0.476248094	0.000689184
d__Bacteria;p__Proteobacteria;c__Gammaproteobacteria;o__Burkholderiales;f__Oxalobacteraceae;g__uncultured	0.048013575	0.91704731	-0.871013922	0.967041071	0.951413974	-0.39519264	0.035857183	-0.76358684	-0.02679844	0.067046568	0.980930894	0.271577052	-0.786382265	2.748244052	0.399765474	-0.982171176	0.000264231	-1.488094258	-0.476248094	0.000689184
d__Bacteria;p__Proteobacteria;c__Gammaproteobacteria;o__Burkholderiales;f__Rhodocyclaceae;__	0.630258405	0.483130757	-1.157651676	2.418168486	0.630066393	0.929012055	0.165733794	-0.393215247	2.251239358	0.244499901	0.630945483	0.32199545	-0.63215737	1.894048336	0.456932392	-0.159394219	0.476221025	-0.604359227	0.285570788	0.558972256
d__Bacteria;p__Proteobacteria;c__Gammaproteobacteria;o__Burkholderiales;f__Rhodocyclaceae;g__Azoarcus	-0.605553356	0.084414779	-1.29599604	0.084889327	0.168829559	-0.460300023	0.027302141	-0.867623149	-0.052976897	0.053321858	-1.132929624	0.003548878	-1.880223859	-0.385635389	0.009894223	-0.982171176	0.000264231	-1.488094258	-0.476248094	0.000689184
d__Bacteria;p__Proteobacteria;c__Gammaproteobacteria;o__Burkholderiales;f__Rhodocyclaceae;g__Azospira	-0.605553356	0.084414779	-1.29599604	0.084889327	0.168829559	-0.464863248	0.155808004	-1.110773619	0.181047124	0.233121824	-1.132929624	0.003548878	-1.880223859	-0.385635389	0.009894223	-0.982171176	0.000264231	-1.488094258	-0.476248094	0.000689184
d__Bacteria;p__Proteobacteria;c__Gammaproteobacteria;o__Burkholderiales;f__Rhodocyclaceae;g__Azovibrio	-0.6619809	0.057055333	-1.344489758	0.020527958	0.168829559	-0.563452625	0.0047834	-0.949452826	-0.177452423	0.015468989	-0.816280797	0.003066196	-1.345892193	-0.286669401	0.009894223	-0.632128459	0.00011951	-0.938819179	-0.325437739	0.000532867
d__Bacteria;p__Proteobacteria;c__Gammaproteobacteria;o__Burkholderiales;f__Rhodocyclaceae;g__Dechloromonas	-0.605553356	0.084414779	-1.29599604	0.084889327	0.168829559	0.187518516	0.465037276	-0.32118466	0.696221693	0.563897849	1.120370822	0.344238641	-1.22895973	3.469701373	0.479019908	-0.982171176	0.000264231	-1.488094258	-0.476248094	0.000689184
d__Bacteria;p__Proteobacteria;c__Gammaproteobacteria;o__Burkholderiales;f__Rhodocyclaceae;g__Uliginosibacterium	-0.484815001	0.05602162	-0.9825088	0.012878799	0.168829559	-0.527790395	0.016216444	-0.955277225	-0.100303565	0.034954954	-0.907125884	0.002534087	-1.483508529	-0.330743238	0.009894223	0.013477082	0.976726697	-0.907281176	0.93423534	0.984211193
d__Bacteria;p__Proteobacteria;c__Gammaproteobacteria;o__Burkholderiales;f__Rhodocyclaceae;g__uncultured	-0.669507471	0.059675101	-1.367229564	0.028214622	0.168829559	-0.462006964	0.047358641	-0.918488109	-0.005525819	0.084933772	-0.829801402	0.083492256	-1.772695398	0.113092593	0.150572321	-1.018215921	0.000119541	-1.512234472	-0.52419737	0.000532867
d__Bacteria;p__Proteobacteria;c__Gammaproteobacteria;o__Burkholderiales;f__SC.I.84;g__SC.I.84	0.393489675	0.018258541	0.069266867	0.717712483	0.168829559	0.453204556	0.00084607	0.193575036	0.712834077	0.004298364	0.250057435	0.220033904	-0.153333149	0.653448018	0.335471981	0.608650532	0.00128449	0.248662734	0.96863833	0.002791908
d__Bacteria;p__Proteobacteria;c__Gammaproteobacteria;o__Burkholderiales;f__Sutterellaceae;g__AAP99	-0.605553356	0.084414779	-1.29599604	0.084889327	0.168829559	-0.89201316	0.005952624	-1.519693004	-0.264333316	0.015468989	-1.132929624	0.003548878	-1.880223859	-0.385635389	0.009894223	-0.982171176	0.000264231	-1.488094258	-0.476248094	0.000689184
d__Bacteria;p__Proteobacteria;c__Gammaproteobacteria;o__Burkholderiales;f__Sutterellaceae;g__uncultured	0.071731422	0.837861531	-0.627017219	0.770480063	0.896369828	1.17495148	0.002185756	0.437348391	1.912554568	0.009923833	-0.178524445	0.625423178	-0.905720249	0.548671359	0.736943317	0.775141027	0.03174202	0.070131045	1.48015101	0.049988929
d__Bacteria;p__Proteobacteria;c__Gammaproteobacteria;o__Burkholderiales;f__TRA3.20;g__TRA3.20	1.120503146	0.000739697	0.491487969	1.749518323	0.074332669	1.304252601	0.000102669	0.670974933	1.937530269	0.000651476	0.581113565	0.122657234	-0.161038152	1.323265281	0.209473069	1.222347134	2.60E-05	0.687019083	1.757675185	0.000158167
d__Bacteria;p__Proteobacteria;c__Gammaproteobacteria;o__Burkholderiales;f__uncultured;g__uncultured	-0.510884977	0.041377256	-1.001091719	-0.020678234	0.168829559	-0.609219668	0.003654016	-1.013648189	-0.204791147	0.014841504	-0.778192436	0.001723642	-1.253149	-0.303235872	0.009411442	-0.682042851	0.000463343	-1.049849706	-0.314235996	0.001121404
d__Bacteria;p__Proteobacteria;c__Gammaproteobacteria;o__CCD24;f__CCD24;g__CCD24	0.110497823	0.719036685	-0.501527035	0.722522682	0.82317429	1.247624892	3.37E-05	0.684336105	1.810913679	0.000229672	-0.002339744	0.992969066	-0.530828658	0.526149169	0.994194731	0.804419674	0.000478088	0.369466187	1.239373161	0.001151791
d__Bacteria;p__Proteobacteria;c__Gammaproteobacteria;o__CCM19a;f__CCM19a;g__CCM19a	-0.605553356	0.084414779	-1.29599604	0.084889327	0.168829559	-0.89201316	0.005952624	-1.519693004	-0.264333316	0.015468989	-1.132929624	0.003548878	-1.880223859	-0.385635389	0.009894223	-0.982171176	0.000264231	-1.488094258	-0.476248094	0.000689184
d__Bacteria;p__Proteobacteria;c__Gammaproteobacteria;o__Cellvibrionales;f__Cellvibrionaceae;g__Cellvibrio	1.493251169	0.214583883	-0.88928074	3.875783078	0.362153335	1.032265191	0.046032243	0.01865445	2.045875932	0.083121079	0.863192418	0.222126007	-0.5357013	2.262086136	0.33670974	0.211132287	0.622228373	-0.642065843	1.064330416	0.695872695
d__Bacteria;p__Proteobacteria;c__Gammaproteobacteria;o__Cellvibrionales;f__Halieaceae;__	-0.605553356	0.084414779	-1.29599604	0.084889327	0.168829559	-0.89201316	0.005952624	-1.519693004	-0.264333316	0.015468989	-1.132929624	0.003548878	-1.880223859	-0.385635389	0.009894223	-0.982171176	0.000264231	-1.488094258	-0.476248094	0.000689184
d__Bacteria;p__Proteobacteria;c__Gammaproteobacteria;o__Cellvibrionales;f__Halieaceae;g__OM60.NOR5._clade	-0.442749729	0.030603853	-0.842596863	-0.042902596	0.168829559	1.001952445	0.122702857	-0.276602487	2.280507378	0.191005433	1.081026117	0.130023585	-0.327177021	2.489229255	0.219440874	1.704320901	0.023919008	0.233401369	3.175240433	0.039113156
d__Bacteria;p__Proteobacteria;c__Gammaproteobacteria;o__Cellvibrionales;f__Spongiibacteraceae;g__BD1.7_clade	-0.669507471	0.059675101	-1.367229564	0.028214622	0.168829559	-0.905321663	0.004754594	-1.525074848	-0.285568478	0.015468989	-1.140781669	0.003114411	-1.882222734	-0.399340604	0.009894223	-0.811745141	0.001575996	-1.301658333	-0.32183195	0.003378969
d__Bacteria;p__Proteobacteria;c__Gammaproteobacteria;o__Coxiellales;f__Coxiellaceae;g__Coxiella	0.032505134	0.916976784	-0.589144913	0.654155181	0.951413974	-0.025464146	0.938510082	-0.680839379	0.629911087	0.956290399	-0.202399781	0.616464854	-1.005923319	0.601123757	0.732326412	-0.480200184	0.290155699	-1.380619571	0.420219203	0.358828913
d__Bacteria;p__Proteobacteria;c__Gammaproteobacteria;o__Diplorickettsiales;f__Diplorickettsiaceae;__	-0.605553356	0.084414779	-1.29599604	0.084889327	0.168829559	-0.89201316	0.005952624	-1.519693004	-0.264333316	0.015468989	-1.132929624	0.003548878	-1.880223859	-0.385635389	0.009894223	-0.982171176	0.000264231	-1.488094258	-0.476248094	0.000689184
d__Bacteria;p__Proteobacteria;c__Gammaproteobacteria;o__Diplorickettsiales;f__Diplorickettsiaceae;g__Aquicella	0.227785765	0.459484302	-0.384681368	0.840252899	0.611169915	0.954363985	0.00011911	0.486155317	1.422572652	0.000740918	-0.384607577	0.146768709	-0.907752201	0.138537047	0.239504676	0.116741756	0.74276088	-0.591882798	0.82536631	0.799454172
d__Bacteria;p__Proteobacteria;c__Gammaproteobacteria;o__Diplorickettsiales;f__Diplorickettsiaceae;g__Rickettsiella	0.40270488	0.405285903	-0.559084259	1.364494019	0.564965684	1.151090098	0.000331647	0.541624327	1.760555869	0.001884901	1.00581443	0.023577511	0.13955853	1.872070331	0.050966182	1.92013627	1.66E-10	1.423627516	2.416645024	2.30E-09
d__Bacteria;p__Proteobacteria;c__Gammaproteobacteria;o__Diplorickettsiales;f__Diplorickettsiaceae;g__uncultured	0.433936201	0.062552175	-0.023503139	0.891375541	0.168829559	0.715815252	0.006285067	0.208659832	1.222970673	0.01621009	0.171911192	0.653216565	-0.589055012	0.932877396	0.758481044	-0.794396096	0.170355192	-1.939794664	0.351002471	0.227044336
d__Bacteria;p__Proteobacteria;c__Gammaproteobacteria;o__EC3;f__EC3;g__EC3	0.246568492	0.472584244	-0.43626222	0.929399204	0.621276509	1.347800085	0.337263403	-1.432320233	4.127920404	0.436714817	-0.708321678	0.012661121	-1.259832734	-0.156810621	0.029819774	-0.987052352	0.000132188	-1.469461883	-0.504642821	0.000573058
d__Bacteria;p__Proteobacteria;c__Gammaproteobacteria;o__EPR3968.O8a.Bc78;f__EPR3968.O8a.Bc78;g__EPR3968.O8a.Bc78	-0.605553356	0.084414779	-1.29599604	0.084889327	0.168829559	-0.36835976	0.337403473	-1.128400693	0.391681173	0.436714817	-1.132929624	0.003548878	-1.880223859	-0.385635389	0.009894223	-0.769060547	0.003197021	-1.269501382	-0.268619712	0.006306123
d__Bacteria;p__Proteobacteria;c__Gammaproteobacteria;o__EV818SWSAP88;f__EV818SWSAP88;g__EV818SWSAP88	-0.60008218	0.064958674	-1.23860899	0.03844463	0.168829559	-0.897240217	0.004763045	-1.511591743	-0.28288869	0.015468989	-1.062291634	0.002752018	-1.743339823	-0.381243444	0.009894223	-0.300695871	0.465596464	-1.120163354	0.518771611	0.549111524
d__Bacteria;p__Proteobacteria;c__Gammaproteobacteria;o__Enterobacterales;__;__	-0.420761383	0.020849764	-0.775271733	-0.066251033	0.168829559	-0.617133132	0.009395815	-1.0782658	-0.156000465	0.021672098	-0.115600732	0.475634506	-0.437504421	0.206302958	0.609439428	-0.419821658	0.02846803	-0.793834275	-0.04580904	0.045422195
d__Bacteria;p__Proteobacteria;c__Gammaproteobacteria;o__Enterobacterales;f__Enterobacteriaceae;__	-0.088592418	0.794466002	-0.766378646	0.589193809	0.869998161	-0.546554035	0.106560025	-1.213102354	0.119994285	0.170065495	0.574736749	0.480531536	-1.04366481	2.193138308	0.612679272	-0.589589874	0.0012196	-0.936556329	-0.242623419	0.002680403
d__Bacteria;p__Proteobacteria;c__Gammaproteobacteria;o__Enterobacterales;f__Erwiniaceae;g__Pantoea	-0.326656937	0.134623187	-0.75765741	0.104343535	0.250200145	-0.200803443	0.465798496	-0.746479629	0.344872742	0.564387748	-0.606348649	0.039946769	-1.18396956	-0.028727737	0.079390429	1.046075627	0.142294121	-0.361600861	2.453752114	0.192407988
d__Bacteria;p__Proteobacteria;c__Gammaproteobacteria;o__Enterobacterales;f__Morganellaceae;g__endosymbionts	-0.605553356	0.084414779	-1.29599604	0.084889327	0.168829559	-0.89201316	0.005952624	-1.519693004	-0.264333316	0.015468989	-1.132929624	0.003548878	-1.880223859	-0.385635389	0.009894223	-0.982171176	0.000264231	-1.488094258	-0.476248094	0.000689184
d__Bacteria;p__Proteobacteria;c__Gammaproteobacteria;o__Enterobacterales;f__Yersiniaceae;__	-0.605553356	0.084414779	-1.29599604	0.084889327	0.168829559	-0.537886481	0.030031639	-1.022361972	-0.053410989	0.05786584	0.782417328	0.375445469	-0.969163562	2.533998218	0.514282075	-0.982171176	0.000264231	-1.488094258	-0.476248094	0.000689184
d__Bacteria;p__Proteobacteria;c__Gammaproteobacteria;o__Ga0077536;f__Ga0077536;g__Ga0077536	-0.605553356	0.084414779	-1.29599604	0.084889327	0.168829559	-0.89201316	0.005952624	-1.519693004	-0.264333316	0.015468989	-1.132929624	0.003548878	-1.880223859	-0.385635389	0.009894223	-0.769060547	0.003197021	-1.269501382	-0.268619712	0.006306123
d__Bacteria;p__Proteobacteria;c__Gammaproteobacteria;o__Gammaproteobacteria;f__Gammaproteobacteria;g__Gammaproteobacteria	-0.046126296	0.868303831	-0.600671095	0.508418502	0.922682455	-0.284358782	0.227856099	-0.750265634	0.181548071	0.318595254	-1.187483006	0.039157392	-2.314037015	-0.060928998	0.07811677	-0.49670804	0.000974268	-0.782845256	-0.210570825	0.002183799
d__Bacteria;p__Proteobacteria;c__Gammaproteobacteria;o__Gammaproteobacteria_Incertae_Sedis;f__Unknown_Family;__	-1.50770169	0.063950118	-3.105761927	0.090358547	0.168829559	-1.979911708	0.034776478	-3.814390255	-0.145433162	0.065335119	-1.078668852	0.002809178	-1.771776036	-0.385561669	0.009894223	-0.954670662	0.001047639	-1.508388645	-0.400952678	0.002331699
d__Bacteria;p__Proteobacteria;c__Gammaproteobacteria;o__Gammaproteobacteria_Incertae_Sedis;f__Unknown_Family;g__Acidibacter	0.009246873	0.969637323	-0.475090093	0.49358384	0.979569588	-1.015118055	0.008018353	-1.757469704	-0.272766405	0.02004909	0.507973986	0.309661688	-0.483154521	1.499102493	0.444627974	-0.94387944	1.55E-05	-1.344484442	-0.543274437	9.92E-05
d__Bacteria;p__Proteobacteria;c__Gammaproteobacteria;o__Gammaproteobacteria_Incertae_Sedis;f__Unknown_Family;g__Candidatus_Berkiella	-0.427058545	0.02167045	-0.789271593	-0.064845497	0.168829559	0.322047332	0.540548274	-0.721466332	1.365560996	0.63641302	0.599390839	0.264769914	-0.465112926	1.663894604	0.391204985	-0.754395788	0.016913382	-1.368361504	-0.140430072	0.028514227
d__Bacteria;p__Proteobacteria;c__Gammaproteobacteria;o__Gammaproteobacteria_Incertae_Sedis;f__Unknown_Family;g__Candidatus_Ovatusbacter	0.384550265	0.301941098	-0.354660427	1.123760957	0.463371587	-0.058255269	0.891033402	-0.902487205	0.785976667	0.923774787	0.119262154	0.831172033	-0.993969518	1.232493827	0.895125713	-0.353232891	0.316317907	-1.052761313	0.346295531	0.387839672
d__Bacteria;p__Proteobacteria;c__Gammaproteobacteria;o__Gammaproteobacteria_Incertae_Sedis;f__Unknown_Family;g__Unknown_Family	-0.605553356	0.084414779	-1.29599604	0.084889327	0.168829559	-0.828672299	0.008654726	-1.440939085	-0.216405513	0.020544355	-0.717136825	0.132557381	-1.657589755	0.223316106	0.222527179	-0.982171176	0.000264231	-1.488094258	-0.476248094	0.000689184
d__Bacteria;p__Proteobacteria;c__Gammaproteobacteria;o__Gammaproteobacteria_Incertae_Sedis;f__Unknown_Family;g__uncultured	-0.605553356	0.084414779	-1.29599604	0.084889327	0.168829559	-0.599494102	0.017272452	-1.089963724	-0.109024479	0.036582404	-1.132929624	0.003548878	-1.880223859	-0.385635389	0.009894223	-0.982171176	0.000264231	-1.488094258	-0.476248094	0.000689184
d__Bacteria;p__Proteobacteria;c__Gammaproteobacteria;o__JG36.GS.52;f__JG36.GS.52;g__JG36.GS.52	-0.605553356	0.084414779	-1.29599604	0.084889327	0.168829559	1.183139153	0.234286057	-0.782540903	3.148819209	0.325855607	0.582736565	0.621119792	-1.761684328	2.927157458	0.734177551	-0.542295509	0.07089609	-1.132273081	0.047682063	0.104068865
d__Bacteria;p__Proteobacteria;c__Gammaproteobacteria;o__JG36.TzT.191;f__JG36.TzT.191;g__JG36.TzT.191	-0.343343516	0.305370648	-1.008085473	0.321398442	0.46648101	-0.327302851	0.376702614	-1.060513602	0.405907899	0.473877492	0.075011323	0.884374296	-0.951569964	1.101592611	0.922016508	-0.849766962	9.14E-05	-1.25424317	-0.445290753	0.000442348
d__Bacteria;p__Proteobacteria;c__Gammaproteobacteria;o__KF.JG30.C25;f__KF.JG30.C25;g__KF.JG30.C25	0.045367916	0.900096705	-0.675075064	0.765810895	0.941254209	-0.565002441	0.128718603	-1.29772315	0.167718269	0.19802862	-0.341472436	0.487782175	-1.319174263	0.636229391	0.619243983	-0.426780828	0.218470139	-1.113462057	0.259900401	0.28119566
d__Bacteria;p__Proteobacteria;c__Gammaproteobacteria;o__KI89A_clade;f__KI89A_clade;g__KI89A_clade	0.561056285	0.31776024	-0.553629271	1.675741841	0.480089554	0.795119182	0.107416394	-0.176977492	1.767215857	0.171259236	1.098420847	0.000273516	0.529129483	1.66771221	0.002158042	1.473032288	0.000923793	0.628658298	2.317406277	0.002076559
d__Bacteria;p__Proteobacteria;c__Gammaproteobacteria;o__Legionellales;f__Legionellaceae;g__Legionella	1.024574415	0.000197747	0.508961208	1.540187623	0.034671711	1.40906584	0.000277792	0.673280733	2.144850947	0.001607735	1.052115847	0.00069616	0.462705458	1.641526235	0.004840304	0.595262439	0.126533024	-0.173377795	1.363902673	0.173474467
d__Bacteria;p__Proteobacteria;c__Gammaproteobacteria;o__Nitrosococcales;f__Nitrosococcaceae;g__wb1.P19	-0.133849938	0.55875357	-0.589565305	0.321865429	0.700940098	-0.823821558	0.008682236	-1.432766754	-0.214876363	0.020544355	-1.132929624	0.003548878	-1.880223859	-0.385635389	0.009894223	-0.588380445	0.004217223	-0.983733626	-0.193027265	0.008115583
d__Bacteria;p__Proteobacteria;c__Gammaproteobacteria;o__Oceanospirillales;f__Halomonadaceae;__	-0.495928057	0.04463802	-0.979567827	-0.012288287	0.168829559	-0.269288409	0.094995106	-0.586532981	0.047956162	0.153468577	1.059471512	0.256424271	-0.789142051	2.908085075	0.379953226	-0.475380171	0.007430201	-0.818373951	-0.132386391	0.013430535
d__Bacteria;p__Proteobacteria;c__Gammaproteobacteria;o__Oceanospirillales;f__Halomonadaceae;g__Halomonas	-0.105127075	0.714724468	-0.678199163	0.467945013	0.821811426	-0.15661828	0.589093371	-0.731749515	0.418512956	0.684891483	-0.731237127	0.261758097	-2.021648092	0.559173839	0.387117411	0.026743609	0.919983322	-0.5038494	0.557336619	0.941101254
d__Bacteria;p__Proteobacteria;c__Gammaproteobacteria;o__PLTA13;f__PLTA13;g__PLTA13	0.418262945	0.393166474	-0.5551739	1.391699789	0.553735234	1.028960768	0.001002464	0.430350567	1.627570969	0.004980795	-0.190183085	0.70709902	-1.197041198	0.816675029	0.802158342	0.994076228	0.000101028	0.5175465	1.470605956	0.000478228
d__Bacteria;p__Proteobacteria;c__Gammaproteobacteria;o__Pseudomonadales;f__Moraxellaceae;g__Acinetobacter	-0.758202424	0.081694995	-1.614888535	0.098483687	0.168829559	-0.69738716	0.151503307	-1.656156874	0.261382555	0.228193732	-0.900020288	0.003381046	-1.490416599	-0.309623976	0.009894223	-0.526077536	0.006332362	-0.89778906	-0.154366011	0.011673443
d__Bacteria;p__Proteobacteria;c__Gammaproteobacteria;o__Pseudomonadales;f__Moraxellaceae;g__Alkanindiges	0.043222819	0.922020444	-0.837057913	0.923503552	0.95469046	0.323054812	0.686593599	-1.265780606	1.91189023	0.773764541	-0.914810435	0.001304339	-1.457955924	-0.371664946	0.007983811	-0.542882945	0.002256092	-0.882903708	-0.202862181	0.00468436
d__Bacteria;p__Proteobacteria;c__Gammaproteobacteria;o__Pseudomonadales;f__Moraxellaceae;g__Cavicella	-0.617147678	0.063111166	-1.269148638	0.034853282	0.168829559	-0.858800661	0.004935149	-1.449346196	-0.268255126	0.015468989	-1.207139347	0.002014896	-1.955775082	-0.458503613	0.009894223	-0.952669598	0.000148026	-1.422161672	-0.483177524	0.000610508
d__Bacteria;p__Proteobacteria;c__Gammaproteobacteria;o__Pseudomonadales;f__Moraxellaceae;g__uncultured	-0.484815001	0.05602162	-0.9825088	0.012878799	0.168829559	0.002269845	0.994647339	-0.669510537	0.674050228	0.995907982	0.354092856	0.667751975	-1.286678935	1.994864647	0.770821226	-0.672851247	0.003421284	-1.114073736	-0.231628758	0.006710103
d__Bacteria;p__Proteobacteria;c__Gammaproteobacteria;o__Pseudomonadales;f__Pseudomonadaceae;__	0.139687197	0.71836709	-0.632088376	0.91146277	0.82317429	-0.142361526	0.325369394	-0.428832026	0.144108973	0.425213931	0.2838335	0.754489069	-1.521995317	2.089662316	0.840214362	-0.982171176	0.000264231	-1.488094258	-0.476248094	0.000689184
d__Bacteria;p__Proteobacteria;c__Gammaproteobacteria;o__R7C24;f__R7C24;g__R7C24	0.237015302	0.615333385	-0.70235661	1.176387214	0.748070941	0.164872889	0.747344223	-0.850938818	1.180684596	0.821143166	1.254982667	0.017897476	0.223520044	2.286445289	0.040059882	-0.147316793	0.58578918	-0.685422798	0.390789212	0.662159976
d__Bacteria;p__Proteobacteria;c__Gammaproteobacteria;o__SS1.B.09.64;f__SS1.B.09.64;g__SS1.B.09.64	-0.605553356	0.084414779	-1.29599604	0.084889327	0.168829559	-0.89201316	0.005952624	-1.519693004	-0.264333316	0.015468989	-1.132929624	0.003548878	-1.880223859	-0.385635389	0.009894223	-0.769060547	0.003197021	-1.269501382	-0.268619712	0.006306123
d__Bacteria;p__Proteobacteria;c__Gammaproteobacteria;o__Salinisphaerales;f__Solimonadaceae;__	-0.473612882	0.199138402	-1.203648985	0.25642322	0.341937321	-0.828672299	0.008654726	-1.440939085	-0.216405513	0.020544355	-1.132929624	0.003548878	-1.880223859	-0.385635389	0.009894223	-0.982171176	0.000264231	-1.488094258	-0.476248094	0.000689184
d__Bacteria;p__Proteobacteria;c__Gammaproteobacteria;o__Salinisphaerales;f__Solimonadaceae;g__Alkanibacter	-0.374615229	0.046603492	-0.743402528	-0.005827929	0.168829559	-0.336218414	0.007550008	-0.580139195	-0.092297633	0.018995243	0.320854851	0.701895509	-1.346663595	1.988373296	0.799127787	-0.369086135	0.009154939	-0.643064993	-0.095107277	0.01619562
d__Bacteria;p__Proteobacteria;c__Gammaproteobacteria;o__Salinisphaerales;f__Solimonadaceae;g__Hydrocarboniphaga	-0.605553356	0.084414779	-1.29599604	0.084889327	0.168829559	-0.396201513	0.302763914	-1.156832661	0.364429636	0.401989062	1.77786163	0.124093384	-0.501556725	4.057279985	0.211384434	-0.982171176	0.000264231	-1.488094258	-0.476248094	0.000689184
d__Bacteria;p__Proteobacteria;c__Gammaproteobacteria;o__Salinisphaerales;f__Solimonadaceae;g__Nevskia	-0.488282362	0.055191531	-0.987781399	0.011216675	0.168829559	0.059864291	0.849624496	-0.566961356	0.686689938	0.894937803	-0.174236435	0.769328308	-1.356440861	1.007967991	0.846583033	-0.737265638	0.0001807	-1.106058401	-0.368472875	0.000689184
d__Bacteria;p__Proteobacteria;c__Gammaproteobacteria;o__Salinisphaerales;f__Solimonadaceae;g__Panacagrimonas	-0.489137031	0.05514547	-0.989412559	0.011138498	0.168829559	-0.519656828	0.022196838	-0.962918059	-0.076395597	0.045028556	0.428103585	0.62486504	-1.312903613	2.169110783	0.736943317	-0.75853927	0.000157425	-1.134071044	-0.383007496	0.000638602
d__Bacteria;p__Proteobacteria;c__Gammaproteobacteria;o__Salinisphaerales;f__Solimonadaceae;g__Polycyclovorans	0.627592019	0.328558803	-0.647670947	1.902854985	0.490043281	1.243310155	0.000370282	0.579214354	1.907405955	0.002082015	-0.50705013	0.507382288	-2.026805337	1.012705077	0.634428883	0.020744334	0.957111471	-0.748057769	0.789546436	0.971268104
d__Bacteria;p__Proteobacteria;c__Gammaproteobacteria;o__Salinisphaerales;f__Solimonadaceae;g__uncultured	-0.605553356	0.084414779	-1.29599604	0.084889327	0.168829559	1.318009	0.125811279	-0.378026795	3.014044796	0.193941659	-0.586482049	0.140335182	-1.371284504	0.198320407	0.232370322	-0.542295509	0.07089609	-1.132273081	0.047682063	0.104068865
d__Bacteria;p__Proteobacteria;c__Gammaproteobacteria;o__Steroidobacterales;f__Steroidobacteraceae;__	-1.200617891	0.01119961	-2.117652553	-0.28358323	0.168829559	-1.008618431	0.004472085	-1.694069686	-0.323167175	0.015468989	-1.241401062	0.001354886	-1.981178699	-0.501623426	0.008098523	-1.100504462	3.89E-05	-1.595055805	-0.605953119	0.000219464
d__Bacteria;p__Proteobacteria;c__Gammaproteobacteria;o__Steroidobacterales;f__Steroidobacteraceae;g__Steroidobacter	0.849038439	0.0209798	0.132923543	1.565153336	0.168829559	1.327619036	0.000386647	0.616020468	2.039217604	0.002158668	0.063105734	0.848285166	-0.593373364	0.719584832	0.901410095	1.07659169	3.20E-06	0.658546254	1.494637127	2.39E-05
d__Bacteria;p__Proteobacteria;c__Gammaproteobacteria;o__Steroidobacterales;f__Steroidobacteraceae;g__uncultured	0.002828564	0.995005012	-0.897972756	0.903629884	0.995165691	1.147826594	0.003296642	0.394638315	1.901014874	0.014001865	1.401302822	0.001416578	0.56259344	2.240012204	0.008293823	1.509406497	0.003485762	0.51749354	2.501319454	0.006816026
d__Bacteria;p__Proteobacteria;c__Gammaproteobacteria;o__Steroidobacterales;f__Woeseiaceae;g__JTB255_marine_benthic_group	-0.037898193	0.907551349	-0.688502886	0.6127065	0.944667565	0.719938529	0.041423635	0.028737821	1.411139236	0.075839331	-0.326120632	0.083391982	-0.696564589	0.044323324	0.150563556	0.090471086	0.806161882	-0.644190392	0.825132564	0.848648066
d__Bacteria;p__Proteobacteria;c__Gammaproteobacteria;o__Steroidobacterales;f__Woeseiaceae;g__Woeseia	-0.605553356	0.084414779	-1.29599604	0.084889327	0.168829559	-0.834597055	0.008622892	-1.450933079	-0.21826103	0.020544355	-1.132929624	0.003548878	-1.880223859	-0.385635389	0.009894223	-0.291521405	0.492101021	-1.135579976	0.552537167	0.573088864
d__Bacteria;p__Proteobacteria;c__Gammaproteobacteria;o__WD260;f__WD260;g__WD260	0.448634155	0.317930028	-0.443010874	1.340279184	0.480089554	-0.272661475	0.231926758	-0.723361175	0.178038225	0.32315787	0.466368381	0.335096157	-0.49309761	1.425834371	0.47002821	-0.017156323	0.96734723	-0.852472194	0.818159547	0.977256036
d__Bacteria;p__Proteobacteria;c__Gammaproteobacteria;o__Xanthomonadales;f__Rhodanobacteraceae;__	1.030326997	0.201129975	-0.564987819	2.625641813	0.344607058	-0.783175387	0.00162299	-1.260212656	-0.306138119	0.007564379	-0.226300358	0.3922623	-0.751264135	0.298663419	0.528148387	-0.132723719	0.616661746	-0.660593954	0.395146515	0.690136337
d__Bacteria;p__Proteobacteria;c__Gammaproteobacteria;o__Xanthomonadales;f__Rhodanobacteraceae;g__Ahniella	-0.75129355	4.91E-05	-1.093733493	-0.408853607	0.015503906	0.76813147	0.10524515	-0.165057073	1.701320013	0.168307021	1.226906593	0.003198901	0.427094229	2.026718958	0.009894223	-0.198571238	0.513148364	-0.802659518	0.405517042	0.593002436
d__Bacteria;p__Proteobacteria;c__Gammaproteobacteria;o__Xanthomonadales;f__Rhodanobacteraceae;g__Chujaibacter	-0.170041288	0.480532384	-0.64954838	0.309465803	0.628235379	-0.698573653	0.002879628	-1.150178016	-0.24696929	0.012533917	-0.834688121	0.170479589	-2.037705623	0.36832938	0.271186281	-0.932313873	0.00116585	-1.478594487	-0.386033259	0.002573022
d__Bacteria;p__Proteobacteria;c__Gammaproteobacteria;o__Xanthomonadales;f__Rhodanobacteraceae;g__Dokdonella	0.154103585	0.505326445	-0.306217129	0.614424298	0.647246076	0.109607503	0.751360285	-0.577001648	0.796216654	0.824423906	1.022639836	0.002553392	0.37232804	1.672951631	0.009894223	0.900902697	9.51E-05	0.470883634	1.33092176	0.000457496
d__Bacteria;p__Proteobacteria;c__Gammaproteobacteria;o__Xanthomonadales;f__Rhodanobacteraceae;g__Dyella	-0.388362199	0.370177064	-1.249312087	0.472587688	0.535552912	-0.826087338	0.11742921	-1.865087478	0.212912801	0.184065627	-0.143876857	0.649120243	-0.772776144	0.485022431	0.755392141	-0.964710428	1.82E-05	-1.378013001	-0.551407854	0.000115496
d__Bacteria;p__Proteobacteria;c__Gammaproteobacteria;o__Xanthomonadales;f__Rhodanobacteraceae;g__Frateuria	-0.402489239	0.064116037	-0.829374564	0.024396087	0.168829559	-0.535728081	0.005175701	-0.906246833	-0.16520933	0.015468989	-0.652413112	0.002806791	-1.07158721	-0.233239014	0.009894223	-0.362702517	0.018756331	-0.662931746	-0.062473288	0.031386523
d__Bacteria;p__Proteobacteria;c__Gammaproteobacteria;o__Xanthomonadales;f__Rhodanobacteraceae;g__Luteibacter	-0.550145878	0.008653573	-0.955258652	-0.145033103	0.168829559	-0.637696933	0.025444962	-1.194848443	-0.080545423	0.050506331	-0.670810353	0.549019379	-2.895805212	1.554184507	0.673829411	-0.583995964	0.000104627	-0.864643556	-0.303348372	0.000485739
d__Bacteria;p__Proteobacteria;c__Gammaproteobacteria;o__Xanthomonadales;f__Rhodanobacteraceae;g__Mizugakiibacter	0.014427657	0.976880568	-0.978132082	1.006987396	0.984366243	-1.070342308	0.039625993	-2.08853018	-0.052154435	0.073226981	-0.622093632	0.16287277	-1.502519947	0.258332682	0.261368994	-1.044728438	0.000367236	-1.597319632	-0.492137244	0.000918479
d__Bacteria;p__Proteobacteria;c__Gammaproteobacteria;o__Xanthomonadales;f__Rhodanobacteraceae;g__Rhodanobacter	0.069394832	0.817678012	-0.530608027	0.669397691	0.883883128	-0.246112594	0.559165062	-1.081767793	0.589542606	0.654430221	0.378359967	0.450420686	-0.617229178	1.373949113	0.586966586	0.095536238	0.638774096	-0.309718298	0.500790773	0.70984896
d__Bacteria;p__Proteobacteria;c__Gammaproteobacteria;o__Xanthomonadales;f__Rhodanobacteraceae;g__Rudaea	-0.413888892	0.1481969	-0.979311373	0.151533589	0.269107835	-0.254128829	0.341475875	-0.782943208	0.274685549	0.439716285	0.069618829	0.821532099	-0.544558703	0.68379636	0.890279929	-0.85773627	0.000309614	-1.305174687	-0.410297853	0.000794425
d__Bacteria;p__Proteobacteria;c__Gammaproteobacteria;o__Xanthomonadales;f__Rhodanobacteraceae;g__Tahibacter	-0.432279117	0.040417392	-0.845019373	-0.019538861	0.168829559	-0.176205279	0.331956094	-0.535671733	0.183261175	0.432391285	-0.067470991	0.876983635	-0.934966572	0.80002459	0.917084278	-0.25624908	0.368914317	-0.82268	0.310181839	0.444386864
d__Bacteria;p__Proteobacteria;c__Gammaproteobacteria;o__Xanthomonadales;f__Rhodanobacteraceae;g__uncultured	-0.605553356	0.084414779	-1.29599604	0.084889327	0.168829559	0.060854918	0.897141181	-0.873744696	0.995454532	0.927105249	-1.132929624	0.003548878	-1.880223859	-0.385635389	0.009894223	-0.982171176	0.000264231	-1.488094258	-0.476248094	0.000689184
d__Bacteria;p__Proteobacteria;c__Gammaproteobacteria;o__Xanthomonadales;f__Xanthomonadaceae;__	-0.853944234	0.026037166	-1.602213798	-0.105674671	0.168829559	-0.246720747	0.412236534	-0.842788099	0.349346606	0.512861199	-0.715203745	0.001145578	-1.134584344	-0.295823145	0.007289199	1.198740943	4.12E-05	0.658108199	1.739373686	0.000228666
d__Bacteria;p__Proteobacteria;c__Gammaproteobacteria;o__Xanthomonadales;f__Xanthomonadaceae;g__Arenimonas	0.627824421	0.057102872	-0.019596657	1.275245499	0.168829559	1.494453831	1.36E-05	0.855016304	2.133891358	0.000101988	1.152203819	0.083883441	-0.158729769	2.463137408	0.150932805	0.31168097	0.500766646	-0.609166463	1.232528403	0.581036594
d__Bacteria;p__Proteobacteria;c__Gammaproteobacteria;o__Xanthomonadales;f__Xanthomonadaceae;g__Luteimonas	-0.879160545	0.111525659	-1.968289627	0.209968537	0.215371489	-0.773001725	0.158768494	-1.854850797	0.308847346	0.236209247	-0.244788943	0.513290881	-0.988840511	0.499262626	0.6407632	-0.34643428	0.21256706	-0.896621028	0.203752467	0.275532549
d__Bacteria;p__Proteobacteria;c__Gammaproteobacteria;o__Xanthomonadales;f__Xanthomonadaceae;g__Lysobacter	0.952737968	0.254054508	-0.703093713	2.608569648	0.410335736	1.303678262	0.004751526	0.411292322	2.196064203	0.015468989	0.368051955	0.320898635	-0.367077616	1.103181525	0.45578582	1.642760928	1.06E-10	1.224327211	2.061194645	2.30E-09
d__Bacteria;p__Proteobacteria;c__Gammaproteobacteria;o__Xanthomonadales;f__Xanthomonadaceae;g__Pseudoxanthomonas	1.871594625	0.226166216	-1.191530372	4.934719623	0.378061747	-0.353857372	0.07604394	-0.74570061	0.037985865	0.126074947	0.2838335	0.754489069	-1.521995317	2.089662316	0.840214362	1.417704707	0.010100938	0.350638856	2.484770557	0.017710312
d__Bacteria;p__Proteobacteria;c__Gammaproteobacteria;o__Xanthomonadales;f__Xanthomonadaceae;g__Stenotrophomonas	-0.26455497	0.628602256	-1.353874983	0.824765044	0.756624226	-0.637262956	0.26120934	-1.758648592	0.484122679	0.35794515	0.349464845	0.67682794	-1.318262841	2.017192532	0.779655138	-0.265709529	0.202289379	-0.678126288	0.14670723	0.263376766
d__Bacteria;p__Proteobacteria;c__Gammaproteobacteria;o__Xanthomonadales;f__Xanthomonadaceae;g__Thermomonas	-0.669507471	0.059675101	-1.367229564	0.028214622	0.168829559	-0.905321663	0.004754594	-1.525074848	-0.285568478	0.015468989	-1.182272361	0.002105889	-1.918866345	-0.445678377	0.009894223	-1.018215921	0.000119541	-1.512234472	-0.52419737	0.000532867
d__Bacteria;p__Proteobacteria;c__Gammaproteobacteria;o__Xanthomonadales;f__Xanthomonadaceae;g__uncultured	-0.170574891	0.572616065	-0.772481431	0.431331649	0.71317139	-0.081161071	0.871135936	-1.074460921	0.91213878	0.907659687	0.094109559	0.82372642	-0.746640572	0.93485969	0.890279929	-0.726036802	0.000507263	-1.120593764	-0.33147984	0.001209156
d__Bacteria;p__Proteobacteria;c__Gammaproteobacteria;o__eub62A3;f__eub62A3;g__eub62A3	-0.605553356	0.084414779	-1.29599604	0.084889327	0.168829559	-0.89201316	0.005952624	-1.519693004	-0.264333316	0.015468989	-1.132929624	0.003548878	-1.880223859	-0.385635389	0.009894223	-0.982171176	0.000264231	-1.488094258	-0.476248094	0.000689184
d__Bacteria;p__Proteobacteria;c__Gammaproteobacteria;o__uncultured;f__uncultured;g__uncultured	0.630224764	0.249227569	-0.453864878	1.714314405	0.403779367	1.315051669	0.023958295	0.178316941	2.451786396	0.047795589	-0.044620624	0.896744332	-0.728943561	0.639702313	0.931575086	0.088819912	0.809766408	-0.646381745	0.824021569	0.851306724
d__Bacteria;p__RCP2.54;c__RCP2.54;o__RCP2.54;f__RCP2.54;g__RCP2.54	-0.900646106	0.009641546	-1.573928169	-0.227364042	0.168829559	-0.917221025	0.000431598	-1.413258377	-0.421183673	0.002367797	-0.304747373	0.570360895	-1.372193445	0.7626987	0.691088537	-1.373448138	8.24E-06	-1.935218843	-0.811677433	5.46E-05
d__Bacteria;p__SAR324_clade.Marine_group_B.;c__SAR324_clade.Marine_group_B.;o__SAR324_clade.Marine_group_B.;f__SAR324_clade.Marine_group_B.;g__SAR324_clade.Marine_group_B.	-0.606601271	0.005818452	-1.030477054	-0.182725489	0.168829559	0.371012129	0.334277671	-0.38953525	1.131559507	0.434698535	-0.0613734	0.894465047	-0.982177617	0.859430817	0.930432329	-0.171333351	0.61236581	-0.844524281	0.501857578	0.686302023
d__Bacteria;p__Spirochaetota;c__Leptospirae;o__Leptospirales;f__Leptospiraceae;g__Turneriella	-0.605553356	0.084414779	-1.29599604	0.084889327	0.168829559	-0.846163536	0.008562939	-1.47045056	-0.221876511	0.020544355	-1.063851818	0.00521985	-1.798466963	-0.329236673	0.013843568	-0.982171176	0.000264231	-1.488094258	-0.476248094	0.000689184
d__Bacteria;p__Spirochaetota;c__Spirochaetia;o__Spirochaetales;f__Spirochaetaceae;g__Spirochaeta	0.588789395	0.302160559	-0.543543469	1.721122258	0.463371587	-0.060773783	0.855143245	-0.721659014	0.600111447	0.896005313	0.223760474	0.732414248	-1.078229154	1.525750101	0.82259764	-0.420172511	0.105011052	-0.930905795	0.090560772	0.147295503
d__Bacteria;p__Spirochaetota;c__Spirochaetia;o__Spirochaetales;f__Spirochaetaceae;g__Spirochaeta_2	-0.605553356	0.084414779	-1.29599604	0.084889327	0.168829559	-0.89201316	0.005952624	-1.519693004	-0.264333316	0.015468989	-1.132929624	0.003548878	-1.880223859	-0.385635389	0.009894223	-0.982171176	0.000264231	-1.488094258	-0.476248094	0.000689184
d__Bacteria;p__Sumerlaeota;c__Sumerlaeia;o__Sumerlaeales;f__Sumerlaeaceae;g__Sumerlaea	-0.388015127	0.056644001	-0.787377621	0.011347367	0.168829559	0.239742446	0.281725526	-0.200736984	0.680221875	0.382082687	-0.462868491	0.016769561	-0.839307264	-0.086429718	0.037857464	-0.275904124	0.195830445	-0.697943393	0.146135145	0.255765409
d__Bacteria;p__Verrucomicrobiota;c__Chlamydiae;o__Chlamydiales;__;__	-0.311449104	0.208979621	-0.802234944	0.179336735	0.355738772	-1.08407093	0.015467682	-1.955625132	-0.212516727	0.033477997	-0.600515408	0.049840636	-1.200599862	-0.000430954	0.09567947	-0.485730288	0.025135016	-0.908678201	-0.062782376	0.040721823
d__Bacteria;p__Verrucomicrobiota;c__Chlamydiae;o__Chlamydiales;f__Chlamydiaceae;__	-0.03180465	0.944025463	-0.934901533	0.871292233	0.964189114	-0.846163536	0.008562939	-1.47045056	-0.221876511	0.020544355	-0.708310607	0.011805652	-1.254119472	-0.162501742	0.027846515	-0.982171176	0.000264231	-1.488094258	-0.476248094	0.000689184
d__Bacteria;p__Verrucomicrobiota;c__Chlamydiae;o__Chlamydiales;f__Chlamydiaceae;g__Chlamydiaceae	0.211155173	0.750027486	-1.109584523	1.531894869	0.843780947	-0.67476111	0.003872521	-1.125686966	-0.223835254	0.015373691	-0.506114559	0.007106205	-0.869575023	-0.142654094	0.018028283	-0.658024689	4.44E-05	-0.956253461	-0.359795917	0.000244786
d__Bacteria;p__Verrucomicrobiota;c__Chlamydiae;o__Chlamydiales;f__Criblamydiaceae;g__Estrella	-0.605553356	0.084414779	-1.29599604	0.084889327	0.168829559	-0.846163536	0.008562939	-1.47045056	-0.221876511	0.020544355	-1.132929624	0.003548878	-1.880223859	-0.385635389	0.009894223	-0.982171176	0.000264231	-1.488094258	-0.476248094	0.000689184
d__Bacteria;p__Verrucomicrobiota;c__Chlamydiae;o__Chlamydiales;f__Parachlamydiaceae;__	0.21676069	0.652862217	-0.743177404	1.176698783	0.772855647	0.648705243	0.172810872	-0.290222709	1.587633195	0.252115585	0.592941943	0.239103932	-0.404043008	1.589926895	0.357297353	-0.328748147	0.356700633	-1.037044658	0.379548365	0.431651533
d__Bacteria;p__Verrucomicrobiota;c__Chlamydiae;o__Chlamydiales;f__Parachlamydiaceae;g__Candidatus_Protochlamydia	-0.202699156	0.592258419	-0.956312451	0.550914139	0.729003969	0.02028396	0.924522112	-0.404799993	0.445367912	0.948535673	0.054614549	0.908694796	-0.893203687	1.002432785	0.939044131	-0.380652781	0.09726318	-0.832716618	0.071411056	0.13789874
d__Bacteria;p__Verrucomicrobiota;c__Chlamydiae;o__Chlamydiales;f__Parachlamydiaceae;g__Neochlamydia	-0.35817486	0.218836865	-0.935040342	0.218690622	0.36893651	0.535268739	0.323998378	-0.538771325	1.609308802	0.424123809	-0.452942045	0.013511882	-0.80908577	-0.096798321	0.031375292	-0.435819704	0.135400043	-1.011948649	0.140309241	0.184508867
d__Bacteria;p__Verrucomicrobiota;c__Chlamydiae;o__Chlamydiales;f__Parachlamydiaceae;g__uncultured	-0.162425292	0.495805906	-0.636896718	0.312046133	0.638158009	-0.602168143	0.346605921	-1.868688731	0.664352444	0.445233622	0.019454185	0.962702012	-0.808586804	0.847495175	0.97506019	1.350551497	0.056322443	-0.037606433	2.738709428	0.084084026
d__Bacteria;p__Verrucomicrobiota;c__Chlamydiae;o__Chlamydiales;f__Simkaniaceae;__	-0.406995903	0.237544943	-1.089750546	0.27575874	0.391656074	-0.663618585	0.292807571	-1.911464774	0.584227605	0.392396914	-0.929547295	0.002570294	-1.521081612	-0.338012977	0.009894223	-0.876838041	6.18E-05	-1.283083702	-0.470592379	0.000322736
d__Bacteria;p__Verrucomicrobiota;c__Chlamydiae;o__Chlamydiales;f__Simkaniaceae;g__Candidatus_Rhabdochlamydia	1.455675839	0.27731395	-1.201850407	4.113202085	0.434021872	-0.593040456	0.017402256	-1.078814738	-0.107266174	0.036807985	-1.132929624	0.003548878	-1.880223859	-0.385635389	0.009894223	-0.982171176	0.000264231	-1.488094258	-0.476248094	0.000689184
d__Bacteria;p__Verrucomicrobiota;c__Chlamydiae;o__Chlamydiales;f__Simkaniaceae;g__Ga0074140	-0.468197346	0.025517318	-0.876954912	-0.05943978	0.168829559	-0.84584772	0.020465722	-1.557442789	-0.134252652	0.041994597	0.751173628	0.479173167	-1.357498887	2.859846143	0.612255269	-0.654091969	6.15E-05	-0.957055015	-0.351128924	0.000322503
d__Bacteria;p__Verrucomicrobiota;c__Chlamydiae;o__Chlamydiales;f__Simkaniaceae;g__uncultured	0.426485652	0.439153294	-0.669703676	1.522674981	0.592800597	-0.50009628	0.077178176	-1.056058335	0.055865775	0.127179779	-0.11306691	0.827217616	-1.143932656	0.917798837	0.892026859	-0.394083188	0.092649871	-0.855451275	0.067284899	0.131950809
d__Bacteria;p__Verrucomicrobiota;c__Chlamydiae;o__Chlamydiales;f__Waddliaceae;g__Waddlia	-0.605553356	0.084414779	-1.29599604	0.084889327	0.168829559	-0.89201316	0.005952624	-1.519693004	-0.264333316	0.015468989	-1.132929624	0.003548878	-1.880223859	-0.385635389	0.009894223	-0.982171176	0.000264231	-1.488094258	-0.476248094	0.000689184
d__Bacteria;p__Verrucomicrobiota;c__Chlamydiae;o__Chlamydiales;f__cvE6;g__cvE6	-0.504721508	0.042395384	-0.99151659	-0.017926426	0.168829559	-0.206233215	0.293128426	-0.594287042	0.181820612	0.392446749	-0.57198717	0.010953566	-1.007960412	-0.136013928	0.026571722	0.000780484	0.998535842	-0.846928482	0.84848945	0.998878919
d__Bacteria;p__Verrucomicrobiota;c__Chlamydiae;o__LD1.PA32;f__LD1.PA32;g__LD1.PA32	-0.447402525	0.040954069	-0.875767152	-0.019037898	0.168829559	-0.509047181	0.0053152	-0.862257964	-0.155836397	0.015468989	-1.156343909	0.042606976	-2.272931427	-0.03975639	0.084147444	-0.469597828	0.001695282	-0.755110515	-0.184085141	0.00360533
d__Bacteria;p__Verrucomicrobiota;c__Omnitrophia;o__Omnitrophales;f__Omnitrophaceae;g__Candidatus_Omnitrophus	-0.63509889	0.047758089	-1.26370885	-0.006488929	0.168829559	-0.084424108	0.801380382	-0.750609319	0.581761102	0.86252112	-1.051598764	0.002064085	-1.705409682	-0.397787847	0.009894223	-0.997512194	0.000107819	-1.477910086	-0.517114301	0.000497482
d__Bacteria;p__Verrucomicrobiota;c__Omnitrophia;o__Omnitrophales;f__Omnitrophales;g__Omnitrophales	-0.594787641	0.050968484	-1.192165779	0.002590498	0.168829559	-0.609856768	0.023304408	-1.134467815	-0.085245721	0.046891967	-0.694942905	0.007572345	-1.198214731	-0.191671078	0.019057672	-0.893915523	0.000101222	-1.322489528	-0.465341517	0.000478228
d__Bacteria;p__Verrucomicrobiota;c__Verrucomicrobiae;__;__;__	-0.605553356	0.084414779	-1.29599604	0.084889327	0.168829559	-0.89201316	0.005952624	-1.519693004	-0.264333316	0.015468989	-1.132929624	0.003548878	-1.880223859	-0.385635389	0.009894223	2.497829944	0.137248129	-0.820071212	5.8157311	0.18622317
d__Bacteria;p__Verrucomicrobiota;c__Verrucomicrobiae;o__Chthoniobacterales;f__Chthoniobacteraceae;__	-0.502496595	0.053810857	-1.013510151	0.008516961	0.168829559	-0.718626119	0.004346844	-1.205366386	-0.231885852	0.015468989	0.407376521	0.531695952	-0.88709361	1.701846651	0.657536217	-0.776805094	0.000140625	-1.158183677	-0.39542651	0.000591752
d__Bacteria;p__Verrucomicrobiota;c__Verrucomicrobiae;o__Chthoniobacterales;f__Chthoniobacteraceae;g__Candidatus_Udaeobacter	-0.515315731	0.172678265	-1.2625446	0.231913137	0.304453969	-0.199235528	0.660255995	-1.09859133	0.700120275	0.7494285	-0.295420868	0.567278586	-1.321958142	0.731116405	0.689649929	0.539806094	0.024291683	0.072640307	1.006971881	0.039599458
d__Bacteria;p__Verrucomicrobiota;c__Verrucomicrobiae;o__Chthoniobacterales;f__Chthoniobacteraceae;g__Chthoniobacter	0.691260627	0.011467496	0.161443283	1.221077971	0.168829559	1.361381794	1.36E-07	0.895485479	1.827278109	1.39E-06	1.315299391	0.000192818	0.65169486	1.978903922	0.001569705	1.481609052	3.17E-09	1.056702667	1.906515437	3.40E-08
d__Bacteria;p__Verrucomicrobiota;c__Verrucomicrobiae;o__Chthoniobacterales;f__Chthoniobacteraceae;g__LD29	-0.859601428	0.001229861	-1.36560903	-0.353593825	0.09453602	-1.056211778	0.001298467	-1.685752667	-0.426670889	0.006160893	-0.399704474	0.018655944	-0.730466833	-0.068942114	0.041364078	-0.482978479	0.006276716	-0.823850241	-0.142106716	0.011597961
d__Bacteria;p__Verrucomicrobiota;c__Verrucomicrobiae;o__Chthoniobacterales;f__Terrimicrobiaceae;g__Terrimicrobium	-0.605553356	0.084414779	-1.29599604	0.084889327	0.168829559	-0.89201316	0.005952624	-1.519693004	-0.264333316	0.015468989	0.572287852	0.583231548	-1.50131982	2.645895523	0.700943932	-0.982171176	0.000264231	-1.488094258	-0.476248094	0.000689184
d__Bacteria;p__Verrucomicrobiota;c__Verrucomicrobiae;o__Chthoniobacterales;f__Xiphinematobacteraceae;g__Candidatus_Xiphinematobacter	0.602271722	0.011066608	0.143056012	1.061487433	0.168829559	0.154515277	0.670429108	-0.565947927	0.874978481	0.758251961	0.096386728	0.858580854	-0.98019504	1.172968497	0.905612335	0.613327879	0.027190605	0.071563954	1.155091805	0.043648804
d__Bacteria;p__Verrucomicrobiota;c__Verrucomicrobiae;o__Methylacidiphilales;f__Methylacidiphilaceae;g__uncultured	-0.238790324	0.50126659	-0.945299161	0.467718513	0.643611618	-0.486610628	0.161140499	-1.171572948	0.198351692	0.238686773	0.310076244	0.533819915	-0.680351718	1.300504205	0.659129755	-0.973884031	1.14E-05	-1.379678402	-0.56808966	7.41E-05
d__Bacteria;p__Verrucomicrobiota;c__Verrucomicrobiae;o__Opitutales;f__Opitutaceae;__	-0.372268529	0.131531054	-0.859472123	0.114935065	0.245628407	-0.684733539	0.005400675	-1.160777448	-0.20868963	0.015468989	-0.34412652	0.489064977	-1.332349688	0.644096647	0.619875127	-0.541793665	7.35E-05	-0.795801323	-0.287786007	0.000371665
d__Bacteria;p__Verrucomicrobiota;c__Verrucomicrobiae;o__Opitutales;f__Opitutaceae;g__Alterococcus	-0.605553356	0.084414779	-1.29599604	0.084889327	0.168829559	0.440892358	0.400176749	-0.59714178	1.478926495	0.501013679	-1.132929624	0.003548878	-1.880223859	-0.385635389	0.009894223	-0.982171176	0.000264231	-1.488094258	-0.476248094	0.000689184
d__Bacteria;p__Verrucomicrobiota;c__Verrucomicrobiae;o__Opitutales;f__Opitutaceae;g__IMCC26134	-0.605553356	0.084414779	-1.29599604	0.084889327	0.168829559	-0.591658576	0.022229287	-1.096463436	-0.086853716	0.045028556	-1.132929624	0.003548878	-1.880223859	-0.385635389	0.009894223	-0.298514592	0.477499747	-1.134280264	0.537251081	0.558972256
d__Bacteria;p__Verrucomicrobiota;c__Verrucomicrobiae;o__Opitutales;f__Opitutaceae;g__Lacunisphaera	0.64285114	0.336145049	-0.684250117	1.969952397	0.498999894	0.459266252	0.1102077	-0.106749422	1.025281926	0.174652122	1.556878121	0.031225303	0.144935773	2.968820469	0.064578673	-0.213045803	0.512144629	-0.859621345	0.433529738	0.592930465
d__Bacteria;p__Verrucomicrobiota;c__Verrucomicrobiae;o__Opitutales;f__Opitutaceae;g__Opitutus	0.762350758	0.171548991	-0.340134167	1.864835684	0.303820773	1.001015017	0.009047255	0.256922849	1.745107185	0.021110942	0.357968752	0.491834738	-0.676614864	1.392552369	0.622385899	1.411279694	0.022699528	0.204459207	2.61810018	0.037351257
d__Bacteria;p__Verrucomicrobiota;c__Verrucomicrobiae;o__Opitutales;f__Opitutaceae;g__uncultured	-0.605553356	0.084414779	-1.29599604	0.084889327	0.168829559	-0.826288701	0.012332257	-1.4681533	-0.184424102	0.027521138	-0.586482049	0.140335182	-1.371284504	0.198320407	0.232370322	-0.982171176	0.000264231	-1.488094258	-0.476248094	0.000689184
d__Bacteria;p__Verrucomicrobiota;c__Verrucomicrobiae;o__Opitutales;f__Puniceicoccaceae;__	-0.605553356	0.084414779	-1.29599604	0.084889327	0.168829559	-0.549616421	0.030289507	-1.045456238	-0.053776604	0.058220706	-1.132929624	0.003548878	-1.880223859	-0.385635389	0.009894223	-0.982171176	0.000264231	-1.488094258	-0.476248094	0.000689184
d__Bacteria;p__Verrucomicrobiota;c__Verrucomicrobiae;o__Opitutales;f__Puniceicoccaceae;g__Cerasicoccus	-0.489137031	0.05514547	-0.989412559	0.011138498	0.168829559	-0.629732856	0.0091174	-1.098333439	-0.161132274	0.021166175	-0.789761934	0.003988877	-1.317790328	-0.261733541	0.01100428	-0.75853927	0.000157425	-1.134071044	-0.383007496	0.000638602
d__Bacteria;p__Verrucomicrobiota;c__Verrucomicrobiae;o__Opitutales;f__Puniceicoccaceae;g__Verruc.01	-0.45458954	0.03289124	-0.870897331	-0.038281749	0.168829559	-0.090478196	0.783909631	-0.745396468	0.564440077	0.847759903	-0.558494213	0.005977921	-0.950733129	-0.166255298	0.015489588	-0.468120586	0.231290683	-1.242711712	0.306470541	0.294811549
d__Bacteria;p__Verrucomicrobiota;c__Verrucomicrobiae;o__Pedosphaerales;f__Pedosphaeraceae;__	0.332578389	0.582033157	-0.870463328	1.535620106	0.720351625	1.011146173	0.003460279	0.344029387	1.678262958	0.01427478	1.104189285	0.004378713	0.357770516	1.850608054	0.01195434	0.975814884	0.003213326	0.340470298	1.61115947	0.006330372
d__Bacteria;p__Verrucomicrobiota;c__Verrucomicrobiae;o__Pedosphaerales;f__Pedosphaeraceae;g__ADurb.Bin063.1	0.18537546	0.524794056	-0.394717255	0.765468175	0.667155527	0.355159347	0.089041841	-0.055512039	0.765830734	0.145186903	0.556078771	0.160926585	-0.2272203	1.339377842	0.259124644	0.907350326	0.009783494	0.227501819	1.587198832	0.017211096
d__Bacteria;p__Verrucomicrobiota;c__Verrucomicrobiae;o__Pedosphaerales;f__Pedosphaeraceae;g__ADurb.Bin118	-0.361570239	0.042706636	-0.710842622	-0.012297856	0.168829559	-0.445031212	0.006218903	-0.759914028	-0.130148396	0.016081614	-0.533797782	0.001855397	-0.862043405	-0.205552159	0.009894223	-0.496786999	0.000548224	-0.768567996	-0.225006001	0.001296998
d__Bacteria;p__Verrucomicrobiota;c__Verrucomicrobiae;o__Pedosphaerales;f__Pedosphaeraceae;g__DEV008	-0.441028252	0.067598429	-0.915037911	0.032981407	0.168829559	-0.506366982	0.014316379	-0.908629923	-0.10410404	0.031547947	-0.21549869	0.650525142	-1.161528992	0.730531612	0.755912131	-0.708561403	5.47E-05	-1.034191703	-0.382931102	0.000294835
d__Bacteria;p__Verrucomicrobiota;c__Verrucomicrobiae;o__Pedosphaerales;f__Pedosphaeraceae;g__Ellin516	-0.869670337	0.021213786	-1.604584626	-0.134756048	0.168829559	-0.448609008	0.142429103	-1.051474103	0.154256087	0.216799598	0.704940379	0.131914206	-0.217954338	1.627835096	0.221683298	0.099525843	0.76184065	-0.55474627	0.753797956	0.812653128
d__Bacteria;p__Verrucomicrobiota;c__Verrucomicrobiae;o__Pedosphaerales;f__Pedosphaeraceae;g__Ellin517	0.457948699	0.406334653	-0.638241348	1.554138746	0.565927699	0.755411892	0.022331901	0.110380389	1.400443394	0.04512072	0.584500947	0.251328302	-0.424362332	1.593364227	0.373442618	1.384492347	0.013703878	0.294406947	2.474577746	0.023454143
d__Bacteria;p__Verrucomicrobiota;c__Verrucomicrobiae;o__Pedosphaerales;f__Pedosphaeraceae;g__Oikopleura	-0.605553356	0.084414779	-1.29599604	0.084889327	0.168829559	-0.581012169	0.023453478	-1.081367754	-0.080656585	0.047085763	-1.132929624	0.003548878	-1.880223859	-0.385635389	0.009894223	-0.982171176	0.000264231	-1.488094258	-0.476248094	0.000689184
d__Bacteria;p__Verrucomicrobiota;c__Verrucomicrobiae;o__Pedosphaerales;f__Pedosphaeraceae;g__Pedosphaera	-0.514351112	0.084028562	-1.100057451	0.071355227	0.168829559	-0.894000635	0.000817638	-1.404587958	-0.383413312	0.004206413	-0.131724993	0.720861959	-0.865142502	0.601692515	0.812514408	-0.274322164	0.436823022	-0.975635043	0.426990715	0.517109324
d__Bacteria;p__Verrucomicrobiota;c__Verrucomicrobiae;o__Pedosphaerales;f__Pedosphaeraceae;g__Pedosphaeraceae	0.148799889	0.644225936	-0.49300238	0.790602158	0.767556406	0.970855512	7.16E-06	0.570103328	1.371607696	5.62E-05	0.823205303	0.007263925	0.230320436	1.41609017	0.018398834	0.888479107	4.09E-05	0.487915314	1.2890429	0.000228238
d__Bacteria;p__Verrucomicrobiota;c__Verrucomicrobiae;o__Pedosphaerales;f__Pedosphaeraceae;g__SH3.11	-0.605553356	0.084414779	-1.29599604	0.084889327	0.168829559	-0.838611588	0.00864197	-1.458098007	-0.219125169	0.020544355	-1.012144669	0.006331646	-1.728211408	-0.296077929	0.016272536	-0.982171176	0.000264231	-1.488094258	-0.476248094	0.000689184
d__Bacteria;p__Verrucomicrobiota;c__Verrucomicrobiae;o__Pedosphaerales;f__Pedosphaeraceae;g__uncultured	0.064776638	0.900803026	-0.971240958	1.100794234	0.94136899	0.731126224	0.077193296	-0.08171656	1.543969008	0.127179779	0.105017179	0.820541815	-0.81624235	1.026276709	0.890279929	0.207489658	0.376064114	-0.258118917	0.673098233	0.451276937
d__Bacteria;p__Verrucomicrobiota;c__Verrucomicrobiae;o__S.BQ2.57_soil_group;f__S.BQ2.57_soil_group;g__S.BQ2.57_soil_group	0.440755797	0.457113	-0.738075975	1.61958757	0.610774186	-0.264417072	0.641615806	-1.391545983	0.862711838	0.732668999	0.473351977	0.230228691	-0.307431233	1.254135188	0.34765634	-0.358266308	0.179865007	-0.886532266	0.169999651	0.238109884
d__Bacteria;p__Verrucomicrobiota;c__Verrucomicrobiae;o__Verrucomicrobiales;f__Rubritaleaceae;g__Luteolibacter	-0.87506082	4.11E-05	-1.269242873	-0.480878767	0.015503906	0.81274363	0.096119088	-0.148049771	1.77353703	0.1551258	1.589707718	0.037799802	0.092451029	3.086964406	0.075695543	0.145527614	0.766392622	-0.830387262	1.12144249	0.816076234
d__Bacteria;p__Verrucomicrobiota;c__Verrucomicrobiae;o__Verrucomicrobiales;f__Verrucomicrobiaceae;__	-0.312998794	0.259372999	-0.863168787	0.237171199	0.414575319	1.439959307	0.098788431	-0.276180093	3.156098708	0.1586237	-0.649137605	0.099057041	-1.423972159	0.125696948	0.174066827	-0.047435035	0.934937252	-1.20552709	1.110657019	0.953990453
d__Bacteria;p__Verrucomicrobiota;c__Verrucomicrobiae;o__Verrucomicrobiales;f__Verrucomicrobiaceae;g__Prosthecobacter	-0.605553356	0.084414779	-1.29599604	0.084889327	0.168829559	-0.871055677	0.008686512	-1.514958043	-0.227153311	0.020544355	-1.132929624	0.003548878	-1.880223859	-0.385635389	0.009894223	-0.982171176	0.000264231	-1.488094258	-0.476248094	0.000689184
d__Bacteria;p__Verrucomicrobiota;c__Verrucomicrobiae;o__Verrucomicrobiales;f__Verrucomicrobiaceae;g__Roseimicrobium	-0.181503856	0.477017397	-0.689241922	0.326234211	0.625193897	1.165716868	0.020563189	0.184237249	2.147196487	0.042139869	1.455102828	0.025429299	0.184891264	2.725314392	0.0540801	0.314398384	0.562355184	-0.765640677	1.394437445	0.640031127
d__Bacteria;p__Verrucomicrobiota;c__Verrucomicrobiae;o__Verrucomicrobiales;f__Verrucomicrobiaceae;g__Verrucomicrobium	-0.605553356	0.084414779	-1.29599604	0.084889327	0.168829559	-0.568677083	0.024026792	-1.060490479	-0.076863688	0.047871792	0.89274869	0.409865846	-1.257558443	3.043055823	0.545335839	-0.982171176	0.000264231	-1.488094258	-0.476248094	0.000689184
d__Bacteria;p__Verrucomicrobiota;c__Verrucomicrobiae;o__Verrucomicrobiales;f__Verrucomicrobiaceae;g__uncultured	-0.340959159	0.24279077	-0.919430831	0.237512514	0.396198382	1.060272449	0.00524567	0.325768244	1.794776654	0.015468989	1.173762705	0.056168772	-0.03182394	2.379349349	0.106403749	1.449806829	0.006292719	0.426241603	2.473372054	0.01161393
d__Bacteria;p__Verrucomicrobiota;c__Verrucomicrobiae;o__uncultured;f__uncultured;g__uncultured	-0.640633616	0.048662037	-1.277375912	-0.00389132	0.168829559	-0.905440573	0.008172151	-1.569270322	-0.241610825	0.020333856	-1.190382656	0.001552728	-1.909340633	-0.471424679	0.008782095	-0.560857363	0.017491291	-1.019807339	-0.101907387	0.02939431
d__Bacteria;p__WPS.2;c__WPS.2;o__WPS.2;f__WPS.2;g__WPS.2	-0.10818129	0.805429964	-0.98353984	0.76717726	0.878245193	-0.760023887	0.052324422	-1.527886409	0.007838635	0.092165649	-0.500338796	0.279778118	-1.41746298	0.416785388	0.411070642	-1.506808396	0.000131116	-2.242804482	-0.770812311	0.000571549
d__Bacteria;p__WS2;c__WS2;o__WS2;f__WS2;g__WS2	-0.605553356	0.084414779	-1.29599604	0.084889327	0.168829559	-0.354367561	0.356773511	-1.115693904	0.406958781	0.453866463	-1.132929624	0.003548878	-1.880223859	-0.385635389	0.009894223	-0.516172412	0.111738378	-1.155944421	0.123599596	0.155174634
d__Bacteria;p__Zixibacteria;c__Zixibacteria;o__Zixibacteria;f__Zixibacteria;g__Zixibacteria	0.186298813	0.755940425	-1.008188427	1.380786054	0.846009922	-0.00512139	0.982294095	-0.463302724	0.453059945	0.988550746	-0.686653243	0.001641557	-1.103684872	-0.269621614	0.009057265	-0.581488855	0.000170921	-0.871143156	-0.291834555	0.000675973
k__Fungi;__;__;__;__;__	-0.083989211	0.815276396	-0.800562225	0.632583804	0.883231942	0.180615218	0.442151364	-0.28505352	0.646283955	0.54365693	0.081756818	0.822652594	-0.644138777	0.807652414	0.890279929	-0.209361235	0.451396366	-0.762088181	0.343365711	0.533560649
k__Fungi;p__Aphelidiomycota;c__Aphelidiomycetes;o__GS16;f__unidentified;g__unidentified	-0.613568181	0.039194317	-1.195664277	-0.031472085	0.168829559	-0.962292923	3.46E-09	-1.248675456	-0.675910389	4.67E-08	-0.898619664	1.18E-06	-1.232600819	-0.564638508	1.39E-05	-1.105618831	1.77E-09	-1.416015622	-0.795222041	1.97E-08
k__Fungi;p__Ascomycota;__;__;__;__	0.069983024	0.821250975	-0.547420489	0.687386538	0.885805905	0.62698639	0.052791181	-0.007751084	1.261723863	0.09257499	0.336686881	0.233682155	-0.222841397	0.896215158	0.350856746	-0.25424137	0.325740899	-0.767717225	0.259234486	0.39784763
k__Fungi;p__Ascomycota;c__Dothideomycetes;__;__;__	0.041935873	0.930638758	-0.918584499	1.002456246	0.958211095	-0.627880946	0.001317012	-1.002628979	-0.253132913	0.006217292	-0.652046674	0.002258375	-1.061289247	-0.242804101	0.009894223	-0.469221409	0.07318661	-0.983942039	0.04549922	0.107132163
k__Fungi;p__Ascomycota;c__Dothideomycetes;o__Acrospermales;f__Acrospermales_fam_Incertae_sedis;g__Leptodiscella	-0.304514767	0.432107388	-1.075218025	0.466188491	0.585795068	0.184194426	0.549439104	-0.426018428	0.794407281	0.644953801	0.564758813	0.081314885	-0.072319477	1.201837104	0.148169617	-1.013500785	0.005736758	-1.720653177	-0.306348394	0.010687845
k__Fungi;p__Ascomycota;c__Dothideomycetes;o__Botryosphaeriales;f__Botryosphaeriaceae;__	-0.69873236	0.049990425	-1.397434515	-3.02E-05	0.168829559	-1.388792844	1.21E-11	-1.734739625	-1.042846063	5.17E-10	-1.512133776	1.15E-10	-1.904044134	-1.120223418	2.48E-09	-1.316644708	2.13E-10	-1.659929677	-0.97335974	2.65E-09
k__Fungi;p__Ascomycota;c__Dothideomycetes;o__Botryosphaeriales;f__Botryosphaeriaceae;g__Dothiorella	-0.772540946	0.075882188	-1.628171776	0.083089884	0.168829559	-1.551954281	2.88E-11	-1.94838004	-1.155528522	5.17E-10	-1.686955115	1.00E-10	-2.122309475	-1.251600756	2.26E-09	-1.518011248	1.83E-10	-1.911749065	-1.124273432	2.30E-09
k__Fungi;p__Ascomycota;c__Dothideomycetes;o__Botryosphaeriales;f__Botryosphaeriaceae;g__Lasiodiplodia	-0.513865174	0.071420349	-1.074006134	0.046275786	0.168829559	-0.103221993	0.764506845	-0.787150103	0.580706117	0.835303039	0.008924219	0.977228967	-0.613395188	0.631243625	0.983251603	-0.362012883	0.135559901	-0.84077297	0.116747205	0.18456732
k__Fungi;p__Ascomycota;c__Dothideomycetes;o__Botryosphaeriales;f__Botryosphaeriaceae;g__Microdiplodia	0.659281699	0.158738215	-0.265197564	1.583760963	0.28464648	-0.386882732	0.090017018	-0.835625629	0.061860165	0.146625658	-0.054473729	0.898422214	-0.903787355	0.794839897	0.932022151	-0.343760695	0.073397028	-0.721138951	0.033617561	0.107340602
k__Fungi;p__Ascomycota;c__Dothideomycetes;o__Capnodiales;__;__	0.043702795	0.884831478	-0.557774224	0.645179813	0.930842715	-0.504607031	1.24E-05	-0.719367702	-0.28984636	9.49E-05	-0.329319808	0.447290784	-1.18988231	0.531242694	0.586358138	-0.069379306	0.852346132	-0.812208621	0.673450009	0.884288097
k__Fungi;p__Ascomycota;c__Dothideomycetes;o__Capnodiales;f__Capnodiaceae;g__Antennariella	-0.772540946	0.075882188	-1.628171776	0.083089884	0.168829559	-1.551954281	2.88E-11	-1.94838004	-1.155528522	5.17E-10	0.538322489	0.501287096	-1.052176598	2.128821576	0.628800507	-1.518011248	1.83E-10	-1.911749065	-1.124273432	2.30E-09
k__Fungi;p__Ascomycota;c__Dothideomycetes;o__Capnodiales;f__Capnodiaceae;g__Leptoxyphium	-0.772540946	0.075882188	-1.628171776	0.083089884	0.168829559	-1.551954281	2.88E-11	-1.94838004	-1.155528522	5.17E-10	-1.686955115	1.00E-10	-2.122309475	-1.251600756	2.26E-09	-1.518011248	1.83E-10	-1.911749065	-1.124273432	2.30E-09
k__Fungi;p__Ascomycota;c__Dothideomycetes;o__Capnodiales;f__Cladosporiaceae;g__Toxicocladosporium	-0.330476848	0.045239788	-0.653704047	-0.00724965	0.168829559	-0.642664831	4.77E-08	-0.853456099	-0.431873564	5.16E-07	-0.673885895	0.140506982	-1.57604537	0.22827358	0.232402978	-0.415030031	0.006367665	-0.708488598	-0.121571464	0.011724825
k__Fungi;p__Ascomycota;c__Dothideomycetes;o__Capnodiales;f__Dissoconiaceae;g__Ramichloridium	-0.782776667	0.042672974	-1.538802019	-0.026751315	0.168829559	-1.462804823	7.66E-12	-1.822513219	-1.103096427	5.17E-10	-1.586516801	8.62E-11	-1.993966057	-1.179067545	2.26E-09	-1.416230455	8.69E-11	-1.774646709	-1.057814201	2.30E-09
k__Fungi;p__Ascomycota;c__Dothideomycetes;o__Capnodiales;f__Mycosphaerellaceae;__	-0.772540946	0.075882188	-1.628171776	0.083089884	0.168829559	-0.44704569	0.438518053	-1.5904746	0.69638322	0.540873165	-1.686955115	1.00E-10	-2.122309475	-1.251600756	2.26E-09	-1.518011248	1.83E-10	-1.911749065	-1.124273432	2.30E-09
k__Fungi;p__Ascomycota;c__Dothideomycetes;o__Capnodiales;f__Mycosphaerellaceae;g__Acrodontium	-0.531301332	0.046221991	-1.053393206	-0.009209458	0.168829559	-1.183300596	3.22E-08	-1.565523496	-0.801077696	3.72E-07	-1.041130187	4.02E-07	-1.408869091	-0.673391283	5.11E-06	-0.668465462	0.000464437	-1.029022238	-0.307908686	0.00112233
Mycosphaerella	-0.14481697	0.61822612	-0.723518569	0.433884628	0.750431398	1.691881157	0.14547592	-0.599357679	3.983119993	0.220587288	0.56239604	0.345828635	-0.620825906	1.745617986	0.480385199	-0.103328554	0.721580897	-0.680944261	0.474287153	0.784197421
k__Fungi;p__Ascomycota;c__Dothideomycetes;o__Capnodiales;f__Mycosphaerellaceae;g__Ramularia	0.792614229	0.468435252	-1.381880762	2.96710922	0.617751462	-1.157990194	2.34E-09	-1.497966027	-0.81801436	3.36E-08	-0.632762873	0.197716563	-1.604073587	0.338547841	0.305579565	-1.000032904	5.70E-09	-1.293212105	-0.706853702	6.00E-08
k__Fungi;p__Ascomycota;c__Dothideomycetes;o__Capnodiales;f__Mycosphaerellaceae;g__Septoria	-0.772540946	0.075882188	-1.628171776	0.083089884	0.168829559	-1.086635565	4.13E-09	-1.41202747	-0.761243659	5.35E-08	0.302555936	0.221724025	-0.187336311	0.792448183	0.33670974	3.562332909	0.081528259	-0.460201926	7.584867745	0.117490039
k__Fungi;p__Ascomycota;c__Dothideomycetes;o__Capnodiales;f__Mycosphaerellaceae;g__Teratoramularia	-0.772540946	0.075882188	-1.628171776	0.083089884	0.168829559	-1.551954281	2.88E-11	-1.94838004	-1.155528522	5.17E-10	-0.289749678	0.167036832	-0.703946771	0.124447415	0.266515795	-1.518011248	1.83E-10	-1.911749065	-1.124273432	2.30E-09
k__Fungi;p__Ascomycota;c__Dothideomycetes;o__Capnodiales;f__Mycosphaerellaceae;g__Zasmidium	-0.772540946	0.075882188	-1.628171776	0.083089884	0.168829559	-0.586660626	8.40E-05	-0.867626345	-0.305694906	0.000548305	-0.131635654	0.858308909	-1.599074004	1.335802697	0.905612335	-1.518011248	1.83E-10	-1.911749065	-1.124273432	2.30E-09
k__Fungi;p__Ascomycota;c__Dothideomycetes;o__Capnodiales;f__Neodevriesiaceae;g__Neodevriesia	-0.772540946	0.075882188	-1.628171776	0.083089884	0.168829559	-1.551954281	2.88E-11	-1.94838004	-1.155528522	5.17E-10	-1.686955115	1.00E-10	-2.122309475	-1.251600756	2.26E-09	-1.518011248	1.83E-10	-1.911749065	-1.124273432	2.30E-09
k__Fungi;p__Ascomycota;c__Dothideomycetes;o__Capnodiales;f__Teratosphaeriaceae;g__Devriesia	-0.299846398	0.12759743	-0.688180823	0.088488028	0.239131525	-0.546334324	0.263810082	-1.51301175	0.420343103	0.360883056	-0.417622807	0.001279112	-0.665107838	-0.170137776	0.007884529	-0.45351171	0.003098833	-0.747584314	-0.159439105	0.006213415
k__Fungi;p__Ascomycota;c__Dothideomycetes;o__Capnodiales;f__unidentified;g__unidentified	-0.327402796	0.431155841	-1.154314321	0.499508729	0.585795068	-0.759040861	0.263501902	-2.101204921	0.583123199	0.360773835	-0.306875003	0.186042371	-0.76555678	0.151806774	0.290093736	-0.119921951	0.535382408	-0.504908715	0.265064813	0.61397779
k__Fungi;p__Ascomycota;c__Dothideomycetes;o__Dothideales;f__Aureobasidiaceae;g__Kabatiella	-0.732934369	0.047620501	-1.457915918	-0.007952819	0.168829559	-1.423824671	9.67E-12	-1.776256127	-1.071393216	5.17E-10	-1.597718493	3.01E-10	-2.02511034	-1.170326646	6.10E-09	-1.423722161	6.35E-10	-1.809098064	-1.038346257	7.60E-09
k__Fungi;p__Ascomycota;c__Dothideomycetes;o__Dothideomycetes_ord_Incertae_sedis;f__Eremomycetaceae;g__Arthrographis	0.828196354	0.002618102	0.301312814	1.355079894	0.147548742	0.428816639	0.062338313	-0.022665471	0.88029875	0.106595816	-0.707509133	0.021400926	-1.306671418	-0.108346848	0.046644559	0.759954071	0.116425911	-0.19452817	1.714436312	0.160594483
k__Fungi;p__Ascomycota;c__Dothideomycetes;o__Hysteriales;f__unidentified;g__unidentified	-0.772540946	0.075882188	-1.628171776	0.083089884	0.168829559	-1.551954281	2.88E-11	-1.94838004	-1.155528522	5.17E-10	-1.512212415	1.40E-09	-1.938489252	-1.085935578	2.48E-08	-1.518011248	1.83E-10	-1.911749065	-1.124273432	2.30E-09
k__Fungi;p__Ascomycota;c__Dothideomycetes;o__Mytilinidales;f__Gloniaceae;g__Cenococcum	-0.612503308	0.039163121	-1.193493261	-0.031513355	0.168829559	-0.292373944	0.003901804	-0.487929682	-0.096818206	0.015373691	-1.524772475	6.47E-06	-2.143779603	-0.905765346	6.85E-05	-1.101597852	2.37E-09	-1.41417533	-0.789020374	2.58E-08
k__Fungi;p__Ascomycota;c__Dothideomycetes;o__Pleosporales;__;__	-0.12449307	0.640182666	-0.654958486	0.405972346	0.765889498	0.189907417	0.63271383	-0.598456412	0.978271246	0.724411486	0.419817028	0.485851667	-0.776865572	1.616499628	0.617382964	0.549680019	0.029167751	0.057740913	1.041619124	0.046397895
k__Fungi;p__Ascomycota;c__Dothideomycetes;o__Pleosporales;f__Coniothyriaceae;g__Coniothyrium	-0.275811853	0.243892787	-0.74486316	0.193239454	0.396799046	-0.193846742	0.288785509	-0.555300814	0.167607329	0.388797311	-0.143753177	0.858496097	-1.748417449	1.460911096	0.905612335	-0.502316765	0.001765433	-0.808986737	-0.195646793	0.003744427
k__Fungi;p__Ascomycota;c__Dothideomycetes;o__Pleosporales;f__Coniothyriaceae;g__Neoconiothyrium	-0.772540946	0.075882188	-1.628171776	0.083089884	0.168829559	-1.551954281	2.88E-11	-1.94838004	-1.155528522	5.17E-10	-1.686955115	1.00E-10	-2.122309475	-1.251600756	2.26E-09	-1.518011248	1.83E-10	-1.911749065	-1.124273432	2.30E-09
k__Fungi;p__Ascomycota;c__Dothideomycetes;o__Pleosporales;f__Corynesporascaceae;g__Corynespora	-0.058228916	0.773304503	-0.461098171	0.344640338	0.858139596	0.143382428	0.620231469	-0.430653629	0.717418486	0.713639529	0.68319553	0.449843842	-1.11221809	2.478609151	0.586966586	0.042487281	0.873265802	-0.488335493	0.573310055	0.904208291
k__Fungi;p__Ascomycota;c__Dothideomycetes;o__Pleosporales;f__Cucurbitariaceae;g__Pyrenochaeta	-0.538755977	0.145605255	-1.269969975	0.192458021	0.265317658	0.033619219	0.944322238	-0.922143064	0.989381502	0.959907006	0.364252693	0.469466845	-0.635963895	1.364469281	0.603272542	0.317377134	0.275625184	-0.259861991	0.894616259	0.34273959
k__Fungi;p__Ascomycota;c__Dothideomycetes;o__Pleosporales;f__Cucurbitariaceae;g__Pyrenochaetopsis	0.459080403	0.271248616	-0.368393145	1.28655395	0.426750066	1.102757305	0.001026157	0.45983414	1.74568047	0.005066649	1.167082572	0.000307991	0.556500062	1.777665083	0.002394134	1.230709291	6.67E-05	0.657509878	1.803908705	0.000344152
k__Fungi;p__Ascomycota;c__Dothideomycetes;o__Pleosporales;f__Cucurbitariaceae;g__unidentified	0.658691215	0.561828594	-1.601642841	2.91902527	0.702508337	-1.551954281	2.88E-11	-1.94838004	-1.155528522	5.17E-10	-0.717507865	0.282809831	-2.041095647	0.606079917	0.414752707	-1.518011248	1.83E-10	-1.911749065	-1.124273432	2.30E-09
k__Fungi;p__Ascomycota;c__Dothideomycetes;o__Pleosporales;f__Dictyosporiaceae;g__Dictyocheirospora	0.046643413	0.881094936	-0.57498423	0.668271055	0.928769412	-1.551954281	2.88E-11	-1.94838004	-1.155528522	5.17E-10	-0.752489807	6.35E-06	-1.05765543	-0.447324184	6.77E-05	-1.518011248	1.83E-10	-1.911749065	-1.124273432	2.30E-09
k__Fungi;p__Ascomycota;c__Dothideomycetes;o__Pleosporales;f__Dictyosporiaceae;g__Dictyosporium	-0.772540946	0.075882188	-1.628171776	0.083089884	0.168829559	-1.551954281	2.88E-11	-1.94838004	-1.155528522	5.17E-10	-0.895383947	6.80E-07	-1.219480515	-0.57128738	8.26E-06	-0.65203779	0.195699167	-1.649136232	0.345060652	0.255765409
k__Fungi;p__Ascomycota;c__Dothideomycetes;o__Pleosporales;f__Dictyosporiaceae;g__Pseudocoleophoma	-0.441725449	0.020797501	-0.813739268	-0.069711629	0.168829559	-0.115377178	0.838270915	-1.237571771	1.006817416	0.886524797	-0.796655146	3.67E-07	-1.076891044	-0.516419248	4.75E-06	-0.663615622	1.64E-06	-0.912519234	-0.414712009	1.29E-05
k__Fungi;p__Ascomycota;c__Dothideomycetes;o__Pleosporales;f__Dictyosporiaceae;g__unidentified	-0.772540946	0.075882188	-1.628171776	0.083089884	0.168829559	-0.105231092	0.361495403	-0.333555707	0.123093523	0.458029461	-1.686955115	1.00E-10	-2.122309475	-1.251600756	2.26E-09	0.190294621	0.736046181	-0.934290584	1.314879825	0.794446562
k__Fungi;p__Ascomycota;c__Dothideomycetes;o__Pleosporales;f__Didymellaceae;__	-0.364649503	0.07393291	-0.765745575	0.036446569	0.168829559	1.107409045	0.012810232	0.242308744	1.972509346	0.028507277	-0.180625862	0.331942729	-0.549795657	0.188543933	0.467266393	0.105671008	0.651433949	-0.36011182	0.571453836	0.722391266
k__Fungi;p__Ascomycota;c__Dothideomycetes;o__Pleosporales;f__Didymellaceae;g__Didymella	-0.772540946	0.075882188	-1.628171776	0.083089884	0.168829559	-1.551954281	2.88E-11	-1.94838004	-1.155528522	5.17E-10	-1.538234825	2.08E-09	-1.978016616	-1.098453034	3.53E-08	-1.518011248	1.83E-10	-1.911749065	-1.124273432	2.30E-09
k__Fungi;p__Ascomycota;c__Dothideomycetes;o__Pleosporales;f__Didymellaceae;g__Epicoccum	-0.045178016	0.87639424	-0.624198698	0.533842666	0.927531932	-0.691269719	3.54E-06	-0.966222627	-0.41631681	3.02E-05	1.695269389	0.108798032	-0.387337314	3.777876092	0.188662962	3.475508292	0.060493109	-0.158326725	7.10934331	0.089800682
k__Fungi;p__Ascomycota;c__Dothideomycetes;o__Pleosporales;f__Didymellaceae;g__Neoascochyta	-0.359889175	0.042007422	-0.706318364	-0.013459987	0.168829559	0.577595261	0.05161274	-0.004144702	1.159335223	0.091041303	0.647568513	0.296982484	-0.582951487	1.878088512	0.429508703	0.102968489	0.689914505	-0.411067635	0.617004613	0.755506654
k__Fungi;p__Ascomycota;c__Dothideomycetes;o__Pleosporales;f__Didymellaceae;g__Nothophoma	-0.555496669	0.044597637	-1.097122789	-0.013870549	0.168829559	-0.984963452	1.43E-10	-1.249001147	-0.720925758	2.43E-09	0.17510523	0.843520555	-1.590312537	1.940522997	0.899983391	-0.876058413	3.23E-08	-1.151053166	-0.60106366	3.13E-07
k__Fungi;p__Ascomycota;c__Dothideomycetes;o__Pleosporales;f__Didymellaceae;g__Paraboeremia	-0.128071818	0.693650761	-0.775846552	0.519702916	0.804838898	-0.805012194	0.189529652	-2.016255832	0.406231444	0.272729372	1.859494546	2.91E-13	1.455650894	2.263338198	2.29E-10	-0.592241906	0.000494693	-0.913400867	-0.271082944	0.001188166
k__Fungi;p__Ascomycota;c__Dothideomycetes;o__Pleosporales;f__Didymellaceae;g__Peyronellaea	-0.304514767	0.432107388	-1.075218025	0.466188491	0.585795068	1.627750215	0.286048639	-1.390100129	4.645600559	0.385628711	1.697167854	0.073070598	-0.16338296	3.557718669	0.135018038	-0.463555819	0.237637649	-1.241199736	0.314088097	0.300715485
k__Fungi;p__Ascomycota;c__Dothideomycetes;o__Pleosporales;f__Didymellaceae;g__unidentified	-0.340521967	0.219836506	-0.890162917	0.209118984	0.370226261	0.521795181	0.09046267	-0.084286693	1.127877055	0.147199813	-0.300538708	0.495398411	-1.176361062	0.575283645	0.624391927	0.543704743	0.027106064	0.063715944	1.023693542	0.043557402
k__Fungi;p__Ascomycota;c__Dothideomycetes;o__Pleosporales;f__Didymosphaeriaceae;g__Montagnula	0.281155552	0.412231046	-0.400422612	0.962733716	0.570614553	-0.253253777	0.439373478	-0.902229006	0.395721451	0.541505534	-0.80022118	0.000840621	-1.256157773	-0.344284588	0.005693131	-0.531942147	0.131136013	-1.227305384	0.163421089	0.179473225
k__Fungi;p__Ascomycota;c__Dothideomycetes;o__Pleosporales;f__Didymosphaeriaceae;g__Spegazzinia	-0.772540946	0.075882188	-1.628171776	0.083089884	0.168829559	-1.551954281	2.88E-11	-1.94838004	-1.155528522	5.17E-10	-1.686955115	1.00E-10	-2.122309475	-1.251600756	2.26E-09	-1.518011248	1.83E-10	-1.911749065	-1.124273432	2.30E-09
k__Fungi;p__Ascomycota;c__Dothideomycetes;o__Pleosporales;f__Halotthiaceae;g__unidentified	-0.772540946	0.075882188	-1.628171776	0.083089884	0.168829559	-1.551954281	2.88E-11	-1.94838004	-1.155528522	5.17E-10	-1.686955115	1.00E-10	-2.122309475	-1.251600756	2.26E-09	-1.518011248	1.83E-10	-1.911749065	-1.124273432	2.30E-09
k__Fungi;p__Ascomycota;c__Dothideomycetes;o__Pleosporales;f__Lentitheciaceae;g__Poaceascoma	-0.125190669	0.683581407	-0.737117745	0.486736407	0.799030711	-0.007749864	0.983266162	-0.741368048	0.72586832	0.988899132	-0.671772841	0.046005405	-1.331261809	-0.012283873	0.08953988	-0.195485949	0.381305722	-0.639040496	0.248068599	0.456179249
k__Fungi;p__Ascomycota;c__Dothideomycetes;o__Pleosporales;f__Leptosphaeriaceae;g__Plenodomus	0.636154952	0.368097745	-0.767964809	2.040274713	0.533877061	-0.499840302	4.60E-05	-0.729946477	-0.269734127	0.000309146	-0.699627817	2.74E-06	-0.970938747	-0.428316886	3.09E-05	-0.675870953	0.000141354	-1.007821167	-0.343920739	0.000593234
k__Fungi;p__Ascomycota;c__Dothideomycetes;o__Pleosporales;f__Lophiostomataceae;g__Biappendiculispora	-0.347984646	0.045156111	-0.688198425	-0.007770867	0.168829559	-0.692241861	1.57E-08	-0.909824028	-0.474659695	1.87E-07	-0.768070078	3.98E-08	-1.013670606	-0.52246955	5.46E-07	-0.625875631	3.17E-05	-0.903424341	-0.348326921	0.000186876
k__Fungi;p__Ascomycota;c__Dothideomycetes;o__Pleosporales;f__Lophiostomataceae;g__Lophiostoma	0.557105524	0.179521371	-0.263822147	1.378033196	0.315110927	0.231900997	0.476722024	-0.414054414	0.877856409	0.574977709	0.811400589	0.00067758	0.357926918	1.26487426	0.004773309	0.344370754	0.175440722	-0.158169343	0.84691085	0.232838906
k__Fungi;p__Ascomycota;c__Dothideomycetes;o__Pleosporales;f__Lophiotremataceae;g__Atrocalyx	-0.456527451	0.025092294	-0.853888477	-0.059166425	0.168829559	-0.362280422	0.156138118	-0.866062942	0.141502097	0.233174126	-0.732061532	5.12E-05	-1.068556467	-0.395566598	0.000464696	-0.719375016	6.22E-07	-0.976644743	-0.46210529	5.14E-06
k__Fungi;p__Ascomycota;c__Dothideomycetes;o__Pleosporales;f__Lophiotremataceae;g__Lophiotrema	-0.054628882	0.879686414	-0.774091416	0.664833652	0.928769412	-0.008677986	0.975314597	-0.565494469	0.548138497	0.98401879	0.780106986	0.342568494	-0.850024628	2.410238599	0.477116578	-0.12817373	0.748732016	-0.925366946	0.669019486	0.802648859
k__Fungi;p__Ascomycota;c__Dothideomycetes;o__Pleosporales;f__Massarinaceae;g__Helminthosporium	-0.772540946	0.075882188	-1.628171776	0.083089884	0.168829559	-1.551954281	2.88E-11	-1.94838004	-1.155528522	5.17E-10	-1.686955115	1.00E-10	-2.122309475	-1.251600756	2.26E-09	-1.518011248	1.83E-10	-1.911749065	-1.124273432	2.30E-09
k__Fungi;p__Ascomycota;c__Dothideomycetes;o__Pleosporales;f__Massarinaceae;g__Massarina	-0.772540946	0.075882188	-1.628171776	0.083089884	0.168829559	-1.551954281	2.88E-11	-1.94838004	-1.155528522	5.17E-10	-0.927298981	5.39E-07	-1.259295003	-0.59530296	6.75E-06	-1.518011248	1.83E-10	-1.911749065	-1.124273432	2.30E-09
k__Fungi;p__Ascomycota;c__Dothideomycetes;o__Pleosporales;f__Massarinaceae;g__Neottiosporina	-0.322045077	0.046289997	-0.638610037	-0.005480117	0.168829559	-0.249966512	0.014369117	-0.448654212	-0.051278811	0.031620062	-0.688549428	1.52E-07	-0.921456859	-0.455641998	2.00E-06	-0.547624039	2.73E-05	-0.788190241	-0.307057837	0.000164809
k__Fungi;p__Ascomycota;c__Dothideomycetes;o__Pleosporales;f__Melanommataceae;__	-0.772540946	0.075882188	-1.628171776	0.083089884	0.168829559	-1.551954281	2.88E-11	-1.94838004	-1.155528522	5.17E-10	-1.686955115	1.00E-10	-2.122309475	-1.251600756	2.26E-09	-0.22117474	0.211919723	-0.571927802	0.129578322	0.275007666
k__Fungi;p__Ascomycota;c__Dothideomycetes;o__Pleosporales;f__Melanommataceae;g__Farlowiella	-0.539991641	0.036606019	-1.045162034	-0.034821249	0.168829559	-0.251792842	0.5044211	-0.999574461	0.495988776	0.602407662	-0.741708999	4.57E-06	-1.03717404	-0.446243959	5.01E-05	-0.932957535	1.18E-08	-1.214223028	-0.651692043	1.21E-07
k__Fungi;p__Ascomycota;c__Dothideomycetes;o__Pleosporales;f__Melanommataceae;g__unidentified	0.357958371	0.389427295	-0.468536609	1.184453351	0.550148856	0.376562734	0.277852101	-0.309702994	1.062828462	0.377802341	1.436013284	0.000350613	0.676876136	2.195150433	0.002659941	0.249982353	0.574887729	-0.637146009	1.137110716	0.652173139
k__Fungi;p__Ascomycota;c__Dothideomycetes;o__Pleosporales;f__Morosphaeriaceae;__	0.291233873	0.644669571	-0.966601098	1.549068844	0.767556406	0.513833034	0.312645222	-0.493129905	1.520795973	0.410964601	0.905829785	0.269107079	-0.717701783	2.529361354	0.396499506	0.615947404	0.032904807	0.051792978	1.18010183	0.051511692
k__Fungi;p__Ascomycota;c__Dothideomycetes;o__Pleosporales;f__Morosphaeriaceae;g__Acrocalymma	-0.704067497	0.143994732	-1.655752325	0.247617331	0.263295902	-0.68757621	0.123397613	-1.566621648	0.191469229	0.191494204	-0.396605078	0.232132453	-1.053502032	0.260291877	0.349527683	0.146311295	0.669207574	-0.535708335	0.828330925	0.736922228
k__Fungi;p__Ascomycota;c__Dothideomycetes;o__Pleosporales;f__Morosphaeriaceae;g__unidentified	0.35382431	0.41117342	-0.501968385	1.209617005	0.570150841	-0.568017243	0.000378917	-0.871977493	-0.264056993	0.002123012	-0.669142465	0.02097641	-1.233874557	-0.104410373	0.04603724	-0.514268628	0.000117301	-0.763441368	-0.265095888	0.000532867
k__Fungi;p__Ascomycota;c__Dothideomycetes;o__Pleosporales;f__Periconiaceae;g__Periconia	-0.786400287	0.002257138	-1.27875099	-0.294049583	0.147548742	-0.423753717	0.41592512	-1.455683099	0.608175664	0.517043029	-0.169779642	0.470871465	-0.637468131	0.297908846	0.604585168	-0.061403135	0.859499162	-0.752693165	0.629886895	0.89112331
k__Fungi;p__Ascomycota;c__Dothideomycetes;o__Pleosporales;f__Phaeosphaeriaceae;__	-0.373901912	0.056444092	-0.758417018	0.010613194	0.168829559	-0.278842338	0.416641154	-0.958930635	0.401245958	0.517525961	-1.308695816	0.044905956	-2.586722576	-0.030669056	0.088136316	1.522031215	0.038848977	0.080664807	2.963397622	0.059925402
k__Fungi;p__Ascomycota;c__Dothideomycetes;o__Pleosporales;f__Phaeosphaeriaceae;g__Ophiosphaerella	-0.692877158	0.050207611	-1.386403205	0.000648888	0.168829559	0.008530235	0.970227461	-0.445250817	0.462311288	0.979876136	0.11562124	0.816456105	-0.875678481	1.106920961	0.888529472	-1.158541534	2.42E-07	-1.555073135	-0.762009933	2.11E-06
k__Fungi;p__Ascomycota;c__Dothideomycetes;o__Pleosporales;f__Phaeosphaeriaceae;g__Phaeodothis	-0.080519624	0.811356062	-0.752942079	0.59190283	0.881672132	-1.551954281	2.88E-11	-1.94838004	-1.155528522	5.17E-10	0.222576639	0.78513478	-1.401913998	1.847067275	0.860560397	-1.518011248	1.83E-10	-1.911749065	-1.124273432	2.30E-09
k__Fungi;p__Ascomycota;c__Dothideomycetes;o__Pleosporales;f__Phaeosphaeriaceae;g__Phaeosphaeria	0.462191957	0.258362287	-0.34847886	1.272862775	0.414575319	0.68421659	0.062578108	-0.036839699	1.405272879	0.106890173	0.240105961	0.466355099	-0.414597654	0.894809576	0.601232308	1.036780999	0.023429858	0.145253261	1.928308736	0.038432761
[truncated: 405 more rows]
