# Supplementary material for: A cohort study of sustainable cultivation methods in mandarin orange orchards across Japan
Source: Plant Biotechnol (Tokyo). 2025 Dec 25;42(4):459–66. doi: 10.5511/plantbiotechnology.25.0605a (PMC12781916; doi:10.5511/plantbiotechnology.25.0605a)
Supplement: Supplementary Data [file plantbiotechnology-42-4-25.0605a-sx003.csv]

#cultivtion_method	Che_R_Org_R
	effect_size	p_value	lower_ci	upper_ci	FDR
Fruit nitrogen	-0.419284796	0.386197351	-1.236533374	0.397963676	0.629036
Disease severity	1.5923609	0.009242872	0.951547288	2.233174422	0.48432649
Fruit Brix	0.905629983	0.280808724	-0.471230001	2.282489788	0.629036
Fruit acid	-0.114558832	0.788429167	-0.832495506	0.603377823	0.851243579
Fruit hardness	-1.091527176	0.034938725	-1.750523667	-0.432530772	0.548331308
Fruit color *L	-0.922721117	0.210708129	-2.09643978	0.250997392	0.629036
Fruit color *a	0.121867799	0.692723666	-0.407892478	0.651628061	0.783425613
Fruit color *b	-0.809181536	0.116490156	-1.546785529	-0.071577563	0.548331308
Soil total carbon	1.521316571	0.019279301	0.760892351	2.281740692	0.548331308
Soil total nitrogen	1.175258859	0.093088398	0.161473937	2.18904365	0.548331308
Soil C/N ratio	1.739942042	6.42E-05	1.281050182	2.19883389	0.033623922
Soil pH	1.480219707	0.000893394	0.919203466	2.041235933	0.156046111
Soil EC	0.887767746	0.22816966	-0.294983617	2.070518954	0.629036
Soil Truog P	0.933889813	0.22527967	-0.300944804	2.168724268	0.629036
Soil CEC	-1.278160861	0.003446034	-1.877138619	-0.679183359	0.300953675
Soil NH4-N	-1.188922473	0.059676097	-2.053090248	-0.324754811	0.548331308
Soil NO3-N	0.995469592	0.254753837	-0.423873674	2.414812673	0.629036
Soil B	NA	NA	NA	NA	NA
Soil Na	-0.157299705	0.472400611	-0.533233041	0.218633583	0.629036
Soil Mg	-0.924110959	0.274616569	-2.308026012	0.459803914	0.629036
Soil Al	NA	NA	NA	NA	NA
Soil K	0.053359296	0.934886227	-1.116802775	1.223520737	0.948104023
Soil Ca	-0.419117492	0.510187048	-1.54546676	0.707231744	0.629036
Soil Mn	NA	NA	NA	NA	NA
Soil Fe	NA	NA	NA	NA	NA
Soil Co	NA	NA	NA	NA	NA
Soil Ni	NA	NA	NA	NA	NA
Soil Cu	-1.837585659	2.08E-06	-2.154895571	-1.520274903	0.003263194
Soil Zn	-1.657785226	9.65E-05	-2.081367421	-1.234203048	0.037911534
Soil As	NA	NA	NA	NA	NA
Soil Rb	0.618290316	0.394601843	-0.610705183	1.847285654	0.629036
Soil Sr	0.10830429	0.798294925	-0.649498358	0.866095251	0.854294647
Soil Mo	-0.268498485	0.073290086	-0.479229669	-0.057767328	0.548331308
Soil Cd	-1.813160809	0.001543063	-2.260129742	-1.366191934	0.204931461
Soil Cs	NA	NA	NA	NA	NA
Soil Ba	-1.301544228	0.065664655	-2.281536479	-0.321552106	0.548331308
Bacteria observed features	-0.225903224	0.639721862	-1.085401356	0.633594885	0.739443211
Bacteria Shannon entropy	-0.21137546	0.688109524	-1.150747897	0.727996952	0.779328654
Bacteria Faith PD	-0.037844841	0.913528046	-0.662286501	0.586596801	0.933116367
Fungi observed features	0.432258799	0.066401054	0.105433904	0.759083651	0.548331308
Fungi Shannon entropy	0.039601438	0.931914985	-0.785252516	0.864455284	0.94697502
Fungi Faith PD	0.516420012	0.088794757	0.079401985	0.953437983	0.548331308
Nitrosomonas	-0.453642874	0.514192913	-1.655600055	0.748314149	0.629036
Nitrosospira	0.406583024	0.495379749	-0.647886234	1.461052253	0.629036
Nitrospira	0.737070007	0.279191936	-0.326242661	1.800382646	0.629036
Azospirillum	-0.453642874	0.514192913	-1.655600055	0.748314149	0.629036
Bradyrhizobium	-0.945272742	0.164763641	-1.944755347	0.054209836	0.580050294
Pseudomonas	1.774390726	0.002815072	1.260978347	2.287803039	0.285115645
Bacillus	0.47762331	0.410198607	-0.541442965	1.496689556	0.629036
Streptomyces	1.064430439	0.027033526	0.320691563	1.808169294	0.548331308
Glomus	-0.269058288	0.650923578	-1.233326062	0.695209459	0.748538306
Rhizophagus	0.629228361	0.255489842	-0.325547723	1.584004419	0.629036
Funneliformis	0.470571197	0.493090282	-0.66286441	1.604006774	0.629036
Fusarium	-0.636104833	0.014291989	-1.023209646	-0.24900003	0.548331308
Alternaria	0.355280661	0.544701267	-0.684815829	1.395377122	0.658163252
Aspergillus	-0.609610847	0.411761949	-1.870953858	0.651731999	0.629036
Penicillium	-0.705976394	0.095573898	-1.321568154	-0.090384714	0.548331308
Cladosporium	1.109113014	0.032089926	0.302476912	1.915745558	0.548331308
Colletotrichum	0.284500533	0.502971169	-0.45532384	1.0243251	0.629036
plant_pathogen	0.111657291	0.861174516	-1.031707097	1.255021647	0.894347718
nitrification	0.077039376	0.884707225	-0.874633087	1.028711813	0.909587807
denitrification	-0.710297547	0.254789261	-1.78585528	0.365243929	0.629036
nitrogen_fixation	-0.912181075	0.209110256	-2.067494614	0.243132313	0.629036
ureolysis	0.077241913	0.907126451	-1.036696376	1.191180172	0.928992039
chitinolysis	1.456040726	0.005890482	0.707635577	2.204445456	0.399420071
cellulolysis	-1.615292449	0.016703568	-2.388263145	-0.842321855	0.548331308
xylanolysis	0.384843066	0.592031902	-0.868463069	1.638149037	0.700808848
methylotrophy	-0.654475911	0.432476972	-2.076268683	0.767316676	0.629036
fermentation	0.570290054	0.486809164	-0.841361484	1.981941407	0.629036
manganese_oxidation	-0.28582907	0.617463539	-1.29568138	0.724023741	0.722211818
iron_respiration	-0.086537507	0.894390023	-1.254328117	1.081253071	0.917143586
phototrophy	-0.93788116	0.119410645	-1.942263281	0.066500934	0.548331308
knallgas_bacteria	0.111657291	0.861174516	-1.031707097	1.255021647	0.894347718
respiration_of_sulfur_compounds	0.111657291	0.861174516	-1.031707097	1.255021647	0.894347718
d__Bacteria;__;__;__;__;__	-0.134815447	0.825699896	-1.152001586	0.882370665	0.873486027
d__Bacteria;p__Abditibacteriota;c__Abditibacteria;o__Abditibacteriales;f__Abditibacteriaceae;g__Abditibacterium	-0.453642874	0.514192913	-1.655600055	0.748314149	0.629036
d__Bacteria;p__Acidobacteriota;__;__;__;__	-0.453642874	0.514192913	-1.655600055	0.748314149	0.629036
d__Bacteria;p__Acidobacteriota;c__AT.s3.28;o__AT.s3.28;f__AT.s3.28;g__AT.s3.28	0.174535846	0.79898208	-0.98906907	1.338140731	0.854294647
d__Bacteria;p__Acidobacteriota;c__Acidobacteriae;__;__;__	0.811563309	0.189909291	-0.243009884	1.866122576	0.618089867
d__Bacteria;p__Acidobacteriota;c__Acidobacteriae;o__AKIW659;f__AKIW659;g__AKIW659	-0.453642874	0.514192913	-1.655600055	0.748314149	0.629036
d__Bacteria;p__Acidobacteriota;c__Acidobacteriae;o__Acidobacteriae;f__Acidobacteriae;g__Paludibaculum	1.484637331	0.042503747	0.527273019	2.442001517	0.548331308
d__Bacteria;p__Acidobacteriota;c__Acidobacteriae;o__Acidobacteriales;__;__	-1.157944928	0.182069933	-2.517803642	0.201913607	0.611568236
d__Bacteria;p__Acidobacteriota;c__Acidobacteriae;o__Acidobacteriales;f__Acidobacteriaceae_.Subgroup_1.;__	-1.234981137	0.145687671	-2.532189413	0.062226969	0.548331308
d__Bacteria;p__Acidobacteriota;c__Acidobacteriae;o__Acidobacteriales;f__Acidobacteriaceae_.Subgroup_1.;g__Acidipila	-1.45328348	0.056218816	-2.486985457	-0.419581638	0.548331308
d__Bacteria;p__Acidobacteriota;c__Acidobacteriae;o__Acidobacteriales;f__Acidobacteriaceae_.Subgroup_1.;g__Edaphobacter	-0.926731805	0.187062048	-2.030779881	0.177316126	0.616978016
d__Bacteria;p__Acidobacteriota;c__Acidobacteriae;o__Acidobacteriales;f__Acidobacteriaceae_.Subgroup_1.;g__Granulicella	-0.380693533	0.551876659	-1.515789308	0.75440221	0.664280328
d__Bacteria;p__Acidobacteriota;c__Acidobacteriae;o__Acidobacteriales;f__Acidobacteriaceae_.Subgroup_1.;g__Occallatibacter	-0.84566841	0.345109047	-2.343430498	0.652093482	0.629036
d__Bacteria;p__Acidobacteriota;c__Acidobacteriae;o__Acidobacteriales;f__Acidobacteriaceae_.Subgroup_1.;g__Terracidiphilus	-0.653044062	0.294708759	-1.734627432	0.428539279	0.629036
d__Bacteria;p__Acidobacteriota;c__Acidobacteriae;o__Acidobacteriales;f__Acidobacteriaceae_.Subgroup_1.;g__Terriglobus	-0.655834422	0.310619438	-1.64068926	0.329020389	0.629036
d__Bacteria;p__Acidobacteriota;c__Acidobacteriae;o__Acidobacteriales;f__Acidobacteriaceae_.Subgroup_1.;g__uncultured	-1.578897632	0.001600747	-2.232748341	-0.925046941	0.204931461
d__Bacteria;p__Acidobacteriota;c__Acidobacteriae;o__Acidobacteriales;f__Acidobacteriales;g__Acidobacteriales	-1.206433989	0.028883965	-2.062343346	-0.350524821	0.548331308
d__Bacteria;p__Acidobacteriota;c__Acidobacteriae;o__Acidobacteriales;f__Koribacteraceae;g__Candidatus_Koribacter	-1.697736966	0.013969119	-2.467871804	-0.927602229	0.548331308
d__Bacteria;p__Acidobacteriota;c__Acidobacteriae;o__Acidobacteriales;f__uncultured;g__uncultured	-1.642305362	0.01729949	-2.436570777	-0.848040051	0.548331308
d__Bacteria;p__Acidobacteriota;c__Acidobacteriae;o__Bryobacterales;f__Bryobacteraceae;g__Bryobacter	-1.180297163	0.08305987	-2.15285874	-0.207735713	0.548331308
d__Bacteria;p__Acidobacteriota;c__Acidobacteriae;o__Elev.16S.1166;f__Elev.16S.1166;g__Elev.16S.1166	-0.453642874	0.514192913	-1.655600055	0.748314149	0.629036
d__Bacteria;p__Acidobacteriota;c__Acidobacteriae;o__PAUC26f;f__PAUC26f;g__PAUC26f	0.110522703	0.861604933	-1.018602855	1.2396485	0.894347718
d__Bacteria;p__Acidobacteriota;c__Acidobacteriae;o__Solibacterales;f__Solibacteraceae;g__Candidatus_Solibacter	-0.954688666	0.047546452	-1.721931741	-0.187445613	0.548331308
d__Bacteria;p__Acidobacteriota;c__Acidobacteriae;o__Subgroup_12;f__Subgroup_12;g__Subgroup_12	-0.453642874	0.514192913	-1.655600055	0.748314149	0.629036
d__Bacteria;p__Acidobacteriota;c__Acidobacteriae;o__Subgroup_13;f__Subgroup_13;g__Subgroup_13	-1.266578499	0.062901415	-2.132421809	-0.400735213	0.548331308
d__Bacteria;p__Acidobacteriota;c__Acidobacteriae;o__Subgroup_15;f__Subgroup_15;g__Subgroup_15	-0.453642874	0.514192913	-1.655600055	0.748314149	0.629036
d__Bacteria;p__Acidobacteriota;c__Acidobacteriae;o__Subgroup_2;f__Subgroup_2;g__Subgroup_2	-1.401918013	0.049967925	-2.358096726	-0.445739424	0.548331308
d__Bacteria;p__Acidobacteriota;c__Blastocatellia;o__11.24;f__11.24;g__11.24	0.882224688	0.272495184	-0.432124148	2.196573352	0.629036
d__Bacteria;p__Acidobacteriota;c__Blastocatellia;o__Blastocatellales;f__Blastocatellaceae;__	0.797387722	0.201616056	-0.269235584	1.864010998	0.629036
d__Bacteria;p__Acidobacteriota;c__Blastocatellia;o__Blastocatellales;f__Blastocatellaceae;g__Aridibacter	-0.453642874	0.514192913	-1.655600055	0.748314149	0.629036
d__Bacteria;p__Acidobacteriota;c__Blastocatellia;o__Blastocatellales;f__Blastocatellaceae;g__Blastocatella	-0.687637341	0.221106656	-1.651414387	0.276139678	0.629036
d__Bacteria;p__Acidobacteriota;c__Blastocatellia;o__Blastocatellales;f__Blastocatellaceae;g__Blastocatellaceae	0.89683417	0.154632336	-0.072673531	1.866341745	0.562148234
d__Bacteria;p__Acidobacteriota;c__Blastocatellia;o__Blastocatellales;f__Blastocatellaceae;g__JGI_0001001.H03	-0.282252419	0.581040914	-1.190847515	0.626342653	0.691966907
d__Bacteria;p__Acidobacteriota;c__Blastocatellia;o__Blastocatellales;f__Blastocatellaceae;g__Stenotrophobacter	-0.453642874	0.514192913	-1.655600055	0.748314149	0.629036
d__Bacteria;p__Acidobacteriota;c__Blastocatellia;o__Blastocatellales;f__Blastocatellaceae;g__Tellurimicrobium	-0.453642874	0.514192913	-1.655600055	0.748314149	0.629036
d__Bacteria;p__Acidobacteriota;c__Blastocatellia;o__Blastocatellales;f__Blastocatellaceae;g__uncultured	0.467719279	0.41351305	-0.435793138	1.371231671	0.629036
d__Bacteria;p__Acidobacteriota;c__Blastocatellia;o__DS.100;f__DS.100;g__DS.100	0.632118351	0.257469887	-0.331135902	1.595359064	0.629036
d__Bacteria;p__Acidobacteriota;c__Blastocatellia;o__Pyrinomonadales;f__Pyrinomonadaceae;g__RB41	1.318332799	0.099661493	0.14867526	2.487990185	0.548331308
d__Bacteria;p__Acidobacteriota;c__Holophagae;o__Holophagales;f__Holophagaceae;__	-0.453642874	0.514192913	-1.655600055	0.748314149	0.629036
d__Bacteria;p__Acidobacteriota;c__Holophagae;o__Holophagales;f__Holophagaceae;g__Geothrix	-0.453642874	0.514192913	-1.655600055	0.748314149	0.629036
d__Bacteria;p__Acidobacteriota;c__Holophagae;o__Holophagales;f__Holophagaceae;g__Holophaga	0.47381157	0.457961935	-0.652214663	1.599827603	0.629036
d__Bacteria;p__Acidobacteriota;c__Holophagae;o__Subgroup_7;f__Subgroup_7;g__Subgroup_7	0.059360105	0.927008046	-1.093629754	1.212349812	0.942598091
d__Bacteria;p__Acidobacteriota;c__Subgroup_11;o__Subgroup_11;f__Subgroup_11;g__Subgroup_11	0.32804002	0.683055014	-1.085971251	1.742051107	0.774720406
d__Bacteria;p__Acidobacteriota;c__Subgroup_18;o__Subgroup_18;f__Subgroup_18;g__Subgroup_18	0.47381157	0.457961935	-0.652214663	1.599827603	0.629036
d__Bacteria;p__Acidobacteriota;c__Subgroup_20;o__Subgroup_20;f__Subgroup_20;g__Subgroup_20	-0.453642874	0.514192913	-1.655600055	0.748314149	0.629036
d__Bacteria;p__Acidobacteriota;c__Subgroup_22;o__Subgroup_22;f__Subgroup_22;g__Subgroup_22	0.20663105	0.737061319	-0.880585076	1.293847033	0.820000278
d__Bacteria;p__Acidobacteriota;c__Subgroup_25;o__Subgroup_25;f__Subgroup_25;g__Subgroup_25	1.015783239	0.068657746	0.110368092	1.921198362	0.548331308
d__Bacteria;p__Acidobacteriota;c__Subgroup_5;o__Subgroup_5;f__Subgroup_5;g__Subgroup_5	-0.770644561	0.262586985	-1.891074011	0.349784742	0.629036
d__Bacteria;p__Acidobacteriota;c__Thermoanaerobaculia;o__Thermoanaerobaculales;f__Thermoanaerobaculaceae;g__Subgroup_10	0.900644159	0.223513031	-0.284721333	2.086009496	0.629036
d__Bacteria;p__Acidobacteriota;c__Vicinamibacteria;o__Subgroup_17;f__Subgroup_17;g__Subgroup_17	0.543004778	0.35166784	-0.433558654	1.51956808	0.629036
d__Bacteria;p__Acidobacteriota;c__Vicinamibacteria;o__Subgroup_9;f__Subgroup_9;g__Subgroup_9	0.82665261	0.152053426	-0.146649499	1.799955389	0.555881897
d__Bacteria;p__Acidobacteriota;c__Vicinamibacteria;o__Vicinamibacterales;__;__	-0.927258375	0.324108496	-2.490575659	0.636058704	0.629036
d__Bacteria;p__Acidobacteriota;c__Vicinamibacteria;o__Vicinamibacterales;f__Vicinamibacteraceae;__	0.340179725	0.599405637	-0.81132904	1.491688458	0.707378912
d__Bacteria;p__Acidobacteriota;c__Vicinamibacteria;o__Vicinamibacterales;f__Vicinamibacteraceae;g__Luteitalea	0.198867488	0.759237221	-0.960746233	1.358480937	0.828833966
d__Bacteria;p__Acidobacteriota;c__Vicinamibacteria;o__Vicinamibacterales;f__Vicinamibacteraceae;g__Vicinamibacter	0.070631135	0.911375686	-1.066349555	1.207611795	0.932129199
d__Bacteria;p__Acidobacteriota;c__Vicinamibacteria;o__Vicinamibacterales;f__Vicinamibacteraceae;g__Vicinamibacteraceae	1.168562708	0.12349942	0.031261454	2.305863814	0.548331308
d__Bacteria;p__Acidobacteriota;c__Vicinamibacteria;o__Vicinamibacterales;f__Vicinamibacteraceae;g__uncultured	1.060410717	0.166908925	-0.130288522	2.251109801	0.581775678
d__Bacteria;p__Acidobacteriota;c__Vicinamibacteria;o__Vicinamibacterales;f__uncultured;g__uncultured	1.141918708	0.101753798	0.119941997	2.163895286	0.548331308
d__Bacteria;p__Actinobacteriota;__;__;__;__	0.584443313	0.493869408	-0.887584412	2.056470845	0.629036
d__Bacteria;p__Actinobacteriota;c__Acidimicrobiia;__;__;__	0.195148284	0.807296646	-1.223461428	1.61375781	0.857482057
d__Bacteria;p__Actinobacteriota;c__Acidimicrobiia;o__Acidimicrobiales;f__Acidimicrobiaceae;g__uncultured	0.667352607	0.432242275	-0.781610064	2.116315088	0.629036
d__Bacteria;p__Actinobacteriota;c__Acidimicrobiia;o__Actinomarinales;f__Actinomarinales;g__Actinomarinales	-0.453642874	0.514192913	-1.655600055	0.748314149	0.629036
d__Bacteria;p__Actinobacteriota;c__Acidimicrobiia;o__Actinomarinales;f__uncultured;g__uncultured	1.443916281	0.069082181	0.335838763	2.551993655	0.548331308
d__Bacteria;p__Actinobacteriota;c__Acidimicrobiia;o__IMCC26256;f__IMCC26256;g__IMCC26256	0.045223303	0.945946486	-1.142000646	1.232447096	0.955673443
d__Bacteria;p__Actinobacteriota;c__Acidimicrobiia;o__Microtrichales;__;__	0.215421057	0.741067311	-0.949340746	1.380182827	0.82212972
d__Bacteria;p__Actinobacteriota;c__Acidimicrobiia;o__Microtrichales;f__Iamiaceae;g__Iamia	1.717788546	0.005859649	1.110375645	2.325201366	0.399420071
d__Bacteria;p__Actinobacteriota;c__Acidimicrobiia;o__Microtrichales;f__Ilumatobacteraceae;g__Ilumatobacter	-0.453642874	0.514192913	-1.655600055	0.748314149	0.629036
d__Bacteria;p__Actinobacteriota;c__Acidimicrobiia;o__Microtrichales;f__Ilumatobacteraceae;g__uncultured	0.4946163	0.441239761	-0.636774221	1.626006791	0.629036
d__Bacteria;p__Actinobacteriota;c__Acidimicrobiia;o__Microtrichales;f__Microtrichaceae;g__IMCC26207	-0.272832214	0.753929405	-1.811977006	1.266312376	0.828833966
d__Bacteria;p__Actinobacteriota;c__Acidimicrobiia;o__Microtrichales;f__Microtrichaceae;g__Sva0996_marine_group	0.47381157	0.457961935	-0.652214663	1.599827603	0.629036
d__Bacteria;p__Actinobacteriota;c__Acidimicrobiia;o__Microtrichales;f__Microtrichaceae;g__uncultured	-0.115006371	0.828271916	-1.063977878	0.83396511	0.875029202
d__Bacteria;p__Actinobacteriota;c__Acidimicrobiia;o__Microtrichales;f__Microtrichales;g__Microtrichales	-0.351350573	0.579584111	-1.477957842	0.775256666	0.690755286
d__Bacteria;p__Actinobacteriota;c__Acidimicrobiia;o__Microtrichales;f__uncultured;g__uncultured	1.04200429	0.128101635	0.079803041	2.004205513	0.548331308
d__Bacteria;p__Actinobacteriota;c__Acidimicrobiia;o__uncultured;f__uncultured;g__uncultured	-0.27528527	0.572562606	-1.141601959	0.591031395	0.682904717
d__Bacteria;p__Actinobacteriota;c__Actinobacteria;__;__;__	-0.634937658	0.34789703	-1.767009735	0.497134268	0.629036
d__Bacteria;p__Actinobacteriota;c__Actinobacteria;o__0319.7L14;f__0319.7L14;g__0319.7L14	1.285599689	0.007721831	0.591256793	1.979943996	0.462437148
d__Bacteria;p__Actinobacteriota;c__Actinobacteria;o__Catenulisporales;f__Actinospicaceae;g__Actinospica	-1.055481147	0.230474916	-2.470133237	0.359170759	0.629036
d__Bacteria;p__Actinobacteriota;c__Actinobacteria;o__Catenulisporales;f__Catenulisporaceae;g__Catenulispora	-1.038579073	0.166104596	-2.201923374	0.124765077	0.581325382
d__Bacteria;p__Actinobacteriota;c__Actinobacteria;o__Corynebacteriales;f__Corynebacteriales_Incertae_Sedis;g__Tomitella	-0.453642874	0.514192913	-1.655600055	0.748314149	0.629036
d__Bacteria;p__Actinobacteriota;c__Actinobacteria;o__Corynebacteriales;f__Mycobacteriaceae;g__Mycobacterium	0.593336574	0.247278474	-0.237023828	1.423696865	0.629036
d__Bacteria;p__Actinobacteriota;c__Actinobacteria;o__Corynebacteriales;f__Nocardiaceae;__	-0.453642874	0.514192913	-1.655600055	0.748314149	0.629036
d__Bacteria;p__Actinobacteriota;c__Actinobacteria;o__Corynebacteriales;f__Nocardiaceae;g__Gordonia	0.771319026	0.135107078	-0.094544339	1.637182367	0.548331308
d__Bacteria;p__Actinobacteriota;c__Actinobacteria;o__Corynebacteriales;f__Nocardiaceae;g__Nocardia	-0.192944467	0.767718124	-1.360826136	0.974937169	0.8357707
d__Bacteria;p__Actinobacteriota;c__Actinobacteria;o__Corynebacteriales;f__Nocardiaceae;g__Rhodococcus	1.098607412	0.042280648	0.242433467	1.954781312	0.548331308
d__Bacteria;p__Actinobacteriota;c__Actinobacteria;o__Corynebacteriales;f__Nocardiaceae;g__Smaragdicoccus	-0.453642874	0.514192913	-1.655600055	0.748314149	0.629036
d__Bacteria;p__Actinobacteriota;c__Actinobacteria;o__Corynebacteriales;f__Nocardiaceae;g__Williamsia	-0.453642874	0.514192913	-1.655600055	0.748314149	0.629036
d__Bacteria;p__Actinobacteriota;c__Actinobacteria;o__Corynebacteriales;f__Tsukamurellaceae;g__Tsukamurella	-0.453642874	0.514192913	-1.655600055	0.748314149	0.629036
d__Bacteria;p__Actinobacteriota;c__Actinobacteria;o__Frankiales;__;__	-0.932611263	0.302277131	-2.425670763	0.560448043	0.629036
d__Bacteria;p__Actinobacteriota;c__Actinobacteria;o__Frankiales;f__Acidothermaceae;g__Acidothermus	-1.651283501	0.000625691	-2.245279337	-1.05728768	0.129000558
d__Bacteria;p__Actinobacteriota;c__Actinobacteria;o__Frankiales;f__Cryptosporangiaceae;g__Cryptosporangium	-0.687637341	0.221106656	-1.651414387	0.276139678	0.629036
d__Bacteria;p__Actinobacteriota;c__Actinobacteria;o__Frankiales;f__Frankiaceae;g__Frankia	-0.639733943	0.335206259	-1.746798468	0.467330437	0.629036
d__Bacteria;p__Actinobacteriota;c__Actinobacteria;o__Frankiales;f__Frankiaceae;g__Jatrophihabitans	-1.072419803	0.026383396	-1.817545308	-0.327294319	0.548331308
d__Bacteria;p__Actinobacteriota;c__Actinobacteria;o__Frankiales;f__Frankiales;g__Frankiales	0.52161612	0.374351319	-0.506754223	1.549986434	0.629036
d__Bacteria;p__Actinobacteriota;c__Actinobacteria;o__Frankiales;f__Geodermatophilaceae;__	-0.453642874	0.514192913	-1.655600055	0.748314149	0.629036
d__Bacteria;p__Actinobacteriota;c__Actinobacteria;o__Frankiales;f__Geodermatophilaceae;g__Blastococcus	-0.829780177	0.141949751	-1.650329654	-0.009230721	0.548331308
d__Bacteria;p__Actinobacteriota;c__Actinobacteria;o__Frankiales;f__Geodermatophilaceae;g__Geodermatophilus	-0.952447874	0.042297539	-1.694761686	-0.210134083	0.548331308
d__Bacteria;p__Actinobacteriota;c__Actinobacteria;o__Frankiales;f__Geodermatophilaceae;g__Klenkia	-0.453642874	0.514192913	-1.655600055	0.748314149	0.629036
d__Bacteria;p__Actinobacteriota;c__Actinobacteria;o__Frankiales;f__Geodermatophilaceae;g__Modestobacter	-0.868818183	0.097592277	-1.734950042	-0.002686349	0.548331308
d__Bacteria;p__Actinobacteriota;c__Actinobacteria;o__Frankiales;f__Nakamurellaceae;g__Nakamurella	-0.957034009	0.18910076	-2.10381555	0.189747383	0.618017452
d__Bacteria;p__Actinobacteriota;c__Actinobacteria;o__Frankiales;f__Sporichthyaceae;g__Longivirga	-0.453642874	0.514192913	-1.655600055	0.748314149	0.629036
d__Bacteria;p__Actinobacteriota;c__Actinobacteria;o__Frankiales;f__Sporichthyaceae;g__Sporichthya	-0.453642874	0.514192913	-1.655600055	0.748314149	0.629036
d__Bacteria;p__Actinobacteriota;c__Actinobacteria;o__Frankiales;f__Sporichthyaceae;g__Sporichthyaceae	1.141704709	0.12287126	0.033073253	2.250336021	0.548331308
d__Bacteria;p__Actinobacteriota;c__Actinobacteria;o__Frankiales;f__Sporichthyaceae;g__uncultured	-0.806988852	0.295565639	-2.078358453	0.464380582	0.629036
d__Bacteria;p__Actinobacteriota;c__Actinobacteria;o__Frankiales;f__uncultured;g__uncultured	-0.774534042	0.211346251	-1.835213153	0.286145041	0.629036
d__Bacteria;p__Actinobacteriota;c__Actinobacteria;o__Glycomycetales;f__Glycomycetaceae;g__Glycomyces	-0.453642874	0.514192913	-1.655600055	0.748314149	0.629036
d__Bacteria;p__Actinobacteriota;c__Actinobacteria;o__KIST.JJY010;f__KIST.JJY010;g__KIST.JJY010	-0.453642874	0.514192913	-1.655600055	0.748314149	0.629036
d__Bacteria;p__Actinobacteriota;c__Actinobacteria;o__Kineosporiales;f__Kineosporiaceae;__	-0.453642874	0.514192913	-1.655600055	0.748314149	0.629036
d__Bacteria;p__Actinobacteriota;c__Actinobacteria;o__Kineosporiales;f__Kineosporiaceae;g__Angustibacter	-0.533228965	0.445901974	-1.729084005	0.662625918	0.629036
d__Bacteria;p__Actinobacteriota;c__Actinobacteria;o__Kineosporiales;f__Kineosporiaceae;g__Kineococcus	-0.453642874	0.514192913	-1.655600055	0.748314149	0.629036
d__Bacteria;p__Actinobacteriota;c__Actinobacteria;o__Kineosporiales;f__Kineosporiaceae;g__Kineosporia	0.44641319	0.424466687	-0.536860797	1.429687151	0.629036
d__Bacteria;p__Actinobacteriota;c__Actinobacteria;o__Kineosporiales;f__Kineosporiaceae;g__Quadrisphaera	-0.453642874	0.514192913	-1.655600055	0.748314149	0.629036
d__Bacteria;p__Actinobacteriota;c__Actinobacteria;o__Micrococcales;__;__	0.764326716	0.121877758	-0.060165538	1.588815943	0.548331308
d__Bacteria;p__Actinobacteriota;c__Actinobacteria;o__Micrococcales;f__Beutenbergiaceae;__	-0.453642874	0.514192913	-1.655600055	0.748314149	0.629036
d__Bacteria;p__Actinobacteriota;c__Actinobacteria;o__Micrococcales;f__Brevibacteriaceae;g__Brevibacterium	-0.453642874	0.514192913	-1.655600055	0.748314149	0.629036
d__Bacteria;p__Actinobacteriota;c__Actinobacteria;o__Micrococcales;f__Cellulomonadaceae;g__Cellulomonas	0.117151715	0.847012437	-0.962205749	1.196509114	0.888854173
d__Bacteria;p__Actinobacteriota;c__Actinobacteria;o__Micrococcales;f__Cellulomonadaceae;g__Pseudactinotalea	0.44641319	0.424466687	-0.536860797	1.429687151	0.629036
d__Bacteria;p__Actinobacteriota;c__Actinobacteria;o__Micrococcales;f__Demequinaceae;g__Demequina	-0.453642874	0.514192913	-1.655600055	0.748314149	0.629036
d__Bacteria;p__Actinobacteriota;c__Actinobacteria;o__Micrococcales;f__Dermacoccaceae;__	-0.453642874	0.514192913	-1.655600055	0.748314149	0.629036
d__Bacteria;p__Actinobacteriota;c__Actinobacteria;o__Micrococcales;f__Dermacoccaceae;g__Flexivirga	-0.655834422	0.310619438	-1.64068926	0.329020389	0.629036
d__Bacteria;p__Actinobacteriota;c__Actinobacteria;o__Micrococcales;f__Intrasporangiaceae;__	-0.314159619	0.637259534	-1.449938813	0.821619543	0.737681876
d__Bacteria;p__Actinobacteriota;c__Actinobacteria;o__Micrococcales;f__Intrasporangiaceae;g__Intrasporangium	-1.208616809	0.112645971	-2.338207587	-0.079026179	0.548331308
d__Bacteria;p__Actinobacteriota;c__Actinobacteria;o__Micrococcales;f__Intrasporangiaceae;g__Oryzihumus	0.198867488	0.759237221	-0.960746233	1.358480937	0.828833966
d__Bacteria;p__Actinobacteriota;c__Actinobacteria;o__Micrococcales;f__Intrasporangiaceae;g__Phycicoccus	0.037264544	0.954703213	-1.138489261	1.213018317	0.961430782
d__Bacteria;p__Actinobacteriota;c__Actinobacteria;o__Micrococcales;f__Intrasporangiaceae;g__Terrabacter	-0.639733943	0.335206259	-1.746798468	0.467330437	0.629036
d__Bacteria;p__Actinobacteriota;c__Actinobacteria;o__Micrococcales;f__Microbacteriaceae;__	0.441803095	0.492140697	-0.69467672	1.57826551	0.629036
d__Bacteria;p__Actinobacteriota;c__Actinobacteria;o__Micrococcales;f__Microbacteriaceae;g__Agromyces	1.33557425	0.105183269	0.123461589	2.547686751	0.548331308
d__Bacteria;p__Actinobacteriota;c__Actinobacteria;o__Micrococcales;f__Microbacteriaceae;g__Amnibacterium	-0.453642874	0.514192913	-1.655600055	0.748314149	0.629036
d__Bacteria;p__Actinobacteriota;c__Actinobacteria;o__Micrococcales;f__Microbacteriaceae;g__Cryobacterium	-0.687637341	0.221106656	-1.651414387	0.276139678	0.629036
d__Bacteria;p__Actinobacteriota;c__Actinobacteria;o__Micrococcales;f__Microbacteriaceae;g__Curtobacterium	-0.453642874	0.514192913	-1.655600055	0.748314149	0.629036
d__Bacteria;p__Actinobacteriota;c__Actinobacteria;o__Micrococcales;f__Microbacteriaceae;g__Humibacter	-0.633675055	0.327009584	-1.647302349	0.379952211	0.629036
d__Bacteria;p__Actinobacteriota;c__Actinobacteria;o__Micrococcales;f__Microbacteriaceae;g__Leifsonia	-0.849162184	0.109906455	-1.731495675	0.033171283	0.548331308
d__Bacteria;p__Actinobacteriota;c__Actinobacteria;o__Micrococcales;f__Microbacteriaceae;g__Leucobacter	-0.453642874	0.514192913	-1.655600055	0.748314149	0.629036
d__Bacteria;p__Actinobacteriota;c__Actinobacteria;o__Micrococcales;f__Microbacteriaceae;g__Microbacterium	-0.453642874	0.514192913	-1.655600055	0.748314149	0.629036
d__Bacteria;p__Actinobacteriota;c__Actinobacteria;o__Micrococcales;f__Microbacteriaceae;g__Parafrigoribacterium	-0.453642874	0.514192913	-1.655600055	0.748314149	0.629036
d__Bacteria;p__Actinobacteriota;c__Actinobacteria;o__Micrococcales;f__Microbacteriaceae;g__Pseudoclavibacter	-0.453642874	0.514192913	-1.655600055	0.748314149	0.629036
d__Bacteria;p__Actinobacteriota;c__Actinobacteria;o__Micrococcales;f__Micrococcaceae;__	0.817659093	0.354307867	-0.66194269	2.297260683	0.629036
d__Bacteria;p__Actinobacteriota;c__Actinobacteria;o__Micrococcales;f__Micrococcaceae;g__Arthrobacter	-0.305362935	0.631526872	-1.367053631	0.756327732	0.733205496
d__Bacteria;p__Actinobacteriota;c__Actinobacteria;o__Micrococcales;f__Micrococcaceae;g__Glutamicibacter	0.170021887	0.862488002	-1.574035625	1.914079171	0.894347718
d__Bacteria;p__Actinobacteriota;c__Actinobacteria;o__Micrococcales;f__Micrococcaceae;g__Paenarthrobacter	0.198867488	0.759237221	-0.960746233	1.358480937	0.828833966
d__Bacteria;p__Actinobacteriota;c__Actinobacteria;o__Micrococcales;f__Micrococcaceae;g__Paeniglutamicibacter	0.839565487	0.138543933	-0.111885666	1.791010178	0.548331308
d__Bacteria;p__Actinobacteriota;c__Actinobacteria;o__Micrococcales;f__Micrococcaceae;g__Sinomonas	-0.453642874	0.514192913	-1.655600055	0.748314149	0.629036
d__Bacteria;p__Actinobacteriota;c__Actinobacteria;o__Micrococcales;f__Promicromonosporaceae;__	-0.453642874	0.514192913	-1.655600055	0.748314149	0.629036
d__Bacteria;p__Actinobacteriota;c__Actinobacteria;o__Micrococcales;f__Promicromonosporaceae;g__Cellulosimicrobium	0.44641319	0.424466687	-0.536860797	1.429687151	0.629036
d__Bacteria;p__Actinobacteriota;c__Actinobacteria;o__Micrococcales;f__Promicromonosporaceae;g__Isoptericola	0.619766093	0.214340669	-0.235060319	1.474592482	0.629036
d__Bacteria;p__Actinobacteriota;c__Actinobacteria;o__Micrococcales;f__Promicromonosporaceae;g__Promicromonospora	-0.453642874	0.514192913	-1.655600055	0.748314149	0.629036
d__Bacteria;p__Actinobacteriota;c__Actinobacteria;o__Micrococcales;f__Sanguibacteraceae;g__Sanguibacter	-0.453642874	0.514192913	-1.655600055	0.748314149	0.629036
d__Bacteria;p__Actinobacteriota;c__Actinobacteria;o__Micromonosporales;f__Micromonosporaceae;__	-0.067503684	0.917058675	-1.229040582	1.094037777	0.935506968
d__Bacteria;p__Actinobacteriota;c__Actinobacteria;o__Micromonosporales;f__Micromonosporaceae;g__Actinocatenispora	-0.969596134	0.154841085	-2.018453295	0.07926089	0.562148234
d__Bacteria;p__Actinobacteriota;c__Actinobacteria;o__Micromonosporales;f__Micromonosporaceae;g__Actinoplanes	0.3408345	0.581632382	-0.743282087	1.424951843	0.692146938
d__Bacteria;p__Actinobacteriota;c__Actinobacteria;o__Micromonosporales;f__Micromonosporaceae;g__Allocatelliglobosispora	-0.453642874	0.514192913	-1.655600055	0.748314149	0.629036
d__Bacteria;p__Actinobacteriota;c__Actinobacteria;o__Micromonosporales;f__Micromonosporaceae;g__Catellatospora	-0.791741953	0.203345709	-1.855275685	0.271791751	0.629036
d__Bacteria;p__Actinobacteriota;c__Actinobacteria;o__Micromonosporales;f__Micromonosporaceae;g__Catenuloplanes	-0.453642874	0.514192913	-1.655600055	0.748314149	0.629036
d__Bacteria;p__Actinobacteriota;c__Actinobacteria;o__Micromonosporales;f__Micromonosporaceae;g__Dactylosporangium	0.595458274	0.46462624	-0.801163426	1.992079791	0.629036
d__Bacteria;p__Actinobacteriota;c__Actinobacteria;o__Micromonosporales;f__Micromonosporaceae;g__Hamadaea	0.331744529	0.606465976	-0.813648782	1.477137809	0.713062464
d__Bacteria;p__Actinobacteriota;c__Actinobacteria;o__Micromonosporales;f__Micromonosporaceae;g__Longispora	0.874185567	0.353341889	-0.704142553	2.452513481	0.629036
d__Bacteria;p__Actinobacteriota;c__Actinobacteria;o__Micromonosporales;f__Micromonosporaceae;g__Luedemannella	1.175421843	0.04272787	0.256927886	2.093915774	0.548331308
d__Bacteria;p__Actinobacteriota;c__Actinobacteria;o__Micromonosporales;f__Micromonosporaceae;g__Micromonospora	-0.04229196	0.95133266	-1.275691295	1.191107214	0.959265517
d__Bacteria;p__Actinobacteriota;c__Actinobacteria;o__Micromonosporales;f__Micromonosporaceae;g__Micromonosporaceae	-0.791741953	0.203345709	-1.855275685	0.271791751	0.629036
d__Bacteria;p__Actinobacteriota;c__Actinobacteria;o__Micromonosporales;f__Micromonosporaceae;g__Phytohabitans	-0.453642874	0.514192913	-1.655600055	0.748314149	0.629036
d__Bacteria;p__Actinobacteriota;c__Actinobacteria;o__Micromonosporales;f__Micromonosporaceae;g__Phytomonospora	-0.453642874	0.514192913	-1.655600055	0.748314149	0.629036
d__Bacteria;p__Actinobacteriota;c__Actinobacteria;o__Micromonosporales;f__Micromonosporaceae;g__Planosporangium	0.354453349	0.647258909	-1.004831663	1.713738184	0.745414656
d__Bacteria;p__Actinobacteriota;c__Actinobacteria;o__Micromonosporales;f__Micromonosporaceae;g__Rhizocola	0.44641319	0.424466687	-0.536860797	1.429687151	0.629036
d__Bacteria;p__Actinobacteriota;c__Actinobacteria;o__Micromonosporales;f__Micromonosporaceae;g__Salinispora	-0.453642874	0.514192913	-1.655600055	0.748314149	0.629036
d__Bacteria;p__Actinobacteriota;c__Actinobacteria;o__Micromonosporales;f__Micromonosporaceae;g__Stackebrandtia	-0.453642874	0.514192913	-1.655600055	0.748314149	0.629036
d__Bacteria;p__Actinobacteriota;c__Actinobacteria;o__Micromonosporales;f__Micromonosporaceae;g__Virgisporangium	0.770965391	0.325103511	-0.531898447	2.073829059	0.629036
d__Bacteria;p__Actinobacteriota;c__Actinobacteria;o__Micromonosporales;f__Micromonosporaceae;g__uncultured	-0.210994896	0.631264812	-0.99328238	0.571281516	0.733205496
d__Bacteria;p__Actinobacteriota;c__Actinobacteria;o__PeM15;f__PeM15;g__PeM15	-0.453642874	0.514192913	-1.655600055	0.748314149	0.629036
d__Bacteria;p__Actinobacteriota;c__Actinobacteria;o__Propionibacteriales;f__Nocardioidaceae;__	0.254106331	0.707813101	-0.941305984	1.44951849	0.793639226
d__Bacteria;p__Actinobacteriota;c__Actinobacteria;o__Propionibacteriales;f__Nocardioidaceae;g__Actinopolymorpha	0.301963736	0.632355698	-0.821804871	1.425732312	0.733625947
d__Bacteria;p__Actinobacteriota;c__Actinobacteria;o__Propionibacteriales;f__Nocardioidaceae;g__Aeromicrobium	1.110602772	0.167756287	-0.139655257	2.360860637	0.58270581
d__Bacteria;p__Actinobacteriota;c__Actinobacteria;o__Propionibacteriales;f__Nocardioidaceae;g__Kribbella	-0.757422138	0.33851518	-2.078351328	0.56350688	0.629036
d__Bacteria;p__Actinobacteriota;c__Actinobacteria;o__Propionibacteriales;f__Nocardioidaceae;g__Marmoricola	0.309999731	0.694374631	-1.079718142	1.699717422	0.784728195
d__Bacteria;p__Actinobacteriota;c__Actinobacteria;o__Propionibacteriales;f__Nocardioidaceae;g__Mumia	1.03389928	0.03281268	0.277530926	1.790269796	0.548331308
d__Bacteria;p__Actinobacteriota;c__Actinobacteria;o__Propionibacteriales;f__Nocardioidaceae;g__Nocardioides	0.882070199	0.192992784	-0.186564384	1.950704643	0.624248263
d__Bacteria;p__Actinobacteriota;c__Actinobacteria;o__Propionibacteriales;f__Propionibacteriaceae;g__Haloactinopolyspora	-0.453642874	0.514192913	-1.655600055	0.748314149	0.629036
d__Bacteria;p__Actinobacteriota;c__Actinobacteria;o__Propionibacteriales;f__Propionibacteriaceae;g__uncultured	-0.453642874	0.514192913	-1.655600055	0.748314149	0.629036
d__Bacteria;p__Actinobacteriota;c__Actinobacteria;o__Pseudonocardiales;f__Pseudonocardiaceae;__	1.213000427	0.036366993	0.303074606	2.122926223	0.548331308
d__Bacteria;p__Actinobacteriota;c__Actinobacteria;o__Pseudonocardiales;f__Pseudonocardiaceae;g__Actinomycetospora	0.359466296	0.555068587	-0.721175391	1.440107954	0.667611185
d__Bacteria;p__Actinobacteriota;c__Actinobacteria;o__Pseudonocardiales;f__Pseudonocardiaceae;g__Actinophytocola	0.520425743	0.41515845	-0.602284126	1.643139023	0.629036
d__Bacteria;p__Actinobacteriota;c__Actinobacteria;o__Pseudonocardiales;f__Pseudonocardiaceae;g__Amycolatopsis	0.511624806	0.420143383	-0.604439794	1.627689375	0.629036
d__Bacteria;p__Actinobacteriota;c__Actinobacteria;o__Pseudonocardiales;f__Pseudonocardiaceae;g__Crossiella	0.093037718	0.876084346	-0.967461426	1.153536723	0.906652134
d__Bacteria;p__Actinobacteriota;c__Actinobacteria;o__Pseudonocardiales;f__Pseudonocardiaceae;g__Kibdelosporangium	-0.453642874	0.514192913	-1.655600055	0.748314149	0.629036
d__Bacteria;p__Actinobacteriota;c__Actinobacteria;o__Pseudonocardiales;f__Pseudonocardiaceae;g__Kutzneria	-0.453642874	0.514192913	-1.655600055	0.748314149	0.629036
d__Bacteria;p__Actinobacteriota;c__Actinobacteria;o__Pseudonocardiales;f__Pseudonocardiaceae;g__Lechevalieria	-0.453642874	0.514192913	-1.655600055	0.748314149	0.629036
d__Bacteria;p__Actinobacteriota;c__Actinobacteria;o__Pseudonocardiales;f__Pseudonocardiaceae;g__Pseudonocardia	1.526862629	0.000235833	1.048080401	2.005644845	0.074145827
d__Bacteria;p__Actinobacteriota;c__Actinobacteria;o__Pseudonocardiales;f__Pseudonocardiaceae;g__Saccharomonospora	-0.453642874	0.514192913	-1.655600055	0.748314149	0.629036
d__Bacteria;p__Actinobacteriota;c__Actinobacteria;o__Pseudonocardiales;f__Pseudonocardiaceae;g__Saccharopolyspora	0.158896493	0.843767251	-1.272750718	1.590543517	0.88604016
d__Bacteria;p__Actinobacteriota;c__Actinobacteria;o__Pseudonocardiales;f__Pseudonocardiaceae;g__Saccharothrix	-0.453642874	0.514192913	-1.655600055	0.748314149	0.629036
d__Bacteria;p__Actinobacteriota;c__Actinobacteria;o__Pseudonocardiales;f__Pseudonocardiaceae;g__Umezawaea	0.174535846	0.79898208	-0.98906907	1.338140731	0.854294647
d__Bacteria;p__Actinobacteriota;c__Actinobacteria;o__Streptomycetales;f__Streptomycetaceae;__	-0.655834422	0.310619438	-1.64068926	0.329020389	0.629036
d__Bacteria;p__Actinobacteriota;c__Actinobacteria;o__Streptomycetales;f__Streptomycetaceae;g__Kitasatospora	-0.870404325	0.219014918	-1.915625143	0.174816465	0.629036
d__Bacteria;p__Actinobacteriota;c__Actinobacteria;o__Streptosporangiales;f__Nocardiopsaceae;g__Nocardiopsis	-0.623073689	0.343823414	-1.723746311	0.477598726	0.629036
d__Bacteria;p__Actinobacteriota;c__Actinobacteria;o__Streptosporangiales;f__Nocardiopsaceae;g__Thermobifida	-0.453642874	0.514192913	-1.655600055	0.748314149	0.629036
d__Bacteria;p__Actinobacteriota;c__Actinobacteria;o__Streptosporangiales;f__Streptosporangiaceae;__	0.468194511	0.410951873	-0.53242768	1.468816674	0.629036
d__Bacteria;p__Actinobacteriota;c__Actinobacteria;o__Streptosporangiales;f__Streptosporangiaceae;g__Microbispora	-0.729550865	0.303202001	-1.810839346	0.351737587	0.629036
d__Bacteria;p__Actinobacteriota;c__Actinobacteria;o__Streptosporangiales;f__Streptosporangiaceae;g__Microtetraspora	-0.453642874	0.514192913	-1.655600055	0.748314149	0.629036
d__Bacteria;p__Actinobacteriota;c__Actinobacteria;o__Streptosporangiales;f__Streptosporangiaceae;g__Nonomuraea	0.410405613	0.504692059	-0.677453929	1.498254672	0.629036
d__Bacteria;p__Actinobacteriota;c__Actinobacteria;o__Streptosporangiales;f__Streptosporangiaceae;g__Planomonospora	-0.453642874	0.514192913	-1.655600055	0.748314149	0.629036
d__Bacteria;p__Actinobacteriota;c__Actinobacteria;o__Streptosporangiales;f__Streptosporangiaceae;g__Planotetraspora	-0.453642874	0.514192913	-1.655600055	0.748314149	0.629036
d__Bacteria;p__Actinobacteriota;c__Actinobacteria;o__Streptosporangiales;f__Streptosporangiaceae;g__Sinosporangium	0.199067726	0.744208698	-0.891172611	1.289298397	0.825032491
d__Bacteria;p__Actinobacteriota;c__Actinobacteria;o__Streptosporangiales;f__Streptosporangiaceae;g__Sphaerisporangium	-0.453642874	0.514192913	-1.655600055	0.748314149	0.629036
d__Bacteria;p__Actinobacteriota;c__Actinobacteria;o__Streptosporangiales;f__Streptosporangiaceae;g__Streptosporangium	-0.057745718	0.924672666	-1.144464132	1.028972555	0.941441342
d__Bacteria;p__Actinobacteriota;c__Actinobacteria;o__Streptosporangiales;f__Streptosporangiales_Incertae_Sedis;g__Motilibacter	-0.453642874	0.514192913	-1.655600055	0.748314149	0.629036
d__Bacteria;p__Actinobacteriota;c__Actinobacteria;o__Streptosporangiales;f__Thermomonosporaceae;__	-0.81984412	0.246584683	-1.964992964	0.325304574	0.629036
d__Bacteria;p__Actinobacteriota;c__Actinobacteria;o__Streptosporangiales;f__Thermomonosporaceae;g__Actinoallomurus	-0.204269565	0.817470408	-1.774243532	1.365704198	0.865945742
d__Bacteria;p__Actinobacteriota;c__Actinobacteria;o__Streptosporangiales;f__Thermomonosporaceae;g__Actinocorallia	0.753588924	0.188390234	-0.22210628	1.729284101	0.616978016
d__Bacteria;p__Actinobacteriota;c__Actinobacteria;o__Streptosporangiales;f__Thermomonosporaceae;g__Actinomadura	-0.989266968	0.212729758	-2.254498343	0.275964241	0.629036
d__Bacteria;p__Actinobacteriota;c__Coriobacteriia;o__OPB41;f__OPB41;g__OPB41	-0.453642874	0.514192913	-1.655600055	0.748314149	0.629036
d__Bacteria;p__Actinobacteriota;c__MB.A2.108;o__MB.A2.108;f__MB.A2.108;g__MB.A2.108	0.236875873	0.787546191	-1.320186487	1.79393803	0.850874648
d__Bacteria;p__Actinobacteriota;c__Rubrobacteria;o__Rubrobacterales;f__Rubrobacteriaceae;g__Rubrobacter	-0.487296073	0.54388286	-1.880515146	0.905922819	0.658163252
d__Bacteria;p__Actinobacteriota;c__Thermoleophilia;__;__;__	-0.453642874	0.514192913	-1.655600055	0.748314149	0.629036
d__Bacteria;p__Actinobacteriota;c__Thermoleophilia;o__Gaiellales;__;__	0.79003858	0.207143825	-0.281003093	1.861080223	0.629036
d__Bacteria;p__Actinobacteriota;c__Thermoleophilia;o__Gaiellales;f__Gaiellaceae;g__Gaiella	-0.208764901	0.776101759	-1.508385969	1.090855997	0.841982033
d__Bacteria;p__Actinobacteriota;c__Thermoleophilia;o__Gaiellales;f__uncultured;g__uncultured	-1.57045473	0.00290194	-2.029627175	-1.111282201	0.285115645
d__Bacteria;p__Actinobacteriota;c__Thermoleophilia;o__Solirubrobacterales;__;__	1.480540123	0.0063521	0.970247698	1.990832534	0.399420071
d__Bacteria;p__Actinobacteriota;c__Thermoleophilia;o__Solirubrobacterales;f__67.14;g__67.14	0.138529691	0.733256086	-0.579391064	0.856450353	0.816680945
d__Bacteria;p__Actinobacteriota;c__Thermoleophilia;o__Solirubrobacterales;f__Solirubrobacteraceae;__	0.628638034	0.262143041	-0.284324796	1.541600744	0.629036
d__Bacteria;p__Actinobacteriota;c__Thermoleophilia;o__Solirubrobacterales;f__Solirubrobacteraceae;g__Conexibacter	-0.56422117	0.329946636	-1.528629654	0.400187189	0.629036
d__Bacteria;p__Actinobacteriota;c__Thermoleophilia;o__Solirubrobacterales;f__Solirubrobacteraceae;g__JCM_18997	-0.453642874	0.514192913	-1.655600055	0.748314149	0.629036
d__Bacteria;p__Actinobacteriota;c__Thermoleophilia;o__Solirubrobacterales;f__Solirubrobacteraceae;g__Parviterribacter	0.648979191	0.375654081	-0.585284176	1.883242395	0.629036
d__Bacteria;p__Actinobacteriota;c__Thermoleophilia;o__Solirubrobacterales;f__Solirubrobacteraceae;g__Patulibacter	0.005901865	0.990214153	-0.85082099	0.862624608	0.990844461
d__Bacteria;p__Actinobacteriota;c__Thermoleophilia;o__Solirubrobacterales;f__Solirubrobacteraceae;g__Solirubrobacter	0.85443189	0.107083806	0.073059853	1.635803826	0.548331308
d__Bacteria;p__Actinobacteriota;c__Thermoleophilia;o__Solirubrobacterales;f__Solirubrobacteraceae;g__uncultured	-1.213008749	0.102301781	-2.301058702	-0.124958938	0.548331308
d__Bacteria;p__Actinobacteriota;c__Thermoleophilia;o__uncultured;f__uncultured;g__uncultured	1.491020124	0.02536146	0.679388075	2.302652067	0.548331308
d__Bacteria;p__Armatimonadota;c__Armatimonadia;o__Armatimonadales;f__Armatimonadales;g__Armatimonadales	-0.729550865	0.303202001	-1.810839346	0.351737587	0.629036
d__Bacteria;p__Armatimonadota;c__Chthonomonadetes;o__Chthonomonadales;f__Chthonomonadaceae;g__Chthonomonas	-0.802807793	0.197556015	-1.86553765	0.259907748	0.629036
d__Bacteria;p__Armatimonadota;c__Chthonomonadetes;o__Chthonomonadales;f__Chthonomonadales;g__Chthonomonadales	0.170021887	0.862488002	-1.574035625	1.914079171	0.894347718
d__Bacteria;p__Armatimonadota;c__Fimbriimonadia;o__Fimbriimonadales;f__Fimbriimonadaceae;g__Fimbriimonadaceae	0.754895305	0.224218953	-0.310928771	1.820719352	0.629036
d__Bacteria;p__Armatimonadota;c__Fimbriimonadia;o__Fimbriimonadales;f__Fimbriimonadales;g__Fimbriimonadales	0.656389786	0.296534372	-0.43524262	1.748024159	0.629036
d__Bacteria;p__Armatimonadota;c__uncultured;o__uncultured;f__uncultured;g__uncultured	0.58614441	0.401611356	-0.598178174	1.770466839	0.629036
d__Bacteria;p__Bacteroidota;__;__;__;__	-0.453642874	0.514192913	-1.655600055	0.748314149	0.629036
d__Bacteria;p__Bacteroidota;c__Bacteroidia;__;__;__	0.198867488	0.759237221	-0.960746233	1.358480937	0.828833966
d__Bacteria;p__Bacteroidota;c__Bacteroidia;o__Bacteroidales;f__Bacteroidetes_vadinHA17;g__Bacteroidetes_vadinHA17	-0.453642874	0.514192913	-1.655600055	0.748314149	0.629036
d__Bacteria;p__Bacteroidota;c__Bacteroidia;o__Bacteroidales;f__Dysgonomonadaceae;g__Dysgonomonas	-0.453642874	0.514192913	-1.655600055	0.748314149	0.629036
d__Bacteria;p__Bacteroidota;c__Bacteroidia;o__Bacteroidales;f__Prolixibacteraceae;g__BSV13	-0.453642874	0.514192913	-1.655600055	0.748314149	0.629036
d__Bacteria;p__Bacteroidota;c__Bacteroidia;o__Bacteroidales;f__Prolixibacteraceae;g__uncultured	-0.453642874	0.514192913	-1.655600055	0.748314149	0.629036
d__Bacteria;p__Bacteroidota;c__Bacteroidia;o__Bacteroidales;f__SB.5;g__SB.5	-0.453642874	0.514192913	-1.655600055	0.748314149	0.629036
d__Bacteria;p__Bacteroidota;c__Bacteroidia;o__Bacteroidetes_VC2.1_Bac22;f__Bacteroidetes_VC2.1_Bac22;g__Bacteroidetes_VC2.1_Bac22	-0.453642874	0.514192913	-1.655600055	0.748314149	0.629036
d__Bacteria;p__Bacteroidota;c__Bacteroidia;o__Chitinophagales;__;__	-0.707763836	0.339146326	-1.943915981	0.528388104	0.629036
d__Bacteria;p__Bacteroidota;c__Bacteroidia;o__Chitinophagales;f__37.13;g__37.13	0.47381157	0.457961935	-0.652214663	1.599827603	0.629036
d__Bacteria;p__Bacteroidota;c__Bacteroidia;o__Chitinophagales;f__Chitinophagaceae;__	0.433481626	0.528802232	-0.758478088	1.625441185	0.643403335
d__Bacteria;p__Bacteroidota;c__Bacteroidia;o__Chitinophagales;f__Chitinophagaceae;g__Arachidicoccus	-0.453642874	0.514192913	-1.655600055	0.748314149	0.629036
d__Bacteria;p__Bacteroidota;c__Bacteroidia;o__Chitinophagales;f__Chitinophagaceae;g__Aurantisolimonas	0.584443313	0.493869408	-0.887584412	2.056470845	0.629036
d__Bacteria;p__Bacteroidota;c__Bacteroidia;o__Chitinophagales;f__Chitinophagaceae;g__Chitinophaga	0.650275847	0.291238133	-0.418021628	1.718556653	0.629036
d__Bacteria;p__Bacteroidota;c__Bacteroidia;o__Chitinophagales;f__Chitinophagaceae;g__Chitinophagaceae	-0.453642874	0.514192913	-1.655600055	0.748314149	0.629036
d__Bacteria;p__Bacteroidota;c__Bacteroidia;o__Chitinophagales;f__Chitinophagaceae;g__Dinghuibacter	-0.453642874	0.514192913	-1.655600055	0.748314149	0.629036
d__Bacteria;p__Bacteroidota;c__Bacteroidia;o__Chitinophagales;f__Chitinophagaceae;g__Edaphobaculum	0.855309209	0.159546776	-0.172546638	1.883165028	0.57165225
d__Bacteria;p__Bacteroidota;c__Bacteroidia;o__Chitinophagales;f__Chitinophagaceae;g__Ferruginibacter	0.659012962	0.294540033	-0.432050021	1.750075914	0.629036
d__Bacteria;p__Bacteroidota;c__Bacteroidia;o__Chitinophagales;f__Chitinophagaceae;g__Filimonas	0.438382522	0.600732091	-1.024867526	1.901632378	0.707378912
d__Bacteria;p__Bacteroidota;c__Bacteroidia;o__Chitinophagales;f__Chitinophagaceae;g__Flaviaesturariibacter	-0.453642874	0.514192913	-1.655600055	0.748314149	0.629036
d__Bacteria;p__Bacteroidota;c__Bacteroidia;o__Chitinophagales;f__Chitinophagaceae;g__Flavihumibacter	0.506211494	0.383766683	-0.512615832	1.525038792	0.629036
d__Bacteria;p__Bacteroidota;c__Bacteroidia;o__Chitinophagales;f__Chitinophagaceae;g__Flavisolibacter	-0.757277708	0.160876339	-1.670570312	0.156014872	0.57319991
d__Bacteria;p__Bacteroidota;c__Bacteroidia;o__Chitinophagales;f__Chitinophagaceae;g__Flavitalea	1.267620751	0.008403289	0.572198773	1.96304271	0.462437148
d__Bacteria;p__Bacteroidota;c__Bacteroidia;o__Chitinophagales;f__Chitinophagaceae;g__Lacibacter	-0.453642874	0.514192913	-1.655600055	0.748314149	0.629036
d__Bacteria;p__Bacteroidota;c__Bacteroidia;o__Chitinophagales;f__Chitinophagaceae;g__Niabella	-0.453642874	0.514192913	-1.655600055	0.748314149	0.629036
d__Bacteria;p__Bacteroidota;c__Bacteroidia;o__Chitinophagales;f__Chitinophagaceae;g__Niastella	0.915230529	0.24486386	-0.357589627	2.188050519	0.629036
d__Bacteria;p__Bacteroidota;c__Bacteroidia;o__Chitinophagales;f__Chitinophagaceae;g__Niveitalea	-0.453642874	0.514192913	-1.655600055	0.748314149	0.629036
d__Bacteria;p__Bacteroidota;c__Bacteroidia;o__Chitinophagales;f__Chitinophagaceae;g__Parafilimonas	0.068139198	0.926070926	-1.238528972	1.374807197	0.94225469
d__Bacteria;p__Bacteroidota;c__Bacteroidia;o__Chitinophagales;f__Chitinophagaceae;g__Pseudoflavitalea	-0.623073689	0.343823414	-1.723746311	0.477598726	0.629036
d__Bacteria;p__Bacteroidota;c__Bacteroidia;o__Chitinophagales;f__Chitinophagaceae;g__Puia	0.186070696	0.764784281	-0.925800703	1.297945478	0.83315377
d__Bacteria;p__Bacteroidota;c__Bacteroidia;o__Chitinophagales;f__Chitinophagaceae;g__Sediminibacterium	-0.453642874	0.514192913	-1.655600055	0.748314149	0.629036
d__Bacteria;p__Bacteroidota;c__Bacteroidia;o__Chitinophagales;f__Chitinophagaceae;g__Segetibacter	-0.655834422	0.310619438	-1.64068926	0.329020389	0.629036
d__Bacteria;p__Bacteroidota;c__Bacteroidia;o__Chitinophagales;f__Chitinophagaceae;g__Taibaiella	0.442297641	0.486834162	-0.681249749	1.565827869	0.629036
d__Bacteria;p__Bacteroidota;c__Bacteroidia;o__Chitinophagales;f__Chitinophagaceae;g__Terrimonas	1.273274932	0.081074142	0.234057885	2.312491844	0.548331308
d__Bacteria;p__Bacteroidota;c__Bacteroidia;o__Chitinophagales;f__Chitinophagaceae;g__UTBCD1	-0.289402514	0.65727985	-1.434999852	0.856194675	0.754743554
d__Bacteria;p__Bacteroidota;c__Bacteroidia;o__Chitinophagales;f__Chitinophagaceae;g__uncultured	-0.592930567	0.335665568	-1.620107172	0.434245903	0.629036
d__Bacteria;p__Bacteroidota;c__Bacteroidia;o__Chitinophagales;f__Saprospiraceae;g__uncultured	0.99779605	0.100059504	-0.005507593	2.001100202	0.548331308
d__Bacteria;p__Bacteroidota;c__Bacteroidia;o__Chitinophagales;f__uncultured;g__uncultured	-0.248538091	0.776082665	-1.795620439	1.298544054	0.841982033
d__Bacteria;p__Bacteroidota;c__Bacteroidia;o__Cytophagales;__;__	-0.453642874	0.514192913	-1.655600055	0.748314149	0.629036
d__Bacteria;p__Bacteroidota;c__Bacteroidia;o__Cytophagales;f__Amoebophilaceae;g__Candidatus_Amoebophilus	-0.453642874	0.514192913	-1.655600055	0.748314149	0.629036
d__Bacteria;p__Bacteroidota;c__Bacteroidia;o__Cytophagales;f__Amoebophilaceae;g__uncultured	0.198867488	0.759237221	-0.960746233	1.358480937	0.828833966
d__Bacteria;p__Bacteroidota;c__Bacteroidia;o__Cytophagales;f__Cyclobacteriaceae;g__uncultured	-0.453642874	0.514192913	-1.655600055	0.748314149	0.629036
d__Bacteria;p__Bacteroidota;c__Bacteroidia;o__Cytophagales;f__Cytophagaceae;__	-0.453642874	0.514192913	-1.655600055	0.748314149	0.629036
d__Bacteria;p__Bacteroidota;c__Bacteroidia;o__Cytophagales;f__Cytophagaceae;g__Cytophaga	-0.453642874	0.514192913	-1.655600055	0.748314149	0.629036
d__Bacteria;p__Bacteroidota;c__Bacteroidia;o__Cytophagales;f__Cytophagaceae;g__Rhodocytophaga	-0.453642874	0.514192913	-1.655600055	0.748314149	0.629036
d__Bacteria;p__Bacteroidota;c__Bacteroidia;o__Cytophagales;f__Cytophagaceae;g__Sporocytophaga	-0.687637341	0.221106656	-1.651414387	0.276139678	0.629036
d__Bacteria;p__Bacteroidota;c__Bacteroidia;o__Cytophagales;f__Hymenobacteraceae;g__Adhaeribacter	-0.453642874	0.514192913	-1.655600055	0.748314149	0.629036
d__Bacteria;p__Bacteroidota;c__Bacteroidia;o__Cytophagales;f__Hymenobacteraceae;g__Hymenobacter	-0.453642874	0.514192913	-1.655600055	0.748314149	0.629036
d__Bacteria;p__Bacteroidota;c__Bacteroidia;o__Cytophagales;f__Hymenobacteraceae;g__Pontibacter	-0.453642874	0.514192913	-1.655600055	0.748314149	0.629036
d__Bacteria;p__Bacteroidota;c__Bacteroidia;o__Cytophagales;f__Microscillaceae;__	0.680650835	0.246336915	-0.330799841	1.692103614	0.629036
d__Bacteria;p__Bacteroidota;c__Bacteroidia;o__Cytophagales;f__Microscillaceae;g__Chryseolinea	1.458790053	0.048208631	0.476252012	2.441327965	0.548331308
d__Bacteria;p__Bacteroidota;c__Bacteroidia;o__Cytophagales;f__Microscillaceae;g__OLB12	-0.453642874	0.514192913	-1.655600055	0.748314149	0.629036
d__Bacteria;p__Bacteroidota;c__Bacteroidia;o__Cytophagales;f__Microscillaceae;g__Ohtaekwangia	0.174535846	0.79898208	-0.98906907	1.338140731	0.854294647
d__Bacteria;p__Bacteroidota;c__Bacteroidia;o__Cytophagales;f__Microscillaceae;g__uncultured	0.520341626	0.175736695	-0.132108902	1.172792137	0.598261387
d__Bacteria;p__Bacteroidota;c__Bacteroidia;o__Cytophagales;f__Spirosomaceae;g__Dyadobacter	-0.090565927	0.889458059	-1.257804091	1.076672204	0.913277641
d__Bacteria;p__Bacteroidota;c__Bacteroidia;o__Cytophagales;f__Spirosomaceae;g__Emticicia	-0.453642874	0.514192913	-1.655600055	0.748314149	0.629036
d__Bacteria;p__Bacteroidota;c__Bacteroidia;o__Cytophagales;f__Spirosomaceae;g__Larkinella	-0.453642874	0.514192913	-1.655600055	0.748314149	0.629036
d__Bacteria;p__Bacteroidota;c__Bacteroidia;o__Cytophagales;f__Spirosomaceae;g__Spirosoma	-0.687637341	0.221106656	-1.651414387	0.276139678	0.629036
d__Bacteria;p__Bacteroidota;c__Bacteroidia;o__Cytophagales;f__Spirosomaceae;g__uncultured	-0.453642874	0.514192913	-1.655600055	0.748314149	0.629036
d__Bacteria;p__Bacteroidota;c__Bacteroidia;o__Cytophagales;f__uncultured;g__uncultured	-0.453642874	0.514192913	-1.655600055	0.748314149	0.629036
d__Bacteria;p__Bacteroidota;c__Bacteroidia;o__Flavobacteriales;f__Blattabacteriaceae;g__Candidatus_Brownia	0.44641319	0.424466687	-0.536860797	1.429687151	0.629036
d__Bacteria;p__Bacteroidota;c__Bacteroidia;o__Flavobacteriales;f__Crocinitomicaceae;g__Crocinitomix	-0.453642874	0.514192913	-1.655600055	0.748314149	0.629036
d__Bacteria;p__Bacteroidota;c__Bacteroidia;o__Flavobacteriales;f__Crocinitomicaceae;g__Fluviicola	0.444495771	0.487734198	-0.68757753	1.576569041	0.629036
d__Bacteria;p__Bacteroidota;c__Bacteroidia;o__Flavobacteriales;f__Flavobacteriaceae;g__Flavobacterium	1.177569928	0.02323475	0.383007594	1.972126306	0.548331308
d__Bacteria;p__Bacteroidota;c__Bacteroidia;o__Flavobacteriales;f__NS9_marine_group;g__NS9_marine_group	-0.453642874	0.514192913	-1.655600055	0.748314149	0.629036
d__Bacteria;p__Bacteroidota;c__Bacteroidia;o__Flavobacteriales;f__Weeksellaceae;g__Chryseobacterium	1.088319155	0.022592183	0.358161701	1.818477246	0.548331308
d__Bacteria;p__Bacteroidota;c__Bacteroidia;o__Flavobacteriales;f__Weeksellaceae;g__Moheibacter	-0.453642874	0.514192913	-1.655600055	0.748314149	0.629036
d__Bacteria;p__Bacteroidota;c__Bacteroidia;o__Sphingobacteriales;__;__	-0.453642874	0.514192913	-1.655600055	0.748314149	0.629036
d__Bacteria;p__Bacteroidota;c__Bacteroidia;o__Sphingobacteriales;f__AKYH767;g__AKYH767	0.974758897	0.095465482	0.12519252	1.824325162	0.548331308
d__Bacteria;p__Bacteroidota;c__Bacteroidia;o__Sphingobacteriales;f__CWT_CU03.E12;g__CWT_CU03.E12	-0.707763836	0.339146326	-1.943915981	0.528388104	0.629036
d__Bacteria;p__Bacteroidota;c__Bacteroidia;o__Sphingobacteriales;f__FFCH9454;g__FFCH9454	-0.453642874	0.514192913	-1.655600055	0.748314149	0.629036
d__Bacteria;p__Bacteroidota;c__Bacteroidia;o__Sphingobacteriales;f__KD3.93;g__KD3.93	-0.453642874	0.514192913	-1.655600055	0.748314149	0.629036
d__Bacteria;p__Bacteroidota;c__Bacteroidia;o__Sphingobacteriales;f__NS11.12_marine_group;g__NS11.12_marine_group	0.198867488	0.759237221	-0.960746233	1.358480937	0.828833966
d__Bacteria;p__Bacteroidota;c__Bacteroidia;o__Sphingobacteriales;f__Sphingobacteriaceae;__	-0.653879044	0.259927336	-1.656066097	0.348307982	0.629036
d__Bacteria;p__Bacteroidota;c__Bacteroidia;o__Sphingobacteriales;f__Sphingobacteriaceae;g__Arcticibacter	-0.453642874	0.514192913	-1.655600055	0.748314149	0.629036
d__Bacteria;p__Bacteroidota;c__Bacteroidia;o__Sphingobacteriales;f__Sphingobacteriaceae;g__Mucilaginibacter	-0.479508174	0.451583213	-1.602520497	0.6435084	0.629036
d__Bacteria;p__Bacteroidota;c__Bacteroidia;o__Sphingobacteriales;f__Sphingobacteriaceae;g__Parapedobacter	-0.453642874	0.514192913	-1.655600055	0.748314149	0.629036
d__Bacteria;p__Bacteroidota;c__Bacteroidia;o__Sphingobacteriales;f__Sphingobacteriaceae;g__Pedobacter	0.937086263	0.078582907	0.066518158	1.807656141	0.548331308
d__Bacteria;p__Bacteroidota;c__Bacteroidia;o__Sphingobacteriales;f__Sphingobacteriaceae;g__Solitalea	0.44641319	0.424466687	-0.536860797	1.429687151	0.629036
d__Bacteria;p__Bacteroidota;c__Bacteroidia;o__Sphingobacteriales;f__Sphingobacteriaceae;g__Sphingobacteriaceae	-0.453642874	0.514192913	-1.655600055	0.748314149	0.629036
d__Bacteria;p__Bacteroidota;c__Bacteroidia;o__Sphingobacteriales;f__Sphingobacteriaceae;g__Sphingobacterium	0.444495771	0.487734198	-0.68757753	1.576569041	0.629036
d__Bacteria;p__Bacteroidota;c__Bacteroidia;o__Sphingobacteriales;f__Sphingobacteriaceae;g__uncultured	-0.453642874	0.514192913	-1.655600055	0.748314149	0.629036
d__Bacteria;p__Bacteroidota;c__Bacteroidia;o__Sphingobacteriales;f__env.OPS_17;g__env.OPS_17	1.038591	0.024469308	0.329200303	1.747982395	0.548331308
d__Bacteria;p__Bacteroidota;c__Kapabacteria;o__Kapabacteriales;f__Kapabacteriales;g__Kapabacteriales	0.80458065	0.131118859	-0.088127551	1.697288828	0.548331308
d__Bacteria;p__Bacteroidota;c__Kryptonia;o__Kryptoniales;f__BSV26;g__BSV26	0.486684645	0.450049519	-0.568131395	1.541500655	0.629036
d__Bacteria;p__Bacteroidota;c__SJA.28;o__SJA.28;f__SJA.28;g__SJA.28	0.813324045	0.375178468	-0.731786417	2.358434306	0.629036
d__Bacteria;p__Bdellovibrionota;c__Bdellovibrionia;o__Bacteriovoracales;f__Bacteriovoracaceae;g__Bacteriovorax	-0.453642874	0.514192913	-1.655600055	0.748314149	0.629036
d__Bacteria;p__Bdellovibrionota;c__Bdellovibrionia;o__Bacteriovoracales;f__Bacteriovoracaceae;g__Peredibacter	0.583096297	0.357158028	-0.524060546	1.69025311	0.629036
d__Bacteria;p__Bdellovibrionota;c__Bdellovibrionia;o__Bacteriovoracales;f__Bacteriovoracaceae;g__uncultured	-0.453642874	0.514192913	-1.655600055	0.748314149	0.629036
d__Bacteria;p__Bdellovibrionota;c__Bdellovibrionia;o__Bdellovibrionales;f__Bdellovibrionaceae;g__Bdellovibrio	0.084201577	0.919687405	-1.401600235	1.570003195	0.937580156
d__Bacteria;p__Bdellovibrionota;c__Bdellovibrionia;o__Bdellovibrionales;f__Bdellovibrionaceae;g__OM27_clade	0.201466441	0.758442725	-0.957312597	1.360245327	0.828833966
d__Bacteria;p__Bdellovibrionota;c__Oligoflexia;o__0319.6G20;f__0319.6G20;g__0319.6G20	0.773231496	0.368620917	-0.673446216	2.219909019	0.629036
d__Bacteria;p__Bdellovibrionota;c__Oligoflexia;o__Oligoflexales;f__Oligoflexales;g__Oligoflexus	-0.453642874	0.514192913	-1.655600055	0.748314149	0.629036
d__Bacteria;p__Bdellovibrionota;c__Oligoflexia;o__Oligoflexales;f__uncultured;g__uncultured	-0.302869818	0.639065569	-1.452497076	0.846752744	0.739228164
d__Bacteria;p__Bdellovibrionota;c__Oligoflexia;o__Silvanigrellales;f__Silvanigrellaceae;__	-0.453642874	0.514192913	-1.655600055	0.748314149	0.629036
d__Bacteria;p__Bdellovibrionota;c__Oligoflexia;o__Silvanigrellales;f__Silvanigrellaceae;g__Silvanigrella	-0.453642874	0.514192913	-1.655600055	0.748314149	0.629036
d__Bacteria;p__Chloroflexi;__;__;__;__	-0.690155276	0.374634358	-1.999615556	0.619304833	0.629036
d__Bacteria;p__Chloroflexi;c__AD3;o__AD3;f__AD3;g__AD3	-1.517593621	0.002564271	-2.194920906	-0.840266354	0.285115645
d__Bacteria;p__Chloroflexi;c__Anaerolineae;__;__;__	0.584443313	0.493869408	-0.887584412	2.056470845	0.629036
d__Bacteria;p__Chloroflexi;c__Anaerolineae;o__1.20;f__1.20;g__1.20	-0.453642874	0.514192913	-1.655600055	0.748314149	0.629036
d__Bacteria;p__Chloroflexi;c__Anaerolineae;o__Anaerolineae;f__Anaerolineae;g__Anaerolineae	0.174535846	0.79898208	-0.98906907	1.338140731	0.854294647
d__Bacteria;p__Chloroflexi;c__Anaerolineae;o__Anaerolineales;f__Anaerolineaceae;__	-0.453642874	0.514192913	-1.655600055	0.748314149	0.629036
d__Bacteria;p__Chloroflexi;c__Anaerolineae;o__Anaerolineales;f__Anaerolineaceae;g__Anaerolinea	-0.453642874	0.514192913	-1.655600055	0.748314149	0.629036
d__Bacteria;p__Chloroflexi;c__Anaerolineae;o__Anaerolineales;f__Anaerolineaceae;g__UTCFX1	0.850931744	0.093948193	0.013633721	1.688218122	0.548331308
d__Bacteria;p__Chloroflexi;c__Anaerolineae;o__Anaerolineales;f__Anaerolineaceae;g__uncultured	0.84895476	0.101694924	-0.009410707	1.707320203	0.548331308
d__Bacteria;p__Chloroflexi;c__Anaerolineae;o__Ardenticatenales;f__Ardenticatenaceae;g__uncultured	-0.453642874	0.514192913	-1.655600055	0.748314149	0.629036
d__Bacteria;p__Chloroflexi;c__Anaerolineae;o__Ardenticatenales;f__uncultured;g__uncultured	1.011177468	0.238363603	-0.371957667	2.394312422	0.629036
d__Bacteria;p__Chloroflexi;c__Anaerolineae;o__Caldilineales;f__Caldilineaceae;g__Caldilineaceae	-0.654910006	0.34107924	-1.741385361	0.43156532	0.629036
d__Bacteria;p__Chloroflexi;c__Anaerolineae;o__Caldilineales;f__Caldilineaceae;g__Litorilinea	0.881551066	0.15410188	-0.162360095	1.925462199	0.562060685
d__Bacteria;p__Chloroflexi;c__Anaerolineae;o__Caldilineales;f__Caldilineaceae;g__uncultured	1.086255554	0.105446457	0.099369234	2.073141745	0.548331308
d__Bacteria;p__Chloroflexi;c__Anaerolineae;o__RBG.13.54.9;f__RBG.13.54.9;g__RBG.13.54.9	-0.171752646	0.791516352	-1.333940616	0.990435291	0.853990189
d__Bacteria;p__Chloroflexi;c__Anaerolineae;o__SBR1031;__;__	-0.453642874	0.514192913	-1.655600055	0.748314149	0.629036
d__Bacteria;p__Chloroflexi;c__Anaerolineae;o__SBR1031;f__A4b;g__A4b	1.157814899	0.095851352	0.147027107	2.168602559	0.548331308
d__Bacteria;p__Chloroflexi;c__Anaerolineae;o__SBR1031;f__A4b;g__OLB13	-0.453642874	0.514192913	-1.655600055	0.748314149	0.629036
d__Bacteria;p__Chloroflexi;c__Anaerolineae;o__SBR1031;f__SBR1031;g__SBR1031	0.94362844	0.217000079	-0.277092714	2.164349433	0.629036
d__Bacteria;p__Chloroflexi;c__Anaerolineae;o__SJA.15;f__SJA.15;g__SJA.15	-0.453642874	0.514192913	-1.655600055	0.748314149	0.629036
d__Bacteria;p__Chloroflexi;c__Chloroflexia;o__Chloroflexales;f__Chloroflexaceae;g__Candidatus_Chloroploca	-0.453642874	0.514192913	-1.655600055	0.748314149	0.629036
d__Bacteria;p__Chloroflexi;c__Chloroflexia;o__Chloroflexales;f__Chloroflexaceae;g__FFCH7168	-0.453642874	0.514192913	-1.655600055	0.748314149	0.629036
d__Bacteria;p__Chloroflexi;c__Chloroflexia;o__Chloroflexales;f__Herpetosiphonaceae;g__Herpetosiphon	-0.453642874	0.514192913	-1.655600055	0.748314149	0.629036
d__Bacteria;p__Chloroflexi;c__Chloroflexia;o__Chloroflexales;f__Roseiflexaceae;__	-0.453642874	0.514192913	-1.655600055	0.748314149	0.629036
d__Bacteria;p__Chloroflexi;c__Chloroflexia;o__Chloroflexales;f__Roseiflexaceae;g__Roseiflexus	-0.453642874	0.514192913	-1.655600055	0.748314149	0.629036
d__Bacteria;p__Chloroflexi;c__Chloroflexia;o__Chloroflexales;f__Roseiflexaceae;g__uncultured	-0.273215935	0.651531271	-1.263728031	0.717296133	0.748689443
d__Bacteria;p__Chloroflexi;c__Chloroflexia;o__Elev.1554;f__Elev.1554;g__Elev.1554	-0.642375048	0.302147211	-1.723861224	0.439111098	0.629036
d__Bacteria;p__Chloroflexi;c__Chloroflexia;o__Kallotenuales;f__AKIW781;g__AKIW781	-0.688324431	0.268971902	-1.764980012	0.38833112	0.629036
d__Bacteria;p__Chloroflexi;c__Chloroflexia;o__Thermomicrobiales;__;__	1.112006752	0.049720603	0.207483737	2.016530295	0.548331308
d__Bacteria;p__Chloroflexi;c__Chloroflexia;o__Thermomicrobiales;f__AKYG1722;g__AKYG1722	-0.188251242	0.836960941	-1.812237372	1.435734676	0.880698794
d__Bacteria;p__Chloroflexi;c__Chloroflexia;o__Thermomicrobiales;f__JG30.KF.CM45;g__JG30.KF.CM45	-0.325145798	0.60519132	-1.44349173	0.793184566	0.712096374
d__Bacteria;p__Chloroflexi;c__Chloroflexia;o__Thermomicrobiales;f__Thermomicrobiaceae;__	-0.453642874	0.514192913	-1.655600055	0.748314149	0.629036
d__Bacteria;p__Chloroflexi;c__Chloroflexia;o__Thermomicrobiales;f__Thermomicrobiaceae;g__Nitrolancea	-1.647780893	0.017773504	-2.451250564	-0.844311327	0.548331308
d__Bacteria;p__Chloroflexi;c__Chloroflexia;o__Thermomicrobiales;f__Thermomicrobiaceae;g__Sphaerobacter	-0.453642874	0.514192913	-1.655600055	0.748314149	0.629036
d__Bacteria;p__Chloroflexi;c__Dehalococcoidia;__;__;__	-1.190476646	0.025183988	-2.008867613	-0.372085701	0.548331308
d__Bacteria;p__Chloroflexi;c__Dehalococcoidia;o__S085;f__S085;g__S085	-0.308541276	0.635199676	-1.454312795	0.837230992	0.736381925
d__Bacteria;p__Chloroflexi;c__Dehalococcoidia;o__SAR202_clade;f__SAR202_clade;g__SAR202_clade	0.397385766	0.630604472	-1.050481542	1.845252886	0.733205496
d__Bacteria;p__Chloroflexi;c__Gitt.GS.136;o__Gitt.GS.136;f__Gitt.GS.136;g__Gitt.GS.136	0.583724634	0.377983973	-0.494558602	1.66200784	0.629036
d__Bacteria;p__Chloroflexi;c__JG30.KF.CM66;o__JG30.KF.CM66;f__JG30.KF.CM66;g__JG30.KF.CM66	-0.892721068	0.240471967	-2.12043179	0.334989493	0.629036
d__Bacteria;p__Chloroflexi;c__KD4.96;o__KD4.96;f__KD4.96;g__KD4.96	0.982578283	0.156890258	-0.090296774	2.055453653	0.567820918
d__Bacteria;p__Chloroflexi;c__Ktedonobacteria;__;__;__	-0.453642874	0.514192913	-1.655600055	0.748314149	0.629036
d__Bacteria;p__Chloroflexi;c__Ktedonobacteria;o__B10.SB3A;f__B10.SB3A;g__B10.SB3A	-0.87337184	0.341770168	-2.40816661	0.661422729	0.629036
d__Bacteria;p__Chloroflexi;c__Ktedonobacteria;o__B12.WMSP1;f__B12.WMSP1;g__B12.WMSP1	-0.826250229	0.126500157	-1.730466032	0.07796555	0.548331308
d__Bacteria;p__Chloroflexi;c__Ktedonobacteria;o__C0119;f__C0119;g__C0119	-0.051678784	0.933509293	-1.098423683	0.995066086	0.947370309
d__Bacteria;p__Chloroflexi;c__Ktedonobacteria;o__Ktedonobacterales;f__JG30.KF.AS9;g__JG30.KF.AS9	-1.363873118	0.011728298	-2.161605597	-0.56614066	0.548331308
d__Bacteria;p__Chloroflexi;c__Ktedonobacteria;o__Ktedonobacterales;f__Ktedonobacteraceae;__	0.540268908	0.38590758	-0.552232009	1.632769794	0.629036
d__Bacteria;p__Chloroflexi;c__Ktedonobacteria;o__Ktedonobacterales;f__Ktedonobacteraceae;g__1921.2	-0.707763836	0.339146326	-1.943915981	0.528388104	0.629036
d__Bacteria;p__Chloroflexi;c__Ktedonobacteria;o__Ktedonobacterales;f__Ktedonobacteraceae;g__1921.3	-0.655834422	0.310619438	-1.64068926	0.329020389	0.629036
d__Bacteria;p__Chloroflexi;c__Ktedonobacteria;o__Ktedonobacterales;f__Ktedonobacteraceae;g__1959.1	-0.939575944	0.165528665	-2.002044023	0.122891965	0.580828262
d__Bacteria;p__Chloroflexi;c__Ktedonobacteria;o__Ktedonobacterales;f__Ktedonobacteraceae;g__BacC.u.018	-0.453642874	0.514192913	-1.655600055	0.748314149	0.629036
d__Bacteria;p__Chloroflexi;c__Ktedonobacteria;o__Ktedonobacterales;f__Ktedonobacteraceae;g__FCPS473	-0.775794228	0.336305436	-2.121776414	0.570187783	0.629036
d__Bacteria;p__Chloroflexi;c__Ktedonobacteria;o__Ktedonobacterales;f__Ktedonobacteraceae;g__G12.WMSP1	-0.863468805	0.183167322	-1.88252557	0.15558806	0.612410853
d__Bacteria;p__Chloroflexi;c__Ktedonobacteria;o__Ktedonobacterales;f__Ktedonobacteraceae;g__HSB_OF53.F07	-0.499073856	0.48934797	-1.742164946	0.744017071	0.629036
d__Bacteria;p__Chloroflexi;c__Ktedonobacteria;o__Ktedonobacterales;f__Ktedonobacteraceae;g__JG30a.KF.32	0.438382522	0.600732091	-1.024867526	1.901632378	0.707378912
d__Bacteria;p__Chloroflexi;c__Ktedonobacteria;o__Ktedonobacterales;f__Ktedonobacteraceae;g__Ktedonobacter	-0.710818059	0.337232227	-1.946750091	0.525113811	0.629036
d__Bacteria;p__Chloroflexi;c__Ktedonobacteria;o__Ktedonobacterales;f__Ktedonobacteraceae;g__Ktedonobacteraceae	-0.453642874	0.514192913	-1.655600055	0.748314149	0.629036
d__Bacteria;p__Chloroflexi;c__Ktedonobacteria;o__Ktedonobacterales;f__Ktedonobacteraceae;g__Thermosporothrix	0.152300125	0.802613429	-0.937762694	1.242362914	0.857138798
d__Bacteria;p__Chloroflexi;c__Ktedonobacteria;o__Ktedonobacterales;f__Ktedonobacteraceae;g__uncultured	-1.32857175	0.012109195	-2.110659019	-0.546481388	0.548331308
d__Bacteria;p__Chloroflexi;c__Ktedonobacteria;o__Ktedonobacterales;f__Ktedonobacterales;g__Ktedonobacterales	-0.453642874	0.514192913	-1.655600055	0.748314149	0.629036
d__Bacteria;p__Chloroflexi;c__OLB14;o__OLB14;f__OLB14;g__OLB14	-0.836656369	0.263993338	-2.057301978	0.38398908	0.629036
d__Bacteria;p__Chloroflexi;c__P2.11E;o__P2.11E;f__P2.11E;g__P2.11E	-0.515312277	0.409368905	-1.612768175	0.582143591	0.629036
d__Bacteria;p__Chloroflexi;c__SHA.26;o__SHA.26;f__SHA.26;g__SHA.26	-0.729550865	0.303202001	-1.810839346	0.351737587	0.629036
d__Bacteria;p__Chloroflexi;c__TK10;o__TK10;f__TK10;g__TK10	-0.649884859	0.261185377	-1.64878077	0.349011024	0.629036
d__Bacteria;p__Cyanobacteria;c__Cyanobacteriia;__;__;__	-0.453642874	0.514192913	-1.655600055	0.748314149	0.629036
d__Bacteria;p__Cyanobacteria;c__Cyanobacteriia;o__Cyanobacteriales;f__Coleofasciculaceae;g__Microcoleus_SAG_1449.1a	-0.453642874	0.514192913	-1.655600055	0.748314149	0.629036
d__Bacteria;p__Cyanobacteria;c__Cyanobacteriia;o__Cyanobacteriales;f__Cyanobacteriaceae;g__Cyanobacteriaceae	-0.453642874	0.514192913	-1.655600055	0.748314149	0.629036
d__Bacteria;p__Cyanobacteria;c__Cyanobacteriia;o__Cyanobacteriales;f__Nostocaceae;g__Cylindrospermum_PCC.7417	-0.453642874	0.514192913	-1.655600055	0.748314149	0.629036
d__Bacteria;p__Cyanobacteria;c__Cyanobacteriia;o__Cyanobacteriales;f__Nostocaceae;g__Mastigocladopsis_PCC.10914	-0.453642874	0.514192913	-1.655600055	0.748314149	0.629036
d__Bacteria;p__Cyanobacteria;c__Cyanobacteriia;o__Cyanobacteriales;f__Nostocaceae;g__Nostoc_PCC.73102	-0.453642874	0.514192913	-1.655600055	0.748314149	0.629036
d__Bacteria;p__Cyanobacteria;c__Cyanobacteriia;o__Cyanobacteriales;f__Nostocaceae;g__Tolypothrix	-0.453642874	0.514192913	-1.655600055	0.748314149	0.629036
d__Bacteria;p__Cyanobacteria;c__Cyanobacteriia;o__Cyanobacteriales;f__Phormidiaceae;g__Tychonema_CCAP_1459.11B	-0.453642874	0.514192913	-1.655600055	0.748314149	0.629036
d__Bacteria;p__Cyanobacteria;c__Cyanobacteriia;o__Cyanobacteriales;f__uncultured;g__uncultured	-0.453642874	0.514192913	-1.655600055	0.748314149	0.629036
d__Bacteria;p__Cyanobacteria;c__Cyanobacteriia;o__Leptolyngbyales;f__Leptolyngbyaceae;__	-0.453642874	0.514192913	-1.655600055	0.748314149	0.629036
d__Bacteria;p__Cyanobacteria;c__Cyanobacteriia;o__Leptolyngbyales;f__Leptolyngbyaceae;g__Leptolyngbya_Es.Yyy1000	-0.453642874	0.514192913	-1.655600055	0.748314149	0.629036
d__Bacteria;p__Cyanobacteria;c__Cyanobacteriia;o__Leptolyngbyales;f__Leptolyngbyaceae;g__Leptolyngbyaceae	-0.453642874	0.514192913	-1.655600055	0.748314149	0.629036
d__Bacteria;p__Cyanobacteria;c__Cyanobacteriia;o__Oxyphotobacteria_Incertae_Sedis;f__Unknown_Family;g__Leptolyngbya_EcFYyyy.00	-0.453642874	0.514192913	-1.655600055	0.748314149	0.629036
d__Bacteria;p__Cyanobacteria;c__Sericytochromatia;o__Sericytochromatia;f__Sericytochromatia;g__Sericytochromatia	-0.597213732	0.441429313	-1.922405146	0.727977509	0.629036
d__Bacteria;p__Cyanobacteria;c__Vampirivibrionia;o__Obscuribacterales;f__Obscuribacteraceae;g__Obscuribacteraceae	-0.635015031	0.450348894	-2.074309306	0.804279056	0.629036
d__Bacteria;p__Cyanobacteria;c__Vampirivibrionia;o__Vampirovibrionales;f__Vampirovibrionaceae;g__Vampirovibrio	-0.453642874	0.514192913	-1.655600055	0.748314149	0.629036
d__Bacteria;p__Cyanobacteria;c__Vampirivibrionia;o__Vampirovibrionales;f__Vampirovibrionaceae;g__Vampirovibrionaceae	-0.655834422	0.310619438	-1.64068926	0.329020389	0.629036
d__Bacteria;p__Cyanobacteria;c__Vampirivibrionia;o__Vampirovibrionales;f__Vampirovibrionales;g__Vampirovibrionales	-0.453642874	0.514192913	-1.655600055	0.748314149	0.629036
d__Bacteria;p__Dadabacteria;c__Dadabacteriia;o__Dadabacteriales;f__Dadabacteriales;g__Dadabacteriales	0.438653279	0.473002019	-0.640605173	1.517911701	0.629036
d__Bacteria;p__Deinococcota;c__Deinococci;o__Deinococcales;f__Deinococcaceae;g__Deinococcus	-0.453642874	0.514192913	-1.655600055	0.748314149	0.629036
d__Bacteria;p__Dependentiae;c__Babeliae;o__Babeliales;__;__	-0.168397218	0.781370656	-1.253494492	0.916700026	0.845946743
d__Bacteria;p__Dependentiae;c__Babeliae;o__Babeliales;f__Babeliaceae;g__Babeliaceae	0.423584018	0.641745496	-1.173183109	2.020350937	0.741237266
d__Bacteria;p__Dependentiae;c__Babeliae;o__Babeliales;f__Babeliales;g__Babeliales	0.843209365	0.277160175	-0.427418081	2.113836645	0.629036
d__Bacteria;p__Dependentiae;c__Babeliae;o__Babeliales;f__UBA12409;g__UBA12409	0.762824354	0.413720753	-0.822795664	2.348444166	0.629036
d__Bacteria;p__Dependentiae;c__Babeliae;o__Babeliales;f__Vermiphilaceae;g__Vermiphilaceae	0.592848542	0.285893504	-0.370205447	1.555905234	0.629036
d__Bacteria;p__Desulfobacterota;c__Desulfuromonadia;__;__;__	-0.453642874	0.514192913	-1.655600055	0.748314149	0.629036
d__Bacteria;p__Desulfobacterota;c__Desulfuromonadia;o__Geobacterales;f__Geobacteraceae;__	-0.453642874	0.514192913	-1.655600055	0.748314149	0.629036
d__Bacteria;p__Desulfobacterota;c__Desulfuromonadia;o__Geobacterales;f__Geobacteraceae;g__Citrifermentans	-0.453642874	0.514192913	-1.655600055	0.748314149	0.629036
d__Bacteria;p__Desulfobacterota;c__Desulfuromonadia;o__Geobacterales;f__Geobacteraceae;g__Geobacter	-0.453642874	0.514192913	-1.655600055	0.748314149	0.629036
d__Bacteria;p__Desulfobacterota;c__Desulfuromonadia;o__Geobacterales;f__Geobacteraceae;g__uncultured	-0.453642874	0.514192913	-1.655600055	0.748314149	0.629036
d__Bacteria;p__Desulfobacterota;c__Desulfuromonadia;o__PB19;f__PB19;g__PB19	-0.453642874	0.514192913	-1.655600055	0.748314149	0.629036
d__Bacteria;p__Desulfobacterota;c__Syntrophobacteria;o__Syntrophobacterales;f__Syntrophobacteraceae;g__Desulfovirga	-0.453642874	0.514192913	-1.655600055	0.748314149	0.629036
d__Bacteria;p__Desulfobacterota;c__uncultured;o__uncultured;f__uncultured;g__uncultured	0.943165569	0.102379299	-0.012287636	1.898603802	0.548331308
d__Bacteria;p__Elusimicrobiota;c__Elusimicrobia;o__Lineage_IV;f__Lineage_IV;g__Lineage_IV	-0.663751695	0.284500594	-1.738460748	0.41094483	0.629036
d__Bacteria;p__Elusimicrobiota;c__Elusimicrobia;o__MVP.88;f__MVP.88;g__MVP.88	-0.453642874	0.514192913	-1.655600055	0.748314149	0.629036
d__Bacteria;p__Elusimicrobiota;c__Elusimicrobiota;o__Elusimicrobiota;f__Elusimicrobiota;g__Elusimicrobiota	-0.453642874	0.514192913	-1.655600055	0.748314149	0.629036
d__Bacteria;p__Elusimicrobiota;c__Lineage_IIa;o__Lineage_IIa;f__Lineage_IIa;g__Lineage_IIa	0.700803889	0.260476098	-0.374756347	1.776366118	0.629036
d__Bacteria;p__Elusimicrobiota;c__Lineage_IIb;o__Lineage_IIb;f__Lineage_IIb;g__Lineage_IIb	-0.082215353	0.897517794	-1.173490585	1.009059848	0.91975096
d__Bacteria;p__Elusimicrobiota;c__Lineage_IIc;o__Lineage_IIc;f__Lineage_IIc;g__Lineage_IIc	-0.453642874	0.514192913	-1.655600055	0.748314149	0.629036
d__Bacteria;p__Entotheonellaeota;c__Entotheonellia;o__Entotheonellales;f__Entotheonellaceae;g__Candidatus_Entotheonella	0.198867488	0.759237221	-0.960746233	1.358480937	0.828833966
d__Bacteria;p__Entotheonellaeota;c__Entotheonellia;o__Entotheonellales;f__Entotheonellaceae;g__Entotheonellaceae	1.01172034	0.196733384	-0.226875771	2.25031629	0.629036
d__Bacteria;p__FCPU426;c__FCPU426;o__FCPU426;f__FCPU426;g__FCPU426	-0.71880731	0.250505544	-1.797230336	0.359615685	0.629036
d__Bacteria;p__Fibrobacterota;c__Fibrobacteria;o__Fibrobacterales;f__Fibrobacteraceae;__	-0.453642874	0.514192913	-1.655600055	0.748314149	0.629036
d__Bacteria;p__Fibrobacterota;c__Fibrobacteria;o__Fibrobacterales;f__Fibrobacteraceae;g__possible_genus_04	-0.453642874	0.514192913	-1.655600055	0.748314149	0.629036
d__Bacteria;p__Fibrobacterota;c__Fibrobacteria;o__Fibrobacterales;f__Fibrobacteraceae;g__uncultured	-0.453642874	0.514192913	-1.655600055	0.748314149	0.629036
d__Bacteria;p__Fibrobacterota;c__Fibrobacteria;o__Fibrobacterales;f__Fibrobacterales;g__BBMC.4	-0.453642874	0.514192913	-1.655600055	0.748314149	0.629036
d__Bacteria;p__Firmicutes;__;__;__;__	-0.453642874	0.514192913	-1.655600055	0.748314149	0.629036
d__Bacteria;p__Firmicutes;c__Bacilli;__;__;__	-0.475505816	0.433222891	-1.543662019	0.592650358	0.629036
d__Bacteria;p__Firmicutes;c__Bacilli;o__Alicyclobacillales;f__Alicyclobacillaceae;g__Alicyclobacillus	-0.453642874	0.514192913	-1.655600055	0.748314149	0.629036
d__Bacteria;p__Firmicutes;c__Bacilli;o__Alicyclobacillales;f__Alicyclobacillaceae;g__Tumebacillus	-0.079315404	0.869394585	-0.943215739	0.784584907	0.900321665
d__Bacteria;p__Firmicutes;c__Bacilli;o__Aneurinibacillales;f__Aneurinibacillaceae;g__Aneurinibacillus	-0.453642874	0.514192913	-1.655600055	0.748314149	0.629036
d__Bacteria;p__Firmicutes;c__Bacilli;o__Bacillales;__;__	0.486783857	0.362828772	-0.448579941	1.422133285	0.629036
d__Bacteria;p__Firmicutes;c__Bacilli;o__Bacillales;f__Bacillaceae;__	-0.453642874	0.514192913	-1.655600055	0.748314149	0.629036
d__Bacteria;p__Firmicutes;c__Bacilli;o__Bacillales;f__Bacillaceae;g__Aeribacillus	-0.453642874	0.514192913	-1.655600055	0.748314149	0.629036
d__Bacteria;p__Firmicutes;c__Bacilli;o__Bacillales;f__Bacillaceae;g__Fictibacillus	-0.453642874	0.514192913	-1.655600055	0.748314149	0.629036
d__Bacteria;p__Firmicutes;c__Bacilli;o__Bacillales;f__Bacillaceae;g__Geobacillus	-0.453642874	0.514192913	-1.655600055	0.748314149	0.629036
d__Bacteria;p__Firmicutes;c__Bacilli;o__Bacillales;f__Bacillaceae;g__Gracilibacillus	-0.453642874	0.514192913	-1.655600055	0.748314149	0.629036
d__Bacteria;p__Firmicutes;c__Bacilli;o__Bacillales;f__Bacillaceae;g__Oceanobacillus	-0.453642874	0.514192913	-1.655600055	0.748314149	0.629036
d__Bacteria;p__Firmicutes;c__Bacilli;o__Bacillales;f__Bacillaceae;g__Pseudogracilibacillus	-0.453642874	0.514192913	-1.655600055	0.748314149	0.629036
d__Bacteria;p__Firmicutes;c__Bacilli;o__Bacillales;f__Bacillaceae;g__Terribacillus	0.444117543	0.49568804	-0.626948766	1.515183822	0.629036
d__Bacteria;p__Firmicutes;c__Bacilli;o__Bacillales;f__Bacillaceae;g__Ureibacillus	-0.453642874	0.514192913	-1.655600055	0.748314149	0.629036
d__Bacteria;p__Firmicutes;c__Bacilli;o__Bacillales;f__Bacillaceae;g__Virgibacillus	-0.27500428	0.658802178	-1.368936123	0.81892742	0.755939434
d__Bacteria;p__Firmicutes;c__Bacilli;o__Bacillales;f__Bacillaceae;g__uncultured	-0.453642874	0.514192913	-1.655600055	0.748314149	0.629036
d__Bacteria;p__Firmicutes;c__Bacilli;o__Bacillales;f__Marinococcaceae;g__Geomicrobium	-0.453642874	0.514192913	-1.655600055	0.748314149	0.629036
d__Bacteria;p__Firmicutes;c__Bacilli;o__Bacillales;f__Marinococcaceae;g__Marinococcaceae	-0.453642874	0.514192913	-1.655600055	0.748314149	0.629036
d__Bacteria;p__Firmicutes;c__Bacilli;o__Bacillales;f__Planococcaceae;__	-0.99432112	0.224891557	-2.307723781	0.319081369	0.629036
d__Bacteria;p__Firmicutes;c__Bacilli;o__Bacillales;f__Planococcaceae;g__Domibacillus	1.370345851	0.026044629	0.618094982	2.122596621	0.548331308
d__Bacteria;p__Firmicutes;c__Bacilli;o__Bacillales;f__Planococcaceae;g__Jeotgalibacillus	-0.453642874	0.514192913	-1.655600055	0.748314149	0.629036
d__Bacteria;p__Firmicutes;c__Bacilli;o__Bacillales;f__Planococcaceae;g__Kurthia	-0.453642874	0.514192913	-1.655600055	0.748314149	0.629036
d__Bacteria;p__Firmicutes;c__Bacilli;o__Bacillales;f__Planococcaceae;g__Lysinibacillus	-0.494795582	0.375063169	-1.471811662	0.482220472	0.629036
d__Bacteria;p__Firmicutes;c__Bacilli;o__Bacillales;f__Planococcaceae;g__Psychrobacillus	-0.980787521	0.16096445	-2.062237857	0.100662673	0.57319991
d__Bacteria;p__Firmicutes;c__Bacilli;o__Bacillales;f__Planococcaceae;g__Rummeliibacillus	-0.791741953	0.203345709	-1.855275685	0.271791751	0.629036
d__Bacteria;p__Firmicutes;c__Bacilli;o__Bacillales;f__Planococcaceae;g__Solibacillus	0.355290345	0.560402076	-0.727653446	1.438234106	0.671163709
d__Bacteria;p__Firmicutes;c__Bacilli;o__Bacillales;f__Planococcaceae;g__Sporosarcina	1.021488937	0.082411833	0.05821788	1.984759925	0.548331308
d__Bacteria;p__Firmicutes;c__Bacilli;o__Bacillales;f__Salisediminibacteriaceae;g__Salipaludibacillus	-0.453642874	0.514192913	-1.655600055	0.748314149	0.629036
d__Bacteria;p__Firmicutes;c__Bacilli;o__Bacillales;f__Sporolactobacillaceae;g__Pullulanibacillus	-0.653044062	0.294708759	-1.734627432	0.428539279	0.629036
d__Bacteria;p__Firmicutes;c__Bacilli;o__Bacillales;f__Sporolactobacillaceae;g__Tuberibacillus	-0.453642874	0.514192913	-1.655600055	0.748314149	0.629036
d__Bacteria;p__Firmicutes;c__Bacilli;o__Brevibacillales;f__Brevibacillaceae;g__Brevibacillus	-0.52354228	0.357606508	-1.478335485	0.431250809	0.629036
d__Bacteria;p__Firmicutes;c__Bacilli;o__Entomoplasmatales;f__Entomoplasmatales;g__Candidatus_Spiroplasma	-0.453642874	0.514192913	-1.655600055	0.748314149	0.629036
d__Bacteria;p__Firmicutes;c__Bacilli;o__Entomoplasmatales;f__Entomoplasmatales_Incertae_Sedis;g__Candidatus_Hepatoplasma	-0.453642874	0.514192913	-1.655600055	0.748314149	0.629036
d__Bacteria;p__Firmicutes;c__Bacilli;o__Entomoplasmatales;f__type_III;g__type_III	-0.272832214	0.753929405	-1.811977006	1.266312376	0.828833966
d__Bacteria;p__Firmicutes;c__Bacilli;o__Erysipelotrichales;f__Erysipelatoclostridiaceae;g__Erysipelatoclostridium	-0.453642874	0.514192913	-1.655600055	0.748314149	0.629036
d__Bacteria;p__Firmicutes;c__Bacilli;o__Erysipelotrichales;f__Erysipelotrichaceae;g__Turicibacter	-0.453642874	0.514192913	-1.655600055	0.748314149	0.629036
d__Bacteria;p__Firmicutes;c__Bacilli;o__Erysipelotrichales;f__Erysipelotrichaceae;g__ZOR0006	-0.453642874	0.514192913	-1.655600055	0.748314149	0.629036
d__Bacteria;p__Firmicutes;c__Bacilli;o__Exiguobacterales;f__Exiguobacteraceae;g__Exiguobacterium	-0.453642874	0.514192913	-1.655600055	0.748314149	0.629036
d__Bacteria;p__Firmicutes;c__Bacilli;o__Mycoplasmatales;f__Mycoplasmataceae;g__Candidatus_Lumbricincola	-0.453642874	0.514192913	-1.655600055	0.748314149	0.629036
d__Bacteria;p__Firmicutes;c__Bacilli;o__Paenibacillales;f__Paenibacillaceae;__	-0.453642874	0.514192913	-1.655600055	0.748314149	0.629036
d__Bacteria;p__Firmicutes;c__Bacilli;o__Paenibacillales;f__Paenibacillaceae;g__Ammoniibacillus	-0.453642874	0.514192913	-1.655600055	0.748314149	0.629036
d__Bacteria;p__Firmicutes;c__Bacilli;o__Paenibacillales;f__Paenibacillaceae;g__Ammoniphilus	-0.453642874	0.514192913	-1.655600055	0.748314149	0.629036
d__Bacteria;p__Firmicutes;c__Bacilli;o__Paenibacillales;f__Paenibacillaceae;g__Cohnella	-0.216929447	0.806852569	-1.790145976	1.356286877	0.857482057
d__Bacteria;p__Firmicutes;c__Bacilli;o__Paenibacillales;f__Paenibacillaceae;g__Paenibacillus	0.482908979	0.473805061	-0.675140741	1.640958549	0.629036
d__Bacteria;p__Firmicutes;c__Bacilli;o__Paenibacillales;f__Paenibacillaceae;g__Saccharibacillus	-0.453642874	0.514192913	-1.655600055	0.748314149	0.629036
d__Bacteria;p__Firmicutes;c__Bacilli;o__Paenibacillales;f__Paenibacillaceae;g__Thermobacillus	-0.453642874	0.514192913	-1.655600055	0.748314149	0.629036
d__Bacteria;p__Firmicutes;c__Bacilli;o__Paenibacillales;f__Paenibacillaceae;g__uncultured	-0.453642874	0.514192913	-1.655600055	0.748314149	0.629036
d__Bacteria;p__Firmicutes;c__Bacilli;o__Staphylococcales;f__Staphylococcaceae;g__Staphylococcus	-0.453642874	0.514192913	-1.655600055	0.748314149	0.629036
d__Bacteria;p__Firmicutes;c__Bacilli;o__Thermoactinomycetales;f__Thermoactinomycetaceae;g__Kroppenstedtia	-0.453642874	0.514192913	-1.655600055	0.748314149	0.629036
d__Bacteria;p__Firmicutes;c__Bacilli;o__Thermoactinomycetales;f__Thermoactinomycetaceae;g__Laceyella	-0.453642874	0.514192913	-1.655600055	0.748314149	0.629036
d__Bacteria;p__Firmicutes;c__Bacilli;o__Thermoactinomycetales;f__Thermoactinomycetaceae;g__Melghirimyces	-0.453642874	0.514192913	-1.655600055	0.748314149	0.629036
d__Bacteria;p__Firmicutes;c__Bacilli;o__Thermoactinomycetales;f__Thermoactinomycetaceae;g__Novibacillus	-0.453642874	0.514192913	-1.655600055	0.748314149	0.629036
d__Bacteria;p__Firmicutes;c__Bacilli;o__Thermoactinomycetales;f__Thermoactinomycetaceae;g__Pasteuria	0.506211494	0.383766683	-0.512615832	1.525038792	0.629036
d__Bacteria;p__Firmicutes;c__Bacilli;o__Thermoactinomycetales;f__Thermoactinomycetaceae;g__Planifilum	-0.707763836	0.339146326	-1.943915981	0.528388104	0.629036
d__Bacteria;p__Firmicutes;c__Bacilli;o__Thermoactinomycetales;f__Thermoactinomycetaceae;g__Risungbinella	-0.453642874	0.514192913	-1.655600055	0.748314149	0.629036
d__Bacteria;p__Firmicutes;c__Bacilli;o__Thermoactinomycetales;f__Thermoactinomycetaceae;g__Shimazuella	-0.216168517	0.739576214	-1.377393488	0.945041749	0.82105495
d__Bacteria;p__Firmicutes;c__Bacilli;o__Thermoactinomycetales;f__Thermoactinomycetaceae;g__Thermoactinomyces	-0.82165529	0.130445146	-1.731493906	0.088183301	0.548331308
d__Bacteria;p__Firmicutes;c__Bacilli;o__Thermoactinomycetales;f__Thermoactinomycetaceae;g__Thermoflavimicrobium	-0.453642874	0.514192913	-1.655600055	0.748314149	0.629036
d__Bacteria;p__Firmicutes;c__Bacilli;o__Thermoactinomycetales;f__Thermoactinomycetaceae;g__uncultured	-0.453642874	0.514192913	-1.655600055	0.748314149	0.629036
d__Bacteria;p__Firmicutes;c__Clostridia;__;__;__	-0.453642874	0.514192913	-1.655600055	0.748314149	0.629036
d__Bacteria;p__Firmicutes;c__Clostridia;o__Caldicoprobacterales;f__Caldicoprobacteraceae;g__Caldicoprobacter	-0.453642874	0.514192913	-1.655600055	0.748314149	0.629036
d__Bacteria;p__Firmicutes;c__Clostridia;o__Clostridia;f__Gracilibacteraceae;g__Lutispora	-0.453642874	0.514192913	-1.655600055	0.748314149	0.629036
d__Bacteria;p__Firmicutes;c__Clostridia;o__Clostridia;f__Gracilibacteraceae;g__uncultured	-0.453642874	0.514192913	-1.655600055	0.748314149	0.629036
d__Bacteria;p__Firmicutes;c__Clostridia;o__Clostridia;f__Hungateiclostridiaceae;__	-0.791741953	0.203345709	-1.855275685	0.271791751	0.629036
d__Bacteria;p__Firmicutes;c__Clostridia;o__Clostridia;f__Hungateiclostridiaceae;g__Anaerobacterium	-0.453642874	0.514192913	-1.655600055	0.748314149	0.629036
d__Bacteria;p__Firmicutes;c__Clostridia;o__Clostridia;f__Hungateiclostridiaceae;g__Ruminiclostridium	-0.453642874	0.514192913	-1.655600055	0.748314149	0.629036
d__Bacteria;p__Firmicutes;c__Clostridia;o__Clostridia;f__Hungateiclostridiaceae;g__uncultured	-0.453642874	0.514192913	-1.655600055	0.748314149	0.629036
d__Bacteria;p__Firmicutes;c__Clostridia;o__Clostridiales;f__Caloramatoraceae;g__Fonticella	-0.453642874	0.514192913	-1.655600055	0.748314149	0.629036
d__Bacteria;p__Firmicutes;c__Clostridia;o__Clostridiales;f__Clostridiaceae;__	-0.453642874	0.514192913	-1.655600055	0.748314149	0.629036
d__Bacteria;p__Firmicutes;c__Clostridia;o__Clostridiales;f__Clostridiaceae;g__Clostridium_sensu_stricto_1	-1.038963093	0.053662554	-1.901531633	-0.176397032	0.548331308
d__Bacteria;p__Firmicutes;c__Clostridia;o__Clostridiales;f__Clostridiaceae;g__Clostridium_sensu_stricto_10	-0.453642874	0.514192913	-1.655600055	0.748314149	0.629036
d__Bacteria;p__Firmicutes;c__Clostridia;o__Clostridiales;f__Clostridiaceae;g__Clostridium_sensu_stricto_12	-0.639132175	0.346483546	-1.72140708	0.4431427	0.629036
d__Bacteria;p__Firmicutes;c__Clostridia;o__Clostridiales;f__Clostridiaceae;g__Clostridium_sensu_stricto_13	-1.655386139	0.000427049	-2.219173661	-1.091598634	0.111886888
d__Bacteria;p__Firmicutes;c__Clostridia;o__Clostridiales;f__Clostridiaceae;g__Clostridium_sensu_stricto_2	0.165193188	0.795971246	-0.977471596	1.307857594	0.854294647
d__Bacteria;p__Firmicutes;c__Clostridia;o__Clostridiales;f__Clostridiaceae;g__Clostridium_sensu_stricto_3	-0.707763836	0.339146326	-1.943915981	0.528388104	0.629036
d__Bacteria;p__Firmicutes;c__Clostridia;o__Clostridiales;f__Clostridiaceae;g__Clostridium_sensu_stricto_5	-0.453642874	0.514192913	-1.655600055	0.748314149	0.629036
d__Bacteria;p__Firmicutes;c__Clostridia;o__Clostridiales;f__Clostridiaceae;g__Clostridium_sensu_stricto_6	-0.707763836	0.339146326	-1.943915981	0.528388104	0.629036
d__Bacteria;p__Firmicutes;c__Clostridia;o__Clostridiales;f__Clostridiaceae;g__Clostridium_sensu_stricto_8	-0.453642874	0.514192913	-1.655600055	0.748314149	0.629036
d__Bacteria;p__Firmicutes;c__Clostridia;o__Clostridiales;f__Clostridiaceae;g__Clostridium_sensu_stricto_9	-0.955740218	0.082115854	-1.855941892	-0.055538569	0.548331308
d__Bacteria;p__Firmicutes;c__Clostridia;o__Clostridiales;f__Oxobacteraceae;g__Oxobacter	-0.453642874	0.514192913	-1.655600055	0.748314149	0.629036
d__Bacteria;p__Firmicutes;c__Clostridia;o__Lachnospirales;f__Lachnospiraceae;__	-0.453642874	0.514192913	-1.655600055	0.748314149	0.629036
d__Bacteria;p__Firmicutes;c__Clostridia;o__Lachnospirales;f__Lachnospiraceae;g__Anaerocolumna	0.588006033	0.432970113	-0.690875966	1.866887865	0.629036
d__Bacteria;p__Firmicutes;c__Clostridia;o__Lachnospirales;f__Lachnospiraceae;g__Epulopiscium	-0.453642874	0.514192913	-1.655600055	0.748314149	0.629036
d__Bacteria;p__Firmicutes;c__Clostridia;o__Lachnospirales;f__Lachnospiraceae;g__Herbinix	-0.431894161	0.549421293	-1.684768681	0.820980196	0.661831627
d__Bacteria;p__Firmicutes;c__Clostridia;o__Lachnospirales;f__Lachnospiraceae;g__Lachnoclostridium	-0.453642874	0.514192913	-1.655600055	0.748314149	0.629036
d__Bacteria;p__Firmicutes;c__Clostridia;o__Lachnospirales;f__Lachnospiraceae;g__Lachnotalea	-0.453642874	0.514192913	-1.655600055	0.748314149	0.629036
d__Bacteria;p__Firmicutes;c__Clostridia;o__Lachnospirales;f__Lachnospiraceae;g__Tyzzerella	-0.453642874	0.514192913	-1.655600055	0.748314149	0.629036
d__Bacteria;p__Firmicutes;c__Clostridia;o__Lachnospirales;f__Lachnospiraceae;g__uncultured	0.198867488	0.759237221	-0.960746233	1.358480937	0.828833966
d__Bacteria;p__Firmicutes;c__Clostridia;o__Oscillospirales;__;__	0.198867488	0.759237221	-0.960746233	1.358480937	0.828833966
d__Bacteria;p__Firmicutes;c__Clostridia;o__Oscillospirales;f__Ruminococcaceae;g__Candidatus_Soleaferrea	-0.453642874	0.514192913	-1.655600055	0.748314149	0.629036
d__Bacteria;p__Firmicutes;c__Clostridia;o__Oscillospirales;f__Ruminococcaceae;g__Ruminococcus	-0.453642874	0.514192913	-1.655600055	0.748314149	0.629036
d__Bacteria;p__Firmicutes;c__Clostridia;o__Peptostreptococcales.Tissierellales;f__Peptostreptococcaceae;__	-0.453642874	0.514192913	-1.655600055	0.748314149	0.629036
d__Bacteria;p__Firmicutes;c__Clostridia;o__Peptostreptococcales.Tissierellales;f__Peptostreptococcaceae;g__Clostridioides	-0.453642874	0.514192913	-1.655600055	0.748314149	0.629036
d__Bacteria;p__Firmicutes;c__Clostridia;o__Peptostreptococcales.Tissierellales;f__Peptostreptococcaceae;g__Paraclostridium	-0.95470897	0.065494943	-1.793876804	-0.115541159	0.548331308
d__Bacteria;p__Firmicutes;c__Clostridia;o__Peptostreptococcales.Tissierellales;f__Peptostreptococcaceae;g__Romboutsia	0.176840214	0.775511349	-0.9319939	1.285674298	0.841982033
d__Bacteria;p__Firmicutes;c__Clostridia;o__Peptostreptococcales.Tissierellales;f__Peptostreptococcaceae;g__Sporacetigenium	0.687776502	0.454076115	-0.885045769	2.260598567	0.629036
d__Bacteria;p__Firmicutes;c__Clostridia;o__Peptostreptococcales.Tissierellales;f__Peptostreptococcaceae;g__Terrisporobacter	-0.453642874	0.514192913	-1.655600055	0.748314149	0.629036
d__Bacteria;p__Firmicutes;c__Clostridia;o__Peptostreptococcales.Tissierellales;f__Peptostreptococcales.Tissierellales;g__Alkaliphilus	0.510511552	0.409320658	-0.576603809	1.597626882	0.629036
d__Bacteria;p__Firmicutes;c__Clostridia;o__Peptostreptococcales.Tissierellales;f__Peptostreptococcales.Tissierellales;g__Anaerosalibacter	-0.453642874	0.514192913	-1.655600055	0.748314149	0.629036
d__Bacteria;p__Firmicutes;c__Clostridia;o__Peptostreptococcales.Tissierellales;f__Peptostreptococcales.Tissierellales;g__Gottschalkia	-0.453642874	0.514192913	-1.655600055	0.748314149	0.629036
d__Bacteria;p__Firmicutes;c__Clostridia;o__Peptostreptococcales.Tissierellales;f__Peptostreptococcales.Tissierellales;g__Tepidimicrobium	-0.453642874	0.514192913	-1.655600055	0.748314149	0.629036
d__Bacteria;p__Firmicutes;c__Clostridia;o__Peptostreptococcales.Tissierellales;f__Peptostreptococcales.Tissierellales;g__Tissierella	0.376376763	0.548379814	-0.735847583	1.488601079	0.661590996
d__Bacteria;p__Firmicutes;c__Clostridia;o__Thermincolales;f__Thermincolaceae;g__Thermincola	-0.453642874	0.514192913	-1.655600055	0.748314149	0.629036
d__Bacteria;p__Firmicutes;c__Desulfitobacteriia;o__Desulfitobacteriales;f__Desulfitobacteriaceae;g__Desulfitobacterium	-0.453642874	0.514192913	-1.655600055	0.748314149	0.629036
d__Bacteria;p__Firmicutes;c__Desulfitobacteriia;o__Desulfitobacteriales;f__Desulfitobacteriaceae;g__Desulfosporosinus	-0.453642874	0.514192913	-1.655600055	0.748314149	0.629036
d__Bacteria;p__Firmicutes;c__Desulfitobacteriia;o__Desulfitobacteriales;f__Heliobacteriaceae;g__uncultured	-0.453642874	0.514192913	-1.655600055	0.748314149	0.629036
d__Bacteria;p__Firmicutes;c__Limnochordia;o__Limnochordales;f__Limnochordaceae;g__Limnochordaceae	-0.453642874	0.514192913	-1.655600055	0.748314149	0.629036
d__Bacteria;p__Firmicutes;c__Limnochordia;o__Limnochordia;f__Limnochordia;g__Hydrogenispora	-0.453642874	0.514192913	-1.655600055	0.748314149	0.629036
d__Bacteria;p__Firmicutes;c__Negativicutes;o__Veillonellales.Selenomonadales;f__Sporomusaceae;g__Anaerosinus	-0.453642874	0.514192913	-1.655600055	0.748314149	0.629036
d__Bacteria;p__Firmicutes;c__Negativicutes;o__Veillonellales.Selenomonadales;f__Sporomusaceae;g__Anaerospora	-0.453642874	0.514192913	-1.655600055	0.748314149	0.629036
d__Bacteria;p__Firmicutes;c__Negativicutes;o__Veillonellales.Selenomonadales;f__Sporomusaceae;g__Pelosinus	-0.453642874	0.514192913	-1.655600055	0.748314149	0.629036
d__Bacteria;p__Firmicutes;c__Negativicutes;o__Veillonellales.Selenomonadales;f__Sporomusaceae;g__Sporomusa	-0.453642874	0.514192913	-1.655600055	0.748314149	0.629036
d__Bacteria;p__Firmicutes;c__Negativicutes;o__Veillonellales.Selenomonadales;f__Sporomusaceae;g__uncultured	-0.453642874	0.514192913	-1.655600055	0.748314149	0.629036
d__Bacteria;p__Firmicutes;c__Sulfobacillia;o__Sulfobacillales;f__Sulfobacillaceae;g__uncultured	-0.453642874	0.514192913	-1.655600055	0.748314149	0.629036
d__Bacteria;p__Firmicutes;c__Symbiobacteriia;o__Symbiobacteriales;f__Symbiobacteraceae;g__Symbiobacterium	-0.453642874	0.514192913	-1.655600055	0.748314149	0.629036
d__Bacteria;p__Firmicutes;c__Symbiobacteriia;o__Symbiobacteriales;f__Symbiobacteraceae;g__uncultured	-0.453642874	0.514192913	-1.655600055	0.748314149	0.629036
d__Bacteria;p__Fusobacteriota;c__Fusobacteriia;o__Fusobacteriales;f__Leptotrichiaceae;g__uncultured	0.148263131	0.823688312	-1.040586755	1.337114046	0.871944799
d__Bacteria;p__GAL15;c__GAL15;o__GAL15;f__GAL15;g__GAL15	-0.870997788	0.134946403	-1.84836754	0.106362784	0.548331308
d__Bacteria;p__Gemmatimonadota;c__AKAU4049;o__AKAU4049;f__AKAU4049;g__AKAU4049	0.64605065	0.288242437	-0.408771862	1.700873134	0.629036
d__Bacteria;p__Gemmatimonadota;c__BD2.11_terrestrial_group;o__BD2.11_terrestrial_group;f__BD2.11_terrestrial_group;g__BD2.11_terrestrial_group	0.851079745	0.16800184	-0.194709199	1.896868971	0.58270581
d__Bacteria;p__Gemmatimonadota;c__Gemmatimonadetes;o__Gemmatimonadales;f__Gemmatimonadaceae;__	-0.724404879	0.295595983	-1.794423336	0.345613549	0.629036
d__Bacteria;p__Gemmatimonadota;c__Gemmatimonadetes;o__Gemmatimonadales;f__Gemmatimonadaceae;g__Gemmatimonas	-0.773997561	0.313036039	-2.045231825	0.497236538	0.629036
d__Bacteria;p__Gemmatimonadota;c__Gemmatimonadetes;o__Gemmatimonadales;f__Gemmatimonadaceae;g__Roseisolibacter	0.085766916	0.922493648	-1.482711192	1.65424482	0.939831507
d__Bacteria;p__Gemmatimonadota;c__Gemmatimonadetes;o__Gemmatimonadales;f__Gemmatimonadaceae;g__uncultured	-0.812321024	0.182581205	-1.84881212	0.224170043	0.611977942
d__Bacteria;p__Gemmatimonadota;c__Longimicrobia;o__Longimicrobiales;f__Longimicrobiaceae;g__Longimicrobiaceae	0.174535846	0.79898208	-0.98906907	1.338140731	0.854294647
d__Bacteria;p__Gemmatimonadota;c__Longimicrobia;o__Longimicrobiales;f__Longimicrobiaceae;g__Longimicrobium	-0.453642874	0.514192913	-1.655600055	0.748314149	0.629036
d__Bacteria;p__Gemmatimonadota;c__Longimicrobia;o__Longimicrobiales;f__Longimicrobiaceae;g__YC.ZSS.LKJ147	1.171511573	0.064651334	0.320214478	2.022808644	0.548331308
d__Bacteria;p__Gemmatimonadota;c__S0134_terrestrial_group;o__S0134_terrestrial_group;f__S0134_terrestrial_group;g__S0134_terrestrial_group	1.257454645	0.100714713	0.136904039	2.378005104	0.548331308
d__Bacteria;p__Halanaerobiaeota;c__Halanaerobiia;o__Halanaerobiales;f__Halanaerobiaceae;g__Halocella	-0.453642874	0.514192913	-1.655600055	0.748314149	0.629036
d__Bacteria;p__Hydrogenedentes;c__Hydrogenedentia;o__Hydrogenedentiales;f__Hydrogenedensaceae;g__Hydrogenedensaceae	-0.453642874	0.514192913	-1.655600055	0.748314149	0.629036
d__Bacteria;p__Latescibacterota;c__Latescibacteria;o__Latescibacterales;f__Latescibacteraceae;g__Latescibacteraceae	0.445953637	0.498298932	-0.689633393	1.581540518	0.629036
d__Bacteria;p__Latescibacterota;c__Latescibacterota;o__Latescibacterota;f__Latescibacterota;g__Latescibacterota	-0.132305017	0.699280822	-0.743523464	0.478913413	0.787037843
d__Bacteria;p__MBNT15;c__MBNT15;o__MBNT15;f__MBNT15;g__MBNT15	0.308196157	0.501112118	-0.502134916	1.118527208	0.629036
d__Bacteria;p__Methylomirabilota;c__Methylomirabilia;o__Rokubacteriales;f__Rokubacteriales;g__Rokubacteriales	0.561125695	0.410287777	-0.595896018	1.718147256	0.629036
d__Bacteria;p__Methylomirabilota;c__Methylomirabilia;o__Rokubacteriales;f__WX65;g__WX65	1.4673932	0.035304455	0.57841243	2.356373855	0.548331308
d__Bacteria;p__Myxococcota;__;__;__;__	-0.453642874	0.514192913	-1.655600055	0.748314149	0.629036
d__Bacteria;p__Myxococcota;c__Myxococcia;o__Myxococcales;__;__	-0.453642874	0.514192913	-1.655600055	0.748314149	0.629036
d__Bacteria;p__Myxococcota;c__Myxococcia;o__Myxococcales;f__27F.1492R;g__27F.1492R	-0.639733943	0.335206259	-1.746798468	0.467330437	0.629036
d__Bacteria;p__Myxococcota;c__Myxococcia;o__Myxococcales;f__Anaeromyxobacteraceae;g__Anaeromyxobacter	-0.873581811	0.312840207	-2.307710219	0.560546409	0.629036
d__Bacteria;p__Myxococcota;c__Myxococcia;o__Myxococcales;f__Myxococcaceae;__	-0.180981211	0.782221635	-1.351862098	0.989899643	0.84628521
d__Bacteria;p__Myxococcota;c__Myxococcia;o__Myxococcales;f__Myxococcaceae;g__Corallococcus	-0.653879044	0.259927336	-1.656066097	0.348307982	0.629036
d__Bacteria;p__Myxococcota;c__Myxococcia;o__Myxococcales;f__Myxococcaceae;g__Cystobacter	-0.639733943	0.335206259	-1.746798468	0.467330437	0.629036
d__Bacteria;p__Myxococcota;c__Myxococcia;o__Myxococcales;f__Myxococcaceae;g__KD3.10	-0.259254228	0.725238708	-1.561369965	1.042861338	0.809137863
d__Bacteria;p__Myxococcota;c__Myxococcia;o__Myxococcales;f__Myxococcaceae;g__Myxococcaceae	-0.453642874	0.514192913	-1.655600055	0.748314149	0.629036
d__Bacteria;p__Myxococcota;c__Myxococcia;o__Myxococcales;f__Myxococcaceae;g__Myxococcus	-0.639733943	0.335206259	-1.746798468	0.467330437	0.629036
d__Bacteria;p__Myxococcota;c__Myxococcia;o__Myxococcales;f__Myxococcaceae;g__P3OB.42	0.613223756	0.331228914	-0.486702245	1.713146046	0.629036
d__Bacteria;p__Myxococcota;c__Myxococcia;o__Myxococcales;f__Myxococcaceae;g__uncultured	0.305347096	0.619596688	-0.788805046	1.399494299	0.724168025
d__Bacteria;p__Myxococcota;c__Myxococcia;o__Myxococcales;f__Vulgatibacteraceae;g__Vulgatibacter	-0.664331341	0.1596408	-1.462883533	0.13422083	0.57165225
d__Bacteria;p__Myxococcota;c__Polyangia;__;__;__	-0.453642874	0.514192913	-1.655600055	0.748314149	0.629036
d__Bacteria;p__Myxococcota;c__Polyangia;o__Blfdi19;f__Blfdi19;g__Blfdi19	0.198867488	0.759237221	-0.960746233	1.358480937	0.828833966
d__Bacteria;p__Myxococcota;c__Polyangia;o__FFCH16767;f__FFCH16767;g__FFCH16767	-0.453642874	0.514192913	-1.655600055	0.748314149	0.629036
d__Bacteria;p__Myxococcota;c__Polyangia;o__Haliangiales;f__Haliangiaceae;g__Haliangium	0.467805535	0.432908715	-0.549499131	1.485110068	0.629036
d__Bacteria;p__Myxococcota;c__Polyangia;o__MSB.4B10;f__MSB.4B10;g__MSB.4B10	-0.453642874	0.514192913	-1.655600055	0.748314149	0.629036
d__Bacteria;p__Myxococcota;c__Polyangia;o__Nannocystales;f__Nannocystaceae;__	0.676641111	0.24982991	-0.336959253	1.690241448	0.629036
d__Bacteria;p__Myxococcota;c__Polyangia;o__Nannocystales;f__Nannocystaceae;g__Nannocystaceae	0.170021887	0.862488002	-1.574035625	1.914079171	0.894347718
d__Bacteria;p__Myxococcota;c__Polyangia;o__Nannocystales;f__Nannocystaceae;g__Nannocystis	-0.453642874	0.514192913	-1.655600055	0.748314149	0.629036
d__Bacteria;p__Myxococcota;c__Polyangia;o__Polyangiales;__;__	-0.453642874	0.514192913	-1.655600055	0.748314149	0.629036
d__Bacteria;p__Myxococcota;c__Polyangia;o__Polyangiales;f__Amb.16S.1034;g__Amb.16S.1034	-0.085879093	0.892218346	-1.215928193	1.044170297	0.915513864
d__Bacteria;p__Myxococcota;c__Polyangia;o__Polyangiales;f__BIrii41;g__BIrii41	0.700694891	0.266816787	-0.390026496	1.791416249	0.629036
d__Bacteria;p__Myxococcota;c__Polyangia;o__Polyangiales;f__Eel.36e1D6;g__Eel.36e1D6	0.198867488	0.759237221	-0.960746233	1.358480937	0.828833966
d__Bacteria;p__Myxococcota;c__Polyangia;o__Polyangiales;f__Phaselicystidaceae;g__Phaselicystis	-0.279554189	0.646180382	-1.348001378	0.78889286	0.744782985
d__Bacteria;p__Myxococcota;c__Polyangia;o__Polyangiales;f__Polyangiaceae;__	0.404657489	0.508135877	-0.662390264	1.471705269	0.629036
d__Bacteria;p__Myxococcota;c__Polyangia;o__Polyangiales;f__Polyangiaceae;g__Aetherobacter	0.031352276	0.958815602	-1.049405116	1.112109526	0.964336613
d__Bacteria;p__Myxococcota;c__Polyangia;o__Polyangiales;f__Polyangiaceae;g__Labilithrix	-0.453642874	0.514192913	-1.655600055	0.748314149	0.629036
d__Bacteria;p__Myxococcota;c__Polyangia;o__Polyangiales;f__Polyangiaceae;g__Minicystis	-0.453642874	0.514192913	-1.655600055	0.748314149	0.629036
d__Bacteria;p__Myxococcota;c__Polyangia;o__Polyangiales;f__Polyangiaceae;g__Pajaroellobacter	0.921298623	0.132769887	-0.105891888	1.948489106	0.548331308
d__Bacteria;p__Myxococcota;c__Polyangia;o__Polyangiales;f__Polyangiaceae;g__Polyangium	-0.453642874	0.514192913	-1.655600055	0.748314149	0.629036
d__Bacteria;p__Myxococcota;c__Polyangia;o__Polyangiales;f__Polyangiaceae;g__Sorangium	1.040052177	0.138562334	-0.026855961	2.106960177	0.548331308
d__Bacteria;p__Myxococcota;c__Polyangia;o__Polyangiales;f__Polyangiaceae;g__uncultured	0.48056002	0.544533839	-0.895739495	1.856859354	0.658163252
d__Bacteria;p__Myxococcota;c__Polyangia;o__Polyangiales;f__Sandaracinaceae;__	-0.453642874	0.514192913	-1.655600055	0.748314149	0.629036
d__Bacteria;p__Myxococcota;c__Polyangia;o__Polyangiales;f__Sandaracinaceae;g__Sandaracinus	0.438382522	0.600732091	-1.024867526	1.901632378	0.707378912
d__Bacteria;p__Myxococcota;c__Polyangia;o__Polyangiales;f__Sandaracinaceae;g__uncultured	0.783936864	0.211161141	-0.289143035	1.857016733	0.629036
d__Bacteria;p__Myxococcota;c__Polyangia;o__Polyangiales;f__uncultured;g__uncultured	-0.260928914	0.694925129	-1.43293444	0.91107646	0.784786137
d__Bacteria;p__Myxococcota;c__Polyangia;o__mle1.27;f__mle1.27;g__mle1.27	-0.862284182	0.274501674	-2.153249236	0.428680703	0.629036
d__Bacteria;p__Myxococcota;c__bacteriap25;o__bacteriap25;f__bacteriap25;g__bacteriap25	0.564265747	0.397866577	-0.496413055	1.62494452	0.629036
d__Bacteria;p__NB1.j;c__NB1.j;o__NB1.j;f__NB1.j;g__NB1.j	0.725849687	0.269968183	-0.34884734	1.800546574	0.629036
d__Bacteria;p__Nitrospirota;c__Leptospirillia;o__Leptospirillales;f__Leptospirillaceae;g__Leptospirillum	-0.453642874	0.514192913	-1.655600055	0.748314149	0.629036
d__Bacteria;p__Patescibacteria;__;__;__;__	-0.453642874	0.514192913	-1.655600055	0.748314149	0.629036
d__Bacteria;p__Patescibacteria;c__Berkelbacteria;o__Berkelbacteria;f__Berkelbacteria;g__Berkelbacteria	0.170021887	0.862488002	-1.574035625	1.914079171	0.894347718
d__Bacteria;p__Patescibacteria;c__Gracilibacteria;o__Absconditabacteriales_.SR1.;f__Absconditabacteriales_.SR1.;g__Absconditabacteriales_.SR1.	-0.453642874	0.514192913	-1.655600055	0.748314149	0.629036
d__Bacteria;p__Patescibacteria;c__Gracilibacteria;o__Candidatus_Abawacabacteria;f__Candidatus_Abawacabacteria;g__Candidatus_Abawacabacteria	-0.453642874	0.514192913	-1.655600055	0.748314149	0.629036
d__Bacteria;p__Patescibacteria;c__Gracilibacteria;o__Candidatus_Peregrinibacteria;f__Candidatus_Peregrinibacteria;g__Candidatus_Peregrinibacteria	-0.453642874	0.514192913	-1.655600055	0.748314149	0.629036
d__Bacteria;p__Patescibacteria;c__Microgenomatia;o__Candidatus_Woesebacteria;f__Candidatus_Woesebacteria;g__Candidatus_Woesebacteria	-0.453642874	0.514192913	-1.655600055	0.748314149	0.629036
d__Bacteria;p__Patescibacteria;c__Microgenomatia;o__Microgenomatia;f__Microgenomatia;g__Microgenomatia	0.198867488	0.759237221	-0.960746233	1.358480937	0.828833966
d__Bacteria;p__Patescibacteria;c__Parcubacteria;__;__;__	-0.453642874	0.514192913	-1.655600055	0.748314149	0.629036
d__Bacteria;p__Patescibacteria;c__Parcubacteria;o__Candidatus_Azambacteria;f__Candidatus_Azambacteria;g__Candidatus_Azambacteria	-0.453642874	0.514192913	-1.655600055	0.748314149	0.629036
d__Bacteria;p__Patescibacteria;c__Parcubacteria;o__Candidatus_Giovannonibacteria;f__Candidatus_Giovannonibacteria;g__Candidatus_Giovannonibacteria	-0.453642874	0.514192913	-1.655600055	0.748314149	0.629036
d__Bacteria;p__Patescibacteria;c__Parcubacteria;o__Candidatus_Jorgensenbacteria;f__Candidatus_Jorgensenbacteria;g__Candidatus_Jorgensenbacteria	-0.453642874	0.514192913	-1.655600055	0.748314149	0.629036
d__Bacteria;p__Patescibacteria;c__Parcubacteria;o__Parcubacteria;f__Parcubacteria;g__Parcubacteria	-0.453642874	0.514192913	-1.655600055	0.748314149	0.629036
d__Bacteria;p__Patescibacteria;c__Saccharimonadia;o__Saccharimonadales;f__Saccharimonadales;g__Saccharimonadales	-0.744262302	0.180095606	-1.68794383	0.199419199	0.606231889
d__Bacteria;p__Patescibacteria;c__Saccharimonadia;o__Saccharimonadales;f__WWH38;g__WWH38	-0.453642874	0.514192913	-1.655600055	0.748314149	0.629036
d__Bacteria;p__Patescibacteria;c__uncultured;o__uncultured;f__uncultured;g__uncultured	0.198867488	0.759237221	-0.960746233	1.358480937	0.828833966
d__Bacteria;p__Planctomycetota;__;__;__;__	-0.453642874	0.514192913	-1.655600055	0.748314149	0.629036
d__Bacteria;p__Planctomycetota;c__BD7.11;o__BD7.11;f__BD7.11;g__BD7.11	0.426961798	0.48997709	-0.666239572	1.520163137	0.629036
d__Bacteria;p__Planctomycetota;c__OM190;o__OM190;f__OM190;g__OM190	1.202211201	0.035294126	0.521319889	1.883102494	0.548331308
d__Bacteria;p__Planctomycetota;c__Phycisphaerae;__;__;__	-0.453642874	0.514192913	-1.655600055	0.748314149	0.629036
d__Bacteria;p__Planctomycetota;c__Phycisphaerae;o__C86;f__C86;g__C86	-0.453642874	0.514192913	-1.655600055	0.748314149	0.629036
d__Bacteria;p__Planctomycetota;c__Phycisphaerae;o__CCM11a;f__CCM11a;g__CCM11a	0.584443313	0.493869408	-0.887584412	2.056470845	0.629036
d__Bacteria;p__Planctomycetota;c__Phycisphaerae;o__Phycisphaerales;f__Phycisphaeraceae;g__AKYG587	0.607222429	0.148593599	-0.100757984	1.315191802	0.548331308
d__Bacteria;p__Planctomycetota;c__Phycisphaerae;o__Phycisphaerales;f__Phycisphaeraceae;g__CL500.3	-0.453642874	0.514192913	-1.655600055	0.748314149	0.629036
d__Bacteria;p__Planctomycetota;c__Phycisphaerae;o__Phycisphaerales;f__Phycisphaeraceae;g__SM1A02	1.323891469	0.004528837	0.673978231	1.973804689	0.348530249
d__Bacteria;p__Planctomycetota;c__Phycisphaerae;o__Phycisphaerales;f__Phycisphaeraceae;g__Urania.1B.19_marine_sediment_group	-0.277847162	0.667816067	-1.432076814	0.876382459	0.763209221
d__Bacteria;p__Planctomycetota;c__Phycisphaerae;o__Phycisphaerales;f__Phycisphaeraceae;g__uncultured	0.198867488	0.759237221	-0.960746233	1.358480937	0.828833966
d__Bacteria;p__Planctomycetota;c__Phycisphaerae;o__Pla1_lineage;f__Pla1_lineage;g__Pla1_lineage	0.234380097	0.665532817	-0.732131028	1.200891196	0.762549262
d__Bacteria;p__Planctomycetota;c__Phycisphaerae;o__S.70;f__S.70;g__S.70	0.518535175	0.360861369	-0.43423493	1.471305155	0.629036
d__Bacteria;p__Planctomycetota;c__Phycisphaerae;o__Tepidisphaerales;f__CPla.3_termite_group;g__CPla.3_termite_group	-0.774107829	0.351181737	-2.164718095	0.616502253	0.629036
d__Bacteria;p__Planctomycetota;c__Phycisphaerae;o__Tepidisphaerales;f__WD2101_soil_group;g__WD2101_soil_group	-0.627272047	0.177707643	-1.35462937	0.100085181	0.600582582
d__Bacteria;p__Planctomycetota;c__Phycisphaerae;o__mle1.8;f__mle1.8;g__mle1.8	0.054769357	0.941966026	-1.284222645	1.393761183	0.952876829
d__Bacteria;p__Planctomycetota;c__Pla3_lineage;o__Pla3_lineage;f__Pla3_lineage;g__Pla3_lineage	0.767343054	0.217885602	-0.299987044	1.834673123	0.629036
d__Bacteria;p__Planctomycetota;c__Pla4_lineage;o__Pla4_lineage;f__Pla4_lineage;g__Pla4_lineage	1.121620218	0.053006016	0.193184424	2.05005807	0.548331308
d__Bacteria;p__Planctomycetota;c__Planctomycetes;o__Gemmatales;f__Gemmataceae;__	0.456679899	0.478662969	-0.681876523	1.595236289	0.629036
d__Bacteria;p__Planctomycetota;c__Planctomycetes;o__Gemmatales;f__Gemmataceae;g__Fimbriiglobus	0.511243158	0.343454895	-0.430907363	1.453384226	0.629036
d__Bacteria;p__Planctomycetota;c__Planctomycetes;o__Gemmatales;f__Gemmataceae;g__Gemmata	-1.040332216	0.030048502	-1.785448726	-0.295215726	0.548331308
d__Bacteria;p__Planctomycetota;c__Planctomycetes;o__Gemmatales;f__Gemmataceae;g__Gemmataceae	-0.962456826	0.161531527	-2.025554266	0.100640475	0.57319991
d__Bacteria;p__Planctomycetota;c__Planctomycetes;o__Gemmatales;f__Gemmataceae;g__Telmatocola	-0.453642874	0.514192913	-1.655600055	0.748314149	0.629036
d__Bacteria;p__Planctomycetota;c__Planctomycetes;o__Gemmatales;f__Gemmataceae;g__Tuwongella	0.444495771	0.487734198	-0.68757753	1.576569041	0.629036
d__Bacteria;p__Planctomycetota;c__Planctomycetes;o__Gemmatales;f__Gemmataceae;g__Zavarzinella	-0.230606887	0.713153887	-1.3502479	0.889018188	0.79848854
d__Bacteria;p__Planctomycetota;c__Planctomycetes;o__Gemmatales;f__Gemmataceae;g__uncultured	-0.651662081	0.256589315	-1.642943863	0.339619673	0.629036
d__Bacteria;p__Planctomycetota;c__Planctomycetes;o__Isosphaerales;f__Isosphaeraceae;__	-1.084405405	0.050802606	-1.971571913	-0.197238921	0.548331308
d__Bacteria;p__Planctomycetota;c__Planctomycetes;o__Isosphaerales;f__Isosphaeraceae;g__Aquisphaera	-1.297224832	0.012421332	-2.064656191	-0.529793495	0.548331308
d__Bacteria;p__Planctomycetota;c__Planctomycetes;o__Isosphaerales;f__Isosphaeraceae;g__Candidatus_Nostocoida	-0.453642874	0.514192913	-1.655600055	0.748314149	0.629036
d__Bacteria;p__Planctomycetota;c__Planctomycetes;o__Isosphaerales;f__Isosphaeraceae;g__Isosphaera	-0.687637341	0.221106656	-1.651414387	0.276139678	0.629036
d__Bacteria;p__Planctomycetota;c__Planctomycetes;o__Isosphaerales;f__Isosphaeraceae;g__Paludisphaera	-0.930843904	0.103889374	-1.879011653	0.017323819	0.548331308
d__Bacteria;p__Planctomycetota;c__Planctomycetes;o__Isosphaerales;f__Isosphaeraceae;g__Singulisphaera	-1.140200022	0.098490501	-2.080260077	-0.200139992	0.548331308
d__Bacteria;p__Planctomycetota;c__Planctomycetes;o__Isosphaerales;f__Isosphaeraceae;g__Tundrisphaera	0.247006836	0.760716513	-1.187819945	1.68183343	0.82987256
d__Bacteria;p__Planctomycetota;c__Planctomycetes;o__Isosphaerales;f__Isosphaeraceae;g__uncultured	-1.155376968	0.029955653	-1.98228558	-0.328468379	0.548331308
d__Bacteria;p__Planctomycetota;c__Planctomycetes;o__Pirellulales;f__Pirellulaceae;__	1.357388302	0.03410207	0.573227092	2.141549491	0.548331308
d__Bacteria;p__Planctomycetota;c__Planctomycetes;o__Pirellulales;f__Pirellulaceae;g__Blastopirellula	-0.453642874	0.514192913	-1.655600055	0.748314149	0.629036
d__Bacteria;p__Planctomycetota;c__Planctomycetes;o__Pirellulales;f__Pirellulaceae;g__Bythopirellula	-0.453642874	0.514192913	-1.655600055	0.748314149	0.629036
d__Bacteria;p__Planctomycetota;c__Planctomycetes;o__Pirellulales;f__Pirellulaceae;g__Pir4_lineage	1.169713749	0.06970794	0.268999544	2.070427837	0.548331308
d__Bacteria;p__Planctomycetota;c__Planctomycetes;o__Pirellulales;f__Pirellulaceae;g__Pirellula	0.241652998	0.646236635	-0.696209918	1.179515888	0.744782985
d__Bacteria;p__Planctomycetota;c__Planctomycetes;o__Pirellulales;f__Pirellulaceae;g__Rhodopirellula	-0.453642874	0.514192913	-1.655600055	0.748314149	0.629036
d__Bacteria;p__Planctomycetota;c__Planctomycetes;o__Pirellulales;f__Pirellulaceae;g__uncultured	1.172985606	0.015966958	0.619239851	1.726731289	0.548331308
d__Bacteria;p__Planctomycetota;c__Planctomycetes;o__Planctomycetales;__;__	-0.453642874	0.514192913	-1.655600055	0.748314149	0.629036
d__Bacteria;p__Planctomycetota;c__Planctomycetes;o__Planctomycetales;f__Gimesiaceae;g__uncultured	-0.453642874	0.514192913	-1.655600055	0.748314149	0.629036
d__Bacteria;p__Planctomycetota;c__Planctomycetes;o__Planctomycetales;f__Rubinisphaeraceae;g__Planctomicrobium	0.170021887	0.862488002	-1.574035625	1.914079171	0.894347718
d__Bacteria;p__Planctomycetota;c__Planctomycetes;o__Planctomycetales;f__Rubinisphaeraceae;g__SH.PL14	0.43437387	0.494889431	-0.690855803	1.559603513	0.629036
d__Bacteria;p__Planctomycetota;c__Planctomycetes;o__Planctomycetales;f__Schlesneriaceae;g__Planctopirus	-0.453642874	0.514192913	-1.655600055	0.748314149	0.629036
d__Bacteria;p__Planctomycetota;c__Planctomycetes;o__Planctomycetales;f__Schlesneriaceae;g__Schlesneria	-0.453642874	0.514192913	-1.655600055	0.748314149	0.629036
d__Bacteria;p__Planctomycetota;c__Planctomycetes;o__Planctomycetales;f__uncultured;g__uncultured	-0.414857118	0.466030927	-1.325849179	0.496134919	0.629036
d__Bacteria;p__Planctomycetota;c__Planctomycetes;o__uncultured;f__uncultured;g__uncultured	0.936502776	0.219411603	-0.282785509	2.155790902	0.629036
d__Bacteria;p__Planctomycetota;c__vadinHA49;o__vadinHA49;f__vadinHA49;g__vadinHA49	-0.453642874	0.514192913	-1.655600055	0.748314149	0.629036
d__Bacteria;p__Proteobacteria;__;__;__;__	0.427472758	0.497059253	-0.685312745	1.540255828	0.629036
d__Bacteria;p__Proteobacteria;c__Alphaproteobacteria;__;__;__	-0.350582857	0.67185829	-1.805887853	1.104721949	0.766445016
d__Bacteria;p__Proteobacteria;c__Alphaproteobacteria;o__Acetobacterales;f__Acetobacteraceae;__	-1.37473172	0.04448273	-2.275170805	-0.474292753	0.548331308
d__Bacteria;p__Proteobacteria;c__Alphaproteobacteria;o__Acetobacterales;f__Acetobacteraceae;g__Acetobacteraceae	-0.453642874	0.514192913	-1.655600055	0.748314149	0.629036
d__Bacteria;p__Proteobacteria;c__Alphaproteobacteria;o__Acetobacterales;f__Acetobacteraceae;g__Acidicaldus	-0.729550865	0.303202001	-1.810839346	0.351737587	0.629036
d__Bacteria;p__Proteobacteria;c__Alphaproteobacteria;o__Acetobacterales;f__Acetobacteraceae;g__Acidiphilium	-1.075642618	0.08765639	-1.981190496	-0.170094859	0.548331308
d__Bacteria;p__Proteobacteria;c__Alphaproteobacteria;o__Acetobacterales;f__Acetobacteraceae;g__Acidisoma	-0.272655771	0.673816585	-1.427705664	0.882394091	0.767564979
d__Bacteria;p__Proteobacteria;c__Alphaproteobacteria;o__Acetobacterales;f__Acetobacteraceae;g__Acidisphaera	-0.453642874	0.514192913	-1.655600055	0.748314149	0.629036
d__Bacteria;p__Proteobacteria;c__Alphaproteobacteria;o__Acetobacterales;f__Acetobacteraceae;g__Belnapia	-0.453642874	0.514192913	-1.655600055	0.748314149	0.629036
d__Bacteria;p__Proteobacteria;c__Alphaproteobacteria;o__Acetobacterales;f__Acetobacteraceae;g__Craurococcus.Caldovatus	-0.453642874	0.514192913	-1.655600055	0.748314149	0.629036
d__Bacteria;p__Proteobacteria;c__Alphaproteobacteria;o__Acetobacterales;f__Acetobacteraceae;g__Rhodopila	-0.453642874	0.514192913	-1.655600055	0.748314149	0.629036
d__Bacteria;p__Proteobacteria;c__Alphaproteobacteria;o__Acetobacterales;f__Acetobacteraceae;g__Rhodovastum	0.50857798	0.420600757	-0.601974489	1.619130418	0.629036
d__Bacteria;p__Proteobacteria;c__Alphaproteobacteria;o__Acetobacterales;f__Acetobacteraceae;g__Roseomonas	-0.453642874	0.514192913	-1.655600055	0.748314149	0.629036
d__Bacteria;p__Proteobacteria;c__Alphaproteobacteria;o__Acetobacterales;f__Acetobacteraceae;g__uncultured	-1.433071189	0.015422719	-2.102601746	-0.763540719	0.548331308
d__Bacteria;p__Proteobacteria;c__Alphaproteobacteria;o__Azospirillales;f__Azospirillaceae;g__Skermanella	1.063105115	0.225595716	-0.343744705	2.469954751	0.629036
d__Bacteria;p__Proteobacteria;c__Alphaproteobacteria;o__Azospirillales;f__Azospirillaceae;g__uncultured	-0.453642874	0.514192913	-1.655600055	0.748314149	0.629036
d__Bacteria;p__Proteobacteria;c__Alphaproteobacteria;o__Azospirillales;f__Inquilinaceae;g__Inquilinus	-0.025396354	0.969071443	-1.199336964	1.148544224	0.973501178
d__Bacteria;p__Proteobacteria;c__Alphaproteobacteria;o__Azospirillales;f__uncultured;g__uncultured	-0.080005479	0.909019846	-1.329286663	1.169276118	0.930324999
d__Bacteria;p__Proteobacteria;c__Alphaproteobacteria;o__Caulobacterales;f__Caulobacteraceae;__	-0.918425212	0.32795565	-2.480935206	0.644084578	0.629036
d__Bacteria;p__Proteobacteria;c__Alphaproteobacteria;o__Caulobacterales;f__Caulobacteraceae;g__Asticcacaulis	-0.453642874	0.514192913	-1.655600055	0.748314149	0.629036
d__Bacteria;p__Proteobacteria;c__Alphaproteobacteria;o__Caulobacterales;f__Caulobacteraceae;g__Brevundimonas	0.64069433	0.406925224	-0.670034025	1.951422513	0.629036
d__Bacteria;p__Proteobacteria;c__Alphaproteobacteria;o__Caulobacterales;f__Caulobacteraceae;g__Caulobacter	0.908367293	0.124742247	-0.08044958	1.897184139	0.548331308
d__Bacteria;p__Proteobacteria;c__Alphaproteobacteria;o__Caulobacterales;f__Caulobacteraceae;g__Phenylobacterium	-0.253062139	0.680074268	-1.347573598	0.841449291	0.772620159
d__Bacteria;p__Proteobacteria;c__Alphaproteobacteria;o__Caulobacterales;f__Caulobacteraceae;g__uncultured	0.051295762	0.936268036	-1.098294413	1.200885905	0.948333346
d__Bacteria;p__Proteobacteria;c__Alphaproteobacteria;o__Caulobacterales;f__Hyphomonadaceae;g__Hirschia	1.494060774	0.053569458	0.44959152	2.538529892	0.548331308
d__Bacteria;p__Proteobacteria;c__Alphaproteobacteria;o__Caulobacterales;f__Hyphomonadaceae;g__SWB02	0.982190497	0.093871042	0.166977849	1.797403124	0.548331308
d__Bacteria;p__Proteobacteria;c__Alphaproteobacteria;o__Defluviicoccales;f__uncultured;g__uncultured	-1.302221901	0.018874787	-2.142262766	-0.462178738	0.548331308
d__Bacteria;p__Proteobacteria;c__Alphaproteobacteria;o__Dongiales;f__Dongiaceae;g__Dongia	0.860619114	0.162721283	-0.182421039	1.903659238	0.576121299
d__Bacteria;p__Proteobacteria;c__Alphaproteobacteria;o__Elsterales;__;__	-0.87337184	0.341770168	-2.40816661	0.661422729	0.629036
d__Bacteria;p__Proteobacteria;c__Alphaproteobacteria;o__Elsterales;f__Elsteraceae;g__uncultured	-0.628378073	0.324423624	-1.738669975	0.481901685	0.629036
d__Bacteria;p__Proteobacteria;c__Alphaproteobacteria;o__Elsterales;f__URHD0088;g__URHD0088	-0.869521187	0.120515796	-1.803888464	0.064846064	0.548331308
d__Bacteria;p__Proteobacteria;c__Alphaproteobacteria;o__Elsterales;f__uncultured;g__uncultured	-1.24056753	0.057329462	-2.140389435	-0.340746019	0.548331308
d__Bacteria;p__Proteobacteria;c__Alphaproteobacteria;o__Holosporales;f__Holosporaceae;g__uncultured	0.48056002	0.544533839	-0.895739495	1.856859354	0.658163252
d__Bacteria;p__Proteobacteria;c__Alphaproteobacteria;o__Kiloniellales;f__Fodinicurvataceae;g__uncultured	-0.453642874	0.514192913	-1.655600055	0.748314149	0.629036
d__Bacteria;p__Proteobacteria;c__Alphaproteobacteria;o__Micavibrionales;f__Micavibrionaceae;g__uncultured	-0.453642874	0.514192913	-1.655600055	0.748314149	0.629036
d__Bacteria;p__Proteobacteria;c__Alphaproteobacteria;o__Micavibrionales;f__uncultured;g__uncultured	-0.453642874	0.514192913	-1.655600055	0.748314149	0.629036
d__Bacteria;p__Proteobacteria;c__Alphaproteobacteria;o__Micropepsales;f__Micropepsaceae;__	-0.453642874	0.514192913	-1.655600055	0.748314149	0.629036
d__Bacteria;p__Proteobacteria;c__Alphaproteobacteria;o__Micropepsales;f__Micropepsaceae;g__Micropepsis	0.47381157	0.457961935	-0.652214663	1.599827603	0.629036
d__Bacteria;p__Proteobacteria;c__Alphaproteobacteria;o__Micropepsales;f__Micropepsaceae;g__uncultured	-1.311633987	0.018901696	-2.157902126	-0.465365872	0.548331308
d__Bacteria;p__Proteobacteria;c__Alphaproteobacteria;o__NRL2;f__NRL2;g__NRL2	-0.453642874	0.514192913	-1.655600055	0.748314149	0.629036
d__Bacteria;p__Proteobacteria;c__Alphaproteobacteria;o__Paracaedibacterales;f__Paracaedibacteraceae;g__Candidatus_Paracaedibacter	-0.453642874	0.514192913	-1.655600055	0.748314149	0.629036
d__Bacteria;p__Proteobacteria;c__Alphaproteobacteria;o__Paracaedibacterales;f__Paracaedibacteraceae;g__uncultured	-0.453642874	0.514192913	-1.655600055	0.748314149	0.629036
d__Bacteria;p__Proteobacteria;c__Alphaproteobacteria;o__Parvibaculales;f__Parvibaculaceae;g__uncultured	-0.453642874	0.514192913	-1.655600055	0.748314149	0.629036
d__Bacteria;p__Proteobacteria;c__Alphaproteobacteria;o__Reyranellales;f__Reyranellaceae;g__Reyranella	-0.344132936	0.627500905	-1.586314199	0.898048165	0.730689943
d__Bacteria;p__Proteobacteria;c__Alphaproteobacteria;o__Reyranellales;f__Reyranellaceae;g__uncultured	1.544198274	0.001694726	0.899002957	2.189393573	0.204931461
d__Bacteria;p__Proteobacteria;c__Alphaproteobacteria;o__Rhizobiales;__;__	0.347197007	0.484512503	-0.507406285	1.201800187	0.629036
d__Bacteria;p__Proteobacteria;c__Alphaproteobacteria;o__Rhizobiales;f__A0839;g__A0839	0.622879726	0.283275883	-0.382921262	1.628669087	0.629036
d__Bacteria;p__Proteobacteria;c__Alphaproteobacteria;o__Rhizobiales;f__Amb.16S.1323;g__Amb.16S.1323	-0.957667833	0.17767483	-2.068030982	0.15269517	0.600582582
d__Bacteria;p__Proteobacteria;c__Alphaproteobacteria;o__Rhizobiales;f__Beijerinckiaceae;__	0.040771821	0.950432194	-1.134651165	1.216194774	0.958972663
d__Bacteria;p__Proteobacteria;c__Alphaproteobacteria;o__Rhizobiales;f__Beijerinckiaceae;g__1174.901.12	-0.453642874	0.514192913	-1.655600055	0.748314149	0.629036
d__Bacteria;p__Proteobacteria;c__Alphaproteobacteria;o__Rhizobiales;f__Beijerinckiaceae;g__Bosea	0.915146274	0.082227917	0.052805494	1.77748703	0.548331308
d__Bacteria;p__Proteobacteria;c__Alphaproteobacteria;o__Rhizobiales;f__Beijerinckiaceae;g__FFCH5858	0.426760229	0.530423801	-0.751606745	1.605127049	0.644379427
d__Bacteria;p__Proteobacteria;c__Alphaproteobacteria;o__Rhizobiales;f__Beijerinckiaceae;g__Methylobacterium.Methylorubrum	-1.053253229	0.022176456	-1.756930546	-0.349573576	0.548331308
d__Bacteria;p__Proteobacteria;c__Alphaproteobacteria;o__Rhizobiales;f__Beijerinckiaceae;g__Methylocapsa	-0.453642874	0.514192913	-1.655600055	0.748314149	0.629036
d__Bacteria;p__Proteobacteria;c__Alphaproteobacteria;o__Rhizobiales;f__Beijerinckiaceae;g__Methylovirgula	-0.453642874	0.514192913	-1.655600055	0.748314149	0.629036
d__Bacteria;p__Proteobacteria;c__Alphaproteobacteria;o__Rhizobiales;f__Beijerinckiaceae;g__Microvirga	0.374318718	0.561803129	-0.770794172	1.519431576	0.671163709
d__Bacteria;p__Proteobacteria;c__Alphaproteobacteria;o__Rhizobiales;f__Beijerinckiaceae;g__Neo.b11	-0.71880731	0.250505544	-1.797230336	0.359615685	0.629036
d__Bacteria;p__Proteobacteria;c__Alphaproteobacteria;o__Rhizobiales;f__Beijerinckiaceae;g__Psychroglaciecola	-0.427340511	0.482918729	-1.475120863	0.620439704	0.629036
d__Bacteria;p__Proteobacteria;c__Alphaproteobacteria;o__Rhizobiales;f__Beijerinckiaceae;g__Rhodoblastus	-0.453642874	0.514192913	-1.655600055	0.748314149	0.629036
d__Bacteria;p__Proteobacteria;c__Alphaproteobacteria;o__Rhizobiales;f__Beijerinckiaceae;g__Roseiarcus	-1.324127394	0.073231615	-2.363052102	-0.285202823	0.548331308
d__Bacteria;p__Proteobacteria;c__Alphaproteobacteria;o__Rhizobiales;f__Beijerinckiaceae;g__alphaI_cluster	-0.453642874	0.514192913	-1.655600055	0.748314149	0.629036
d__Bacteria;p__Proteobacteria;c__Alphaproteobacteria;o__Rhizobiales;f__Beijerinckiaceae;g__uncultured	-0.453642874	0.514192913	-1.655600055	0.748314149	0.629036
d__Bacteria;p__Proteobacteria;c__Alphaproteobacteria;o__Rhizobiales;f__D05.2;g__D05.2	-0.453642874	0.514192913	-1.655600055	0.748314149	0.629036
d__Bacteria;p__Proteobacteria;c__Alphaproteobacteria;o__Rhizobiales;f__Devosiaceae;__	-0.453642874	0.514192913	-1.655600055	0.748314149	0.629036
d__Bacteria;p__Proteobacteria;c__Alphaproteobacteria;o__Rhizobiales;f__Devosiaceae;g__Arsenicitalea	-0.453642874	0.514192913	-1.655600055	0.748314149	0.629036
d__Bacteria;p__Proteobacteria;c__Alphaproteobacteria;o__Rhizobiales;f__Devosiaceae;g__Devosia	-0.245002627	0.717767519	-1.402351321	0.912346036	0.803082234
d__Bacteria;p__Proteobacteria;c__Alphaproteobacteria;o__Rhizobiales;f__Devosiaceae;g__uncultured	-0.453642874	0.514192913	-1.655600055	0.748314149	0.629036
d__Bacteria;p__Proteobacteria;c__Alphaproteobacteria;o__Rhizobiales;f__Hyphomicrobiaceae;__	-0.943740278	0.122758049	-1.964617603	0.077135391	0.548331308
d__Bacteria;p__Proteobacteria;c__Alphaproteobacteria;o__Rhizobiales;f__Hyphomicrobiaceae;g__Filomicrobium	-0.453642874	0.514192913	-1.655600055	0.748314149	0.629036
d__Bacteria;p__Proteobacteria;c__Alphaproteobacteria;o__Rhizobiales;f__Hyphomicrobiaceae;g__Hyphomicrobium	-0.712236435	0.332437064	-1.936785085	0.512312055	0.629036
d__Bacteria;p__Proteobacteria;c__Alphaproteobacteria;o__Rhizobiales;f__Hyphomicrobiaceae;g__Pedomicrobium	0.800054129	0.239627421	-0.226107918	1.826216147	0.629036
d__Bacteria;p__Proteobacteria;c__Alphaproteobacteria;o__Rhizobiales;f__Hyphomicrobiaceae;g__uncultured	0.810831318	0.175217253	-0.204206593	1.825866715	0.598261387
d__Bacteria;p__Proteobacteria;c__Alphaproteobacteria;o__Rhizobiales;f__KF.JG30.B3;g__KF.JG30.B3	1.508901665	0.003881117	0.787837235	2.229959393	0.321111328
d__Bacteria;p__Proteobacteria;c__Alphaproteobacteria;o__Rhizobiales;f__Kaistiaceae;g__Kaistia	-0.453642874	0.514192913	-1.655600055	0.748314149	0.629036
d__Bacteria;p__Proteobacteria;c__Alphaproteobacteria;o__Rhizobiales;f__Labraceae;g__Labrys	0.65602809	0.302121816	-0.44833755	1.760396374	0.629036
d__Bacteria;p__Proteobacteria;c__Alphaproteobacteria;o__Rhizobiales;f__Methyloligellaceae;__	-0.71249476	0.368760389	-2.045970225	0.620980531	0.629036
d__Bacteria;p__Proteobacteria;c__Alphaproteobacteria;o__Rhizobiales;f__Methyloligellaceae;g__Methyloligellaceae	-1.184925777	0.091583825	-2.200288082	-0.169563605	0.548331308
d__Bacteria;p__Proteobacteria;c__Alphaproteobacteria;o__Rhizobiales;f__Methyloligellaceae;g__uncultured	0.966286036	0.111255063	-0.042143589	1.974715633	0.548331308
d__Bacteria;p__Proteobacteria;c__Alphaproteobacteria;o__Rhizobiales;f__Rhizobiaceae;__	1.374686194	0.055804231	0.399492184	2.349880076	0.548331308
d__Bacteria;p__Proteobacteria;c__Alphaproteobacteria;o__Rhizobiales;f__Rhizobiaceae;g__Aliihoeflea	-0.453642874	0.514192913	-1.655600055	0.748314149	0.629036
d__Bacteria;p__Proteobacteria;c__Alphaproteobacteria;o__Rhizobiales;f__Rhizobiaceae;g__Allorhizobium.Neorhizobium.Pararhizobium.Rhizobium	0.758654376	0.280759077	-0.394614509	1.91192311	0.629036
d__Bacteria;p__Proteobacteria;c__Alphaproteobacteria;o__Rhizobiales;f__Rhizobiaceae;g__Aminobacter	-0.453642874	0.514192913	-1.655600055	0.748314149	0.629036
d__Bacteria;p__Proteobacteria;c__Alphaproteobacteria;o__Rhizobiales;f__Rhizobiaceae;g__Aureimonas	-0.453642874	0.514192913	-1.655600055	0.748314149	0.629036
d__Bacteria;p__Proteobacteria;c__Alphaproteobacteria;o__Rhizobiales;f__Rhizobiaceae;g__Ensifer	-0.453642874	0.514192913	-1.655600055	0.748314149	0.629036
d__Bacteria;p__Proteobacteria;c__Alphaproteobacteria;o__Rhizobiales;f__Rhizobiaceae;g__Mesorhizobium	1.141645983	0.123075563	0.032248352	2.25104347	0.548331308
d__Bacteria;p__Proteobacteria;c__Alphaproteobacteria;o__Rhizobiales;f__Rhizobiaceae;g__Ochrobactrum	-0.453642874	0.514192913	-1.655600055	0.748314149	0.629036
d__Bacteria;p__Proteobacteria;c__Alphaproteobacteria;o__Rhizobiales;f__Rhizobiaceae;g__Phyllobacterium	0.679934531	0.183879086	-0.190485429	1.550354468	0.612410853
d__Bacteria;p__Proteobacteria;c__Alphaproteobacteria;o__Rhizobiales;f__Rhizobiaceae;g__Pseudochrobactrum	-0.453642874	0.514192913	-1.655600055	0.748314149	0.629036
d__Bacteria;p__Proteobacteria;c__Alphaproteobacteria;o__Rhizobiales;f__Rhizobiaceae;g__Shinella	-0.453642874	0.514192913	-1.655600055	0.748314149	0.629036
d__Bacteria;p__Proteobacteria;c__Alphaproteobacteria;o__Rhizobiales;f__Rhizobiaceae;g__uncultured	-0.453642874	0.514192913	-1.655600055	0.748314149	0.629036
d__Bacteria;p__Proteobacteria;c__Alphaproteobacteria;o__Rhizobiales;f__Rhizobiales_Incertae_Sedis;g__Alsobacter	-0.653879044	0.259927336	-1.656066097	0.348307982	0.629036
d__Bacteria;p__Proteobacteria;c__Alphaproteobacteria;o__Rhizobiales;f__Rhizobiales_Incertae_Sedis;g__Bauldia	-0.085635001	0.869208727	-1.017028579	0.845758552	0.900321665
d__Bacteria;p__Proteobacteria;c__Alphaproteobacteria;o__Rhizobiales;f__Rhizobiales_Incertae_Sedis;g__Nordella	0.414739212	0.549015449	-0.71569566	1.545174054	0.661831627
d__Bacteria;p__Proteobacteria;c__Alphaproteobacteria;o__Rhizobiales;f__Rhizobiales_Incertae_Sedis;g__Phreatobacter	-0.453642874	0.514192913	-1.655600055	0.748314149	0.629036
d__Bacteria;p__Proteobacteria;c__Alphaproteobacteria;o__Rhizobiales;f__Rhizobiales_Incertae_Sedis;g__uncultured	0.913127432	0.103872746	-0.016823895	1.843066977	0.548331308
d__Bacteria;p__Proteobacteria;c__Alphaproteobacteria;o__Rhizobiales;f__Rhodomicrobiaceae;g__Rhodomicrobium	0.34744137	0.678609645	-1.127772061	1.822654609	0.771906195
d__Bacteria;p__Proteobacteria;c__Alphaproteobacteria;o__Rhizobiales;f__Xanthobacteraceae;__	0.668192361	0.290346917	-0.42739987	1.763767411	0.629036
d__Bacteria;p__Proteobacteria;c__Alphaproteobacteria;o__Rhizobiales;f__Xanthobacteraceae;g__Afipia	0.398169616	0.520904745	-0.700240089	1.496579291	0.635762623
d__Bacteria;p__Proteobacteria;c__Alphaproteobacteria;o__Rhizobiales;f__Xanthobacteraceae;g__Pseudolabrys	-1.493620896	0.016318751	-2.203366654	-0.78387523	0.548331308
d__Bacteria;p__Proteobacteria;c__Alphaproteobacteria;o__Rhizobiales;f__Xanthobacteraceae;g__Pseudorhodoplanes	-0.453642874	0.514192913	-1.655600055	0.748314149	0.629036
d__Bacteria;p__Proteobacteria;c__Alphaproteobacteria;o__Rhizobiales;f__Xanthobacteraceae;g__Rhodoplanes	-0.633897241	0.313814594	-1.728307331	0.46049572	0.629036
d__Bacteria;p__Proteobacteria;c__Alphaproteobacteria;o__Rhizobiales;f__Xanthobacteraceae;g__Rhodopseudomonas	-0.414937996	0.511770172	-1.534218396	0.704328437	0.629036
d__Bacteria;p__Proteobacteria;c__Alphaproteobacteria;o__Rhizobiales;f__Xanthobacteraceae;g__Xanthobacteraceae	-0.870997788	0.134946403	-1.84836754	0.106362784	0.548331308
d__Bacteria;p__Proteobacteria;c__Alphaproteobacteria;o__Rhizobiales;f__Xanthobacteraceae;g__uncultured	0.471786963	0.360802107	-0.397478623	1.341052802	0.629036
d__Bacteria;p__Proteobacteria;c__Alphaproteobacteria;o__Rhizobiales;f__uncultured;g__uncultured	0.80234314	0.132900713	-0.092108402	1.696783876	0.548331308
d__Bacteria;p__Proteobacteria;c__Alphaproteobacteria;o__Rhodobacterales;f__Rhodobacteraceae;__	1.315912592	0.103277077	0.130838273	2.500986757	0.548331308
d__Bacteria;p__Proteobacteria;c__Alphaproteobacteria;o__Rhodobacterales;f__Rhodobacteraceae;g__Amaricoccus	0.123868549	0.839011006	-0.967638218	1.215375287	0.882224282
d__Bacteria;p__Proteobacteria;c__Alphaproteobacteria;o__Rhodobacterales;f__Rhodobacteraceae;g__Limibaculum	0.44641319	0.424466687	-0.536860797	1.429687151	0.629036
d__Bacteria;p__Proteobacteria;c__Alphaproteobacteria;o__Rhodobacterales;f__Rhodobacteraceae;g__Paracoccus	0.404657489	0.508135877	-0.662390264	1.471705269	0.629036
d__Bacteria;p__Proteobacteria;c__Alphaproteobacteria;o__Rhodobacterales;f__Rhodobacteraceae;g__Rubellimicrobium	-0.453642874	0.514192913	-1.655600055	0.748314149	0.629036
d__Bacteria;p__Proteobacteria;c__Alphaproteobacteria;o__Rhodobacterales;f__Rhodobacteraceae;g__uncultured	-0.453642874	0.514192913	-1.655600055	0.748314149	0.629036
d__Bacteria;p__Proteobacteria;c__Alphaproteobacteria;o__Rhodospirillales;f__Magnetospiraceae;g__uncultured	-0.453642874	0.514192913	-1.655600055	0.748314149	0.629036
d__Bacteria;p__Proteobacteria;c__Alphaproteobacteria;o__Rhodospirillales;f__Magnetospirillaceae;g__Telmatospirillum	-0.453642874	0.514192913	-1.655600055	0.748314149	0.629036
d__Bacteria;p__Proteobacteria;c__Alphaproteobacteria;o__Rhodospirillales;f__Rhodospirillaceae;g__uncultured	-0.52628234	0.403516335	-1.63265005	0.580085339	0.629036
d__Bacteria;p__Proteobacteria;c__Alphaproteobacteria;o__Rhodospirillales;f__uncultured;g__uncultured	-0.639733943	0.335206259	-1.746798468	0.467330437	0.629036
d__Bacteria;p__Proteobacteria;c__Alphaproteobacteria;o__Rickettsiales;f__AB1;g__AB1	-0.791741953	0.203345709	-1.855275685	0.271791751	0.629036
d__Bacteria;p__Proteobacteria;c__Alphaproteobacteria;o__Rickettsiales;f__Candidatus_Hepatincola;g__Candidatus_Hepatincola	0.44641319	0.424466687	-0.536860797	1.429687151	0.629036
d__Bacteria;p__Proteobacteria;c__Alphaproteobacteria;o__Rickettsiales;f__Rickettsiaceae;g__Rickettsia	-0.453642874	0.514192913	-1.655600055	0.748314149	0.629036
d__Bacteria;p__Proteobacteria;c__Alphaproteobacteria;o__Rickettsiales;f__SM2D12;g__SM2D12	-0.846875084	0.149113179	-1.836075181	0.142324986	0.548825976
d__Bacteria;p__Proteobacteria;c__Alphaproteobacteria;o__Sneathiellales;f__Sneathiellaceae;g__uncultured	-0.453642874	0.514192913	-1.655600055	0.748314149	0.629036
d__Bacteria;p__Proteobacteria;c__Alphaproteobacteria;o__Sphingomonadales;f__Sphingomonadaceae;__	0.117218657	0.853609323	-1.020102986	1.254540352	0.894347718
d__Bacteria;p__Proteobacteria;c__Alphaproteobacteria;o__Sphingomonadales;f__Sphingomonadaceae;g__Altererythrobacter	0.328179275	0.596154337	-0.75308162	1.409440028	0.704098135
d__Bacteria;p__Proteobacteria;c__Alphaproteobacteria;o__Sphingomonadales;f__Sphingomonadaceae;g__Blastomonas	-0.453642874	0.514192913	-1.655600055	0.748314149	0.629036
d__Bacteria;p__Proteobacteria;c__Alphaproteobacteria;o__Sphingomonadales;f__Sphingomonadaceae;g__DSSF69	-0.453642874	0.514192913	-1.655600055	0.748314149	0.629036
d__Bacteria;p__Proteobacteria;c__Alphaproteobacteria;o__Sphingomonadales;f__Sphingomonadaceae;g__Ellin6055	1.74536068	0.004655938	1.16626092	2.324460364	0.348530249
d__Bacteria;p__Proteobacteria;c__Alphaproteobacteria;o__Sphingomonadales;f__Sphingomonadaceae;g__Novosphingobium	0.520421141	0.399635369	-0.526262558	1.567104704	0.629036
d__Bacteria;p__Proteobacteria;c__Alphaproteobacteria;o__Sphingomonadales;f__Sphingomonadaceae;g__Parablastomonas	-0.453642874	0.514192913	-1.655600055	0.748314149	0.629036
d__Bacteria;p__Proteobacteria;c__Alphaproteobacteria;o__Sphingomonadales;f__Sphingomonadaceae;g__Plot4.2H12	-0.734928414	0.187815286	-1.685096711	0.215239858	0.616978016
d__Bacteria;p__Proteobacteria;c__Alphaproteobacteria;o__Sphingomonadales;f__Sphingomonadaceae;g__Porphyrobacter	-1.089350752	0.108902157	-2.092749902	-0.085951733	0.548331308
d__Bacteria;p__Proteobacteria;c__Alphaproteobacteria;o__Sphingomonadales;f__Sphingomonadaceae;g__Qipengyuania	-0.453642874	0.514192913	-1.655600055	0.748314149	0.629036
d__Bacteria;p__Proteobacteria;c__Alphaproteobacteria;o__Sphingomonadales;f__Sphingomonadaceae;g__Rhizorhapis	-0.453642874	0.514192913	-1.655600055	0.748314149	0.629036
d__Bacteria;p__Proteobacteria;c__Alphaproteobacteria;o__Sphingomonadales;f__Sphingomonadaceae;g__Sphingobium	1.108922795	0.06191316	0.150214987	2.067630465	0.548331308
d__Bacteria;p__Proteobacteria;c__Alphaproteobacteria;o__Sphingomonadales;f__Sphingomonadaceae;g__Sphingomonas	-0.019656475	0.971925272	-1.020648867	0.981338367	0.975026501
d__Bacteria;p__Proteobacteria;c__Alphaproteobacteria;o__Sphingomonadales;f__Sphingomonadaceae;g__Sphingopyxis	-0.453642874	0.514192913	-1.655600055	0.748314149	0.629036
d__Bacteria;p__Proteobacteria;c__Alphaproteobacteria;o__Thalassobaculales;f__uncultured;g__uncultured	-0.453642874	0.514192913	-1.655600055	0.748314149	0.629036
d__Bacteria;p__Proteobacteria;c__Alphaproteobacteria;o__Tistrellales;f__Geminicoccaceae;__	-0.826848221	0.161448081	-1.825567561	0.171871092	0.57319991
d__Bacteria;p__Proteobacteria;c__Alphaproteobacteria;o__Tistrellales;f__Geminicoccaceae;g__Arboricoccus	0.028737362	0.970320362	-1.346290374	1.403764918	0.974038065
d__Bacteria;p__Proteobacteria;c__Alphaproteobacteria;o__Tistrellales;f__Geminicoccaceae;g__Candidatus_Alysiosphaera	-0.973405584	0.249639717	-2.343578936	0.396767589	0.629036
d__Bacteria;p__Proteobacteria;c__Alphaproteobacteria;o__Tistrellales;f__Geminicoccaceae;g__Geminicoccus	-0.453642874	0.514192913	-1.655600055	0.748314149	0.629036
d__Bacteria;p__Proteobacteria;c__Alphaproteobacteria;o__Tistrellales;f__Geminicoccaceae;g__uncultured	1.605569709	0.001065579	0.980724779	2.230416056	0.167508959
d__Bacteria;p__Proteobacteria;c__Alphaproteobacteria;o__uncultured;f__uncultured;g__uncultured	0.085115496	0.915382319	-1.340022441	1.510253247	0.93440325
d__Bacteria;p__Proteobacteria;c__Gammaproteobacteria;__;__;__	-0.549315876	0.440566841	-1.765919649	0.667287737	0.629036
d__Bacteria;p__Proteobacteria;c__Gammaproteobacteria;o__Acidiferrobacterales;f__Acidiferrobacteraceae;__	0.174535846	0.79898208	-0.98906907	1.338140731	0.854294647
d__Bacteria;p__Proteobacteria;c__Gammaproteobacteria;o__Acidiferrobacterales;f__Acidiferrobacteraceae;g__Sulfurifustis	-0.463978509	0.506562659	-1.571670672	0.643713622	0.629036
d__Bacteria;p__Proteobacteria;c__Gammaproteobacteria;o__Acidithiobacillales;f__Acidithiobacillaceae;g__KCM.B.112	-0.453642874	0.514192913	-1.655600055	0.748314149	0.629036
d__Bacteria;p__Proteobacteria;c__Gammaproteobacteria;o__Aeromonadales;f__Aeromonadaceae;g__Aeromonas	-0.453642874	0.514192913	-1.655600055	0.748314149	0.629036
d__Bacteria;p__Proteobacteria;c__Gammaproteobacteria;o__Burkholderiales;__;__	0.16711661	0.76980748	-0.853930117	1.18816331	0.8374653
d__Bacteria;p__Proteobacteria;c__Gammaproteobacteria;o__Burkholderiales;f__A21b;g__A21b	-0.42956989	0.498906326	-1.525085181	0.665945258	0.629036
d__Bacteria;p__Proteobacteria;c__Gammaproteobacteria;o__Burkholderiales;f__Alcaligenaceae;__	-0.453642874	0.514192913	-1.655600055	0.748314149	0.629036
d__Bacteria;p__Proteobacteria;c__Gammaproteobacteria;o__Burkholderiales;f__Alcaligenaceae;g__Achromobacter	1.141324276	0.120646122	0.042042972	2.240605438	0.548331308
d__Bacteria;p__Proteobacteria;c__Gammaproteobacteria;o__Burkholderiales;f__Alcaligenaceae;g__Advenella	-0.453642874	0.514192913	-1.655600055	0.748314149	0.629036
d__Bacteria;p__Proteobacteria;c__Gammaproteobacteria;o__Burkholderiales;f__Alcaligenaceae;g__Bordetella	-0.453642874	0.514192913	-1.655600055	0.748314149	0.629036
d__Bacteria;p__Proteobacteria;c__Gammaproteobacteria;o__Burkholderiales;f__Alcaligenaceae;g__Candidimonas	-0.014006167	0.981460255	-1.094274987	1.066262623	0.983823228
d__Bacteria;p__Proteobacteria;c__Gammaproteobacteria;o__Burkholderiales;f__Alcaligenaceae;g__Castellaniella	-0.609528644	0.322119746	-1.681641148	0.462583831	0.629036
d__Bacteria;p__Proteobacteria;c__Gammaproteobacteria;o__Burkholderiales;f__Alcaligenaceae;g__Paralcaligenes	0.198867488	0.759237221	-0.960746233	1.358480937	0.828833966
d__Bacteria;p__Proteobacteria;c__Gammaproteobacteria;o__Burkholderiales;f__Alcaligenaceae;g__Verticiella	-0.453642874	0.514192913	-1.655600055	0.748314149	0.629036
d__Bacteria;p__Proteobacteria;c__Gammaproteobacteria;o__Burkholderiales;f__B1.7BS;g__B1.7BS	0.780880033	0.410422473	-0.82977282	2.391532675	0.629036
d__Bacteria;p__Proteobacteria;c__Gammaproteobacteria;o__Burkholderiales;f__Burkholderiaceae;g__Burkholderia.Caballeronia.Paraburkholderia	-0.314007052	0.690805799	-1.704203489	1.076189202	0.78181909
d__Bacteria;p__Proteobacteria;c__Gammaproteobacteria;o__Burkholderiales;f__Burkholderiaceae;g__Candidatus_Glomeribacter	-0.453642874	0.514192913	-1.655600055	0.748314149	0.629036
d__Bacteria;p__Proteobacteria;c__Gammaproteobacteria;o__Burkholderiales;f__Burkholderiaceae;g__Cupriavidus	0.086254331	0.885908966	-0.990566571	1.163075205	0.910228036
d__Bacteria;p__Proteobacteria;c__Gammaproteobacteria;o__Burkholderiales;f__Burkholderiaceae;g__Lautropia	-0.453642874	0.514192913	-1.655600055	0.748314149	0.629036
d__Bacteria;p__Proteobacteria;c__Gammaproteobacteria;o__Burkholderiales;f__Burkholderiaceae;g__Mycoavidus	-0.653879044	0.259927336	-1.656066097	0.348307982	0.629036
d__Bacteria;p__Proteobacteria;c__Gammaproteobacteria;o__Burkholderiales;f__Burkholderiaceae;g__Pandoraea	-0.453642874	0.514192913	-1.655600055	0.748314149	0.629036
d__Bacteria;p__Proteobacteria;c__Gammaproteobacteria;o__Burkholderiales;f__Burkholderiaceae;g__Ralstonia	-0.453642874	0.514192913	-1.655600055	0.748314149	0.629036
d__Bacteria;p__Proteobacteria;c__Gammaproteobacteria;o__Burkholderiales;f__Burkholderiaceae;g__uncultured	-0.453642874	0.514192913	-1.655600055	0.748314149	0.629036
d__Bacteria;p__Proteobacteria;c__Gammaproteobacteria;o__Burkholderiales;f__Chitinimonadaceae;g__Chitinimonas	-0.453642874	0.514192913	-1.655600055	0.748314149	0.629036
d__Bacteria;p__Proteobacteria;c__Gammaproteobacteria;o__Burkholderiales;f__Chromobacteriaceae;__	-0.453642874	0.514192913	-1.655600055	0.748314149	0.629036
d__Bacteria;p__Proteobacteria;c__Gammaproteobacteria;o__Burkholderiales;f__Chromobacteriaceae;g__Crenobacter	-0.453642874	0.514192913	-1.655600055	0.748314149	0.629036
d__Bacteria;p__Proteobacteria;c__Gammaproteobacteria;o__Burkholderiales;f__Comamonadaceae;__	1.326866107	0.077986137	0.260221519	2.393510557	0.548331308
d__Bacteria;p__Proteobacteria;c__Gammaproteobacteria;o__Burkholderiales;f__Comamonadaceae;g__Caenimonas	-0.453642874	0.514192913	-1.655600055	0.748314149	0.629036
d__Bacteria;p__Proteobacteria;c__Gammaproteobacteria;o__Burkholderiales;f__Comamonadaceae;g__Hydrogenophaga	-0.453642874	0.514192913	-1.655600055	0.748314149	0.629036
d__Bacteria;p__Proteobacteria;c__Gammaproteobacteria;o__Burkholderiales;f__Comamonadaceae;g__Polaromonas	-0.227199804	0.721705903	-1.319591718	0.865192081	0.806914423
d__Bacteria;p__Proteobacteria;c__Gammaproteobacteria;o__Burkholderiales;f__Comamonadaceae;g__Ramlibacter	-0.973496581	0.178035295	-2.103404069	0.15641076	0.600582582
d__Bacteria;p__Proteobacteria;c__Gammaproteobacteria;o__Burkholderiales;f__Comamonadaceae;g__Rhizobacter	0.616726931	0.428823074	-0.711553051	1.94500674	0.629036
d__Bacteria;p__Proteobacteria;c__Gammaproteobacteria;o__Burkholderiales;f__Comamonadaceae;g__Rhodoferax	-0.453642874	0.514192913	-1.655600055	0.748314149	0.629036
d__Bacteria;p__Proteobacteria;c__Gammaproteobacteria;o__Burkholderiales;f__Comamonadaceae;g__Variovorax	0.812372584	0.157722446	-0.158671337	1.78341005	0.568669004
d__Bacteria;p__Proteobacteria;c__Gammaproteobacteria;o__Burkholderiales;f__Comamonadaceae;g__uncultured	-0.453642874	0.514192913	-1.655600055	0.748314149	0.629036
d__Bacteria;p__Proteobacteria;c__Gammaproteobacteria;o__Burkholderiales;f__Gallionellaceae;__	-0.453642874	0.514192913	-1.655600055	0.748314149	0.629036
d__Bacteria;p__Proteobacteria;c__Gammaproteobacteria;o__Burkholderiales;f__Methylophilaceae;__	-0.277847162	0.667816067	-1.432076814	0.876382459	0.763209221
d__Bacteria;p__Proteobacteria;c__Gammaproteobacteria;o__Burkholderiales;f__Methylophilaceae;g__Methylophilus	-0.453642874	0.514192913	-1.655600055	0.748314149	0.629036
d__Bacteria;p__Proteobacteria;c__Gammaproteobacteria;o__Burkholderiales;f__Methylophilaceae;g__Methylotenera	0.656389786	0.296534372	-0.43524262	1.748024159	0.629036
d__Bacteria;p__Proteobacteria;c__Gammaproteobacteria;o__Burkholderiales;f__Methylophilaceae;g__uncultured	0.44641319	0.424466687	-0.536860797	1.429687151	0.629036
d__Bacteria;p__Proteobacteria;c__Gammaproteobacteria;o__Burkholderiales;f__Neisseriaceae;g__uncultured	-0.453642874	0.514192913	-1.655600055	0.748314149	0.629036
d__Bacteria;p__Proteobacteria;c__Gammaproteobacteria;o__Burkholderiales;f__Nitrosomonadaceae;g__966.1	-0.453642874	0.514192913	-1.655600055	0.748314149	0.629036
d__Bacteria;p__Proteobacteria;c__Gammaproteobacteria;o__Burkholderiales;f__Nitrosomonadaceae;g__Ellin6067	0.729326667	0.351296176	-0.58118861	2.039841772	0.629036
d__Bacteria;p__Proteobacteria;c__Gammaproteobacteria;o__Burkholderiales;f__Nitrosomonadaceae;g__GOUTA6	-0.405471257	0.523062552	-1.504190981	0.693248324	0.637900956
d__Bacteria;p__Proteobacteria;c__Gammaproteobacteria;o__Burkholderiales;f__Nitrosomonadaceae;g__IS.44	0.495799896	0.430651293	-0.611493037	1.603095826	0.629036
d__Bacteria;p__Proteobacteria;c__Gammaproteobacteria;o__Burkholderiales;f__Nitrosomonadaceae;g__MND1	-0.441907263	0.444089028	-1.428694448	0.544879793	0.629036
d__Bacteria;p__Proteobacteria;c__Gammaproteobacteria;o__Burkholderiales;f__Nitrosomonadaceae;g__mle1.7	0.141258893	0.708754986	-0.533812725	0.816330492	0.794128894
d__Bacteria;p__Proteobacteria;c__Gammaproteobacteria;o__Burkholderiales;f__Nitrosomonadaceae;g__oc32	-0.453642874	0.514192913	-1.655600055	0.748314149	0.629036
d__Bacteria;p__Proteobacteria;c__Gammaproteobacteria;o__Burkholderiales;f__Nitrosomonadaceae;g__uncultured	-0.453642874	0.514192913	-1.655600055	0.748314149	0.629036
d__Bacteria;p__Proteobacteria;c__Gammaproteobacteria;o__Burkholderiales;f__Oxalobacteraceae;__	-0.419736496	0.499489382	-1.491723226	0.652250093	0.629036
d__Bacteria;p__Proteobacteria;c__Gammaproteobacteria;o__Burkholderiales;f__Oxalobacteraceae;g__Collimonas	-0.453642874	0.514192913	-1.655600055	0.748314149	0.629036
d__Bacteria;p__Proteobacteria;c__Gammaproteobacteria;o__Burkholderiales;f__Oxalobacteraceae;g__Duganella	0.671238886	0.267692078	-0.375684246	1.718161988	0.629036
d__Bacteria;p__Proteobacteria;c__Gammaproteobacteria;o__Burkholderiales;f__Oxalobacteraceae;g__Herbaspirillum	-0.453642874	0.514192913	-1.655600055	0.748314149	0.629036
d__Bacteria;p__Proteobacteria;c__Gammaproteobacteria;o__Burkholderiales;f__Oxalobacteraceae;g__Herminiimonas	0.47381157	0.457961935	-0.652214663	1.599827603	0.629036
d__Bacteria;p__Proteobacteria;c__Gammaproteobacteria;o__Burkholderiales;f__Oxalobacteraceae;g__Janthinobacterium	-0.453642874	0.514192913	-1.655600055	0.748314149	0.629036
d__Bacteria;p__Proteobacteria;c__Gammaproteobacteria;o__Burkholderiales;f__Oxalobacteraceae;g__Massilia	0.812211084	0.176767749	-0.208402923	1.832814346	0.600170413
d__Bacteria;p__Proteobacteria;c__Gammaproteobacteria;o__Burkholderiales;f__Oxalobacteraceae;g__Noviherbaspirillum	0.174535846	0.79898208	-0.98906907	1.338140731	0.854294647
d__Bacteria;p__Proteobacteria;c__Gammaproteobacteria;o__Burkholderiales;f__Oxalobacteraceae;g__Undibacterium	-0.453642874	0.514192913	-1.655600055	0.748314149	0.629036
d__Bacteria;p__Proteobacteria;c__Gammaproteobacteria;o__Burkholderiales;f__Oxalobacteraceae;g__uncultured	-0.453642874	0.514192913	-1.655600055	0.748314149	0.629036
d__Bacteria;p__Proteobacteria;c__Gammaproteobacteria;o__Burkholderiales;f__Rhodocyclaceae;__	0.174535846	0.79898208	-0.98906907	1.338140731	0.854294647
d__Bacteria;p__Proteobacteria;c__Gammaproteobacteria;o__Burkholderiales;f__Rhodocyclaceae;g__Azoarcus	-0.453642874	0.514192913	-1.655600055	0.748314149	0.629036
d__Bacteria;p__Proteobacteria;c__Gammaproteobacteria;o__Burkholderiales;f__Rhodocyclaceae;g__Azospira	-0.453642874	0.514192913	-1.655600055	0.748314149	0.629036
d__Bacteria;p__Proteobacteria;c__Gammaproteobacteria;o__Burkholderiales;f__Rhodocyclaceae;g__Azovibrio	-0.453642874	0.514192913	-1.655600055	0.748314149	0.629036
d__Bacteria;p__Proteobacteria;c__Gammaproteobacteria;o__Burkholderiales;f__Rhodocyclaceae;g__Dechloromonas	-0.453642874	0.514192913	-1.655600055	0.748314149	0.629036
d__Bacteria;p__Proteobacteria;c__Gammaproteobacteria;o__Burkholderiales;f__Rhodocyclaceae;g__Uliginosibacterium	-0.453642874	0.514192913	-1.655600055	0.748314149	0.629036
d__Bacteria;p__Proteobacteria;c__Gammaproteobacteria;o__Burkholderiales;f__Rhodocyclaceae;g__uncultured	-0.453642874	0.514192913	-1.655600055	0.748314149	0.629036
d__Bacteria;p__Proteobacteria;c__Gammaproteobacteria;o__Burkholderiales;f__SC.I.84;g__SC.I.84	-0.80941735	0.204159014	-1.820859315	0.202024483	0.629036
d__Bacteria;p__Proteobacteria;c__Gammaproteobacteria;o__Burkholderiales;f__Sutterellaceae;g__AAP99	-0.453642874	0.514192913	-1.655600055	0.748314149	0.629036
d__Bacteria;p__Proteobacteria;c__Gammaproteobacteria;o__Burkholderiales;f__Sutterellaceae;g__uncultured	1.186971068	0.127148606	0.016521361	2.357420623	0.548331308
d__Bacteria;p__Proteobacteria;c__Gammaproteobacteria;o__Burkholderiales;f__TRA3.20;g__TRA3.20	1.403263766	0.017026928	0.727857424	2.078670019	0.548331308
d__Bacteria;p__Proteobacteria;c__Gammaproteobacteria;o__Burkholderiales;f__uncultured;g__uncultured	-0.87337184	0.341770168	-2.40816661	0.661422729	0.629036
d__Bacteria;p__Proteobacteria;c__Gammaproteobacteria;o__CCD24;f__CCD24;g__CCD24	0.327309142	0.635994537	-0.884918925	1.53953705	0.736760068
d__Bacteria;p__Proteobacteria;c__Gammaproteobacteria;o__CCM19a;f__CCM19a;g__CCM19a	-0.453642874	0.514192913	-1.655600055	0.748314149	0.629036
d__Bacteria;p__Proteobacteria;c__Gammaproteobacteria;o__Cellvibrionales;f__Cellvibrionaceae;g__Cellvibrio	-0.453642874	0.514192913	-1.655600055	0.748314149	0.629036
d__Bacteria;p__Proteobacteria;c__Gammaproteobacteria;o__Cellvibrionales;f__Halieaceae;__	-0.453642874	0.514192913	-1.655600055	0.748314149	0.629036
d__Bacteria;p__Proteobacteria;c__Gammaproteobacteria;o__Cellvibrionales;f__Halieaceae;g__OM60.NOR5._clade	-0.453642874	0.514192913	-1.655600055	0.748314149	0.629036
d__Bacteria;p__Proteobacteria;c__Gammaproteobacteria;o__Cellvibrionales;f__Spongiibacteraceae;g__BD1.7_clade	-0.453642874	0.514192913	-1.655600055	0.748314149	0.629036
d__Bacteria;p__Proteobacteria;c__Gammaproteobacteria;o__Coxiellales;f__Coxiellaceae;g__Coxiella	0.90428303	0.258548482	-0.397318169	2.205884059	0.629036
d__Bacteria;p__Proteobacteria;c__Gammaproteobacteria;o__Diplorickettsiales;f__Diplorickettsiaceae;__	-0.453642874	0.514192913	-1.655600055	0.748314149	0.629036
d__Bacteria;p__Proteobacteria;c__Gammaproteobacteria;o__Diplorickettsiales;f__Diplorickettsiaceae;g__Aquicella	0.896908129	0.166409938	-0.108678359	1.902494485	0.581325382
d__Bacteria;p__Proteobacteria;c__Gammaproteobacteria;o__Diplorickettsiales;f__Diplorickettsiaceae;g__Rickettsiella	1.759108426	1.36E-05	1.377630623	2.140586218	0.010711687
d__Bacteria;p__Proteobacteria;c__Gammaproteobacteria;o__Diplorickettsiales;f__Diplorickettsiaceae;g__uncultured	-0.437358295	0.471908389	-1.51018168	0.635455545	0.629036
d__Bacteria;p__Proteobacteria;c__Gammaproteobacteria;o__EC3;f__EC3;g__EC3	0.170021887	0.862488002	-1.574035625	1.914079171	0.894347718
d__Bacteria;p__Proteobacteria;c__Gammaproteobacteria;o__EPR3968.O8a.Bc78;f__EPR3968.O8a.Bc78;g__EPR3968.O8a.Bc78	-0.453642874	0.514192913	-1.655600055	0.748314149	0.629036
d__Bacteria;p__Proteobacteria;c__Gammaproteobacteria;o__EV818SWSAP88;f__EV818SWSAP88;g__EV818SWSAP88	-0.453642874	0.514192913	-1.655600055	0.748314149	0.629036
d__Bacteria;p__Proteobacteria;c__Gammaproteobacteria;o__Enterobacterales;__;__	-0.453642874	0.514192913	-1.655600055	0.748314149	0.629036
d__Bacteria;p__Proteobacteria;c__Gammaproteobacteria;o__Enterobacterales;f__Enterobacteriaceae;__	0.47381157	0.457961935	-0.652214663	1.599827603	0.629036
d__Bacteria;p__Proteobacteria;c__Gammaproteobacteria;o__Enterobacterales;f__Erwiniaceae;g__Pantoea	-0.453642874	0.514192913	-1.655600055	0.748314149	0.629036
d__Bacteria;p__Proteobacteria;c__Gammaproteobacteria;o__Enterobacterales;f__Morganellaceae;g__endosymbionts	-0.453642874	0.514192913	-1.655600055	0.748314149	0.629036
d__Bacteria;p__Proteobacteria;c__Gammaproteobacteria;o__Enterobacterales;f__Yersiniaceae;__	-0.453642874	0.514192913	-1.655600055	0.748314149	0.629036
d__Bacteria;p__Proteobacteria;c__Gammaproteobacteria;o__Ga0077536;f__Ga0077536;g__Ga0077536	-0.453642874	0.514192913	-1.655600055	0.748314149	0.629036
d__Bacteria;p__Proteobacteria;c__Gammaproteobacteria;o__Gammaproteobacteria;f__Gammaproteobacteria;g__Gammaproteobacteria	-0.791741953	0.203345709	-1.855275685	0.271791751	0.629036
d__Bacteria;p__Proteobacteria;c__Gammaproteobacteria;o__Gammaproteobacteria_Incertae_Sedis;f__Unknown_Family;__	-0.453642874	0.514192913	-1.655600055	0.748314149	0.629036
d__Bacteria;p__Proteobacteria;c__Gammaproteobacteria;o__Gammaproteobacteria_Incertae_Sedis;f__Unknown_Family;g__Acidibacter	-0.173439481	0.83669323	-1.66714678	1.320267623	0.880698794
d__Bacteria;p__Proteobacteria;c__Gammaproteobacteria;o__Gammaproteobacteria_Incertae_Sedis;f__Unknown_Family;g__Candidatus_Berkiella	0.444495771	0.487734198	-0.68757753	1.576569041	0.629036
d__Bacteria;p__Proteobacteria;c__Gammaproteobacteria;o__Gammaproteobacteria_Incertae_Sedis;f__Unknown_Family;g__Candidatus_Ovatusbacter	0.327348945	0.610887147	-0.817116371	1.471814229	0.717723913
d__Bacteria;p__Proteobacteria;c__Gammaproteobacteria;o__Gammaproteobacteria_Incertae_Sedis;f__Unknown_Family;g__Unknown_Family	-0.453642874	0.514192913	-1.655600055	0.748314149	0.629036
d__Bacteria;p__Proteobacteria;c__Gammaproteobacteria;o__Gammaproteobacteria_Incertae_Sedis;f__Unknown_Family;g__uncultured	-0.453642874	0.514192913	-1.655600055	0.748314149	0.629036
d__Bacteria;p__Proteobacteria;c__Gammaproteobacteria;o__JG36.GS.52;f__JG36.GS.52;g__JG36.GS.52	-0.453642874	0.514192913	-1.655600055	0.748314149	0.629036
d__Bacteria;p__Proteobacteria;c__Gammaproteobacteria;o__JG36.TzT.191;f__JG36.TzT.191;g__JG36.TzT.191	-1.313829443	0.089016811	-2.426770825	-0.200888206	0.548331308
d__Bacteria;p__Proteobacteria;c__Gammaproteobacteria;o__KF.JG30.C25;f__KF.JG30.C25;g__KF.JG30.C25	-0.822472141	0.292811585	-2.109695814	0.464751363	0.629036
d__Bacteria;p__Proteobacteria;c__Gammaproteobacteria;o__KI89A_clade;f__KI89A_clade;g__KI89A_clade	0.374899882	0.591444189	-0.844012633	1.593812238	0.700640743
d__Bacteria;p__Proteobacteria;c__Gammaproteobacteria;o__Legionellales;f__Legionellaceae;g__Legionella	0.317054692	0.528230659	-0.57355089	1.20766025	0.643205729
d__Bacteria;p__Proteobacteria;c__Gammaproteobacteria;o__Nitrosococcales;f__Nitrosococcaceae;g__wb1.P19	-0.453642874	0.514192913	-1.655600055	0.748314149	0.629036
d__Bacteria;p__Proteobacteria;c__Gammaproteobacteria;o__Oceanospirillales;f__Halomonadaceae;__	-0.453642874	0.514192913	-1.655600055	0.748314149	0.629036
d__Bacteria;p__Proteobacteria;c__Gammaproteobacteria;o__Oceanospirillales;f__Halomonadaceae;g__Halomonas	-0.277847162	0.667816067	-1.432076814	0.876382459	0.763209221
d__Bacteria;p__Proteobacteria;c__Gammaproteobacteria;o__PLTA13;f__PLTA13;g__PLTA13	0.666122199	0.382751921	-0.621866212	1.954110441	0.629036
d__Bacteria;p__Proteobacteria;c__Gammaproteobacteria;o__Pseudomonadales;f__Moraxellaceae;g__Acinetobacter	0.838610836	0.137303779	-0.108800233	1.786021879	0.548331308
d__Bacteria;p__Proteobacteria;c__Gammaproteobacteria;o__Pseudomonadales;f__Moraxellaceae;g__Alkanindiges	-0.453642874	0.514192913	-1.655600055	0.748314149	0.629036
d__Bacteria;p__Proteobacteria;c__Gammaproteobacteria;o__Pseudomonadales;f__Moraxellaceae;g__Cavicella	-0.453642874	0.514192913	-1.655600055	0.748314149	0.629036
d__Bacteria;p__Proteobacteria;c__Gammaproteobacteria;o__Pseudomonadales;f__Moraxellaceae;g__uncultured	-0.453642874	0.514192913	-1.655600055	0.748314149	0.629036
d__Bacteria;p__Proteobacteria;c__Gammaproteobacteria;o__Pseudomonadales;f__Pseudomonadaceae;__	-0.453642874	0.514192913	-1.655600055	0.748314149	0.629036
d__Bacteria;p__Proteobacteria;c__Gammaproteobacteria;o__R7C24;f__R7C24;g__R7C24	-0.115006371	0.828271916	-1.063977878	0.83396511	0.875029202
d__Bacteria;p__Proteobacteria;c__Gammaproteobacteria;o__SS1.B.09.64;f__SS1.B.09.64;g__SS1.B.09.64	-0.453642874	0.514192913	-1.655600055	0.748314149	0.629036
d__Bacteria;p__Proteobacteria;c__Gammaproteobacteria;o__Salinisphaerales;f__Solimonadaceae;__	-0.453642874	0.514192913	-1.655600055	0.748314149	0.629036
d__Bacteria;p__Proteobacteria;c__Gammaproteobacteria;o__Salinisphaerales;f__Solimonadaceae;g__Alkanibacter	-0.616672832	0.300916253	-1.652080175	0.418734482	0.629036
d__Bacteria;p__Proteobacteria;c__Gammaproteobacteria;o__Salinisphaerales;f__Solimonadaceae;g__Hydrocarboniphaga	-0.641807959	0.273354742	-1.655594497	0.371978551	0.629036
d__Bacteria;p__Proteobacteria;c__Gammaproteobacteria;o__Salinisphaerales;f__Solimonadaceae;g__Nevskia	-0.453025871	0.458789032	-1.531608423	0.625556651	0.629036
d__Bacteria;p__Proteobacteria;c__Gammaproteobacteria;o__Salinisphaerales;f__Solimonadaceae;g__Panacagrimonas	-0.453642874	0.514192913	-1.655600055	0.748314149	0.629036
d__Bacteria;p__Proteobacteria;c__Gammaproteobacteria;o__Salinisphaerales;f__Solimonadaceae;g__Polycyclovorans	0.30957275	0.631167878	-0.778252798	1.397398269	0.733205496
d__Bacteria;p__Proteobacteria;c__Gammaproteobacteria;o__Salinisphaerales;f__Solimonadaceae;g__uncultured	0.44641319	0.424466687	-0.536860797	1.429687151	0.629036
d__Bacteria;p__Proteobacteria;c__Gammaproteobacteria;o__Steroidobacterales;f__Steroidobacteraceae;__	-0.453642874	0.514192913	-1.655600055	0.748314149	0.629036
d__Bacteria;p__Proteobacteria;c__Gammaproteobacteria;o__Steroidobacterales;f__Steroidobacteraceae;g__Steroidobacter	1.586688922	0.012672415	0.885635537	2.287742455	0.548331308
d__Bacteria;p__Proteobacteria;c__Gammaproteobacteria;o__Steroidobacterales;f__Steroidobacteraceae;g__uncultured	0.552608599	0.320317193	-0.370773607	1.475990685	0.629036
d__Bacteria;p__Proteobacteria;c__Gammaproteobacteria;o__Steroidobacterales;f__Woeseiaceae;g__JTB255_marine_benthic_group	1.117328598	0.141683194	-0.040895063	2.275552108	0.548331308
d__Bacteria;p__Proteobacteria;c__Gammaproteobacteria;o__Steroidobacterales;f__Woeseiaceae;g__Woeseia	-0.453642874	0.514192913	-1.655600055	0.748314149	0.629036
d__Bacteria;p__Proteobacteria;c__Gammaproteobacteria;o__WD260;f__WD260;g__WD260	0.201318895	0.755114627	-0.952289182	1.35492694	0.828833966
d__Bacteria;p__Proteobacteria;c__Gammaproteobacteria;o__Xanthomonadales;f__Rhodanobacteraceae;__	-0.003106204	0.996220059	-1.178288567	1.172076128	0.996220059
d__Bacteria;p__Proteobacteria;c__Gammaproteobacteria;o__Xanthomonadales;f__Rhodanobacteraceae;g__Ahniella	-0.453642874	0.514192913	-1.655600055	0.748314149	0.629036
d__Bacteria;p__Proteobacteria;c__Gammaproteobacteria;o__Xanthomonadales;f__Rhodanobacteraceae;g__Chujaibacter	-0.873348229	0.296568661	-2.252575877	0.505879238	0.629036
d__Bacteria;p__Proteobacteria;c__Gammaproteobacteria;o__Xanthomonadales;f__Rhodanobacteraceae;g__Dokdonella	-1.107700803	0.115095119	-2.152705793	-0.062695949	0.548331308
d__Bacteria;p__Proteobacteria;c__Gammaproteobacteria;o__Xanthomonadales;f__Rhodanobacteraceae;g__Dyella	-0.377097797	0.556529495	-1.515028347	0.760832723	0.668856548
d__Bacteria;p__Proteobacteria;c__Gammaproteobacteria;o__Xanthomonadales;f__Rhodanobacteraceae;g__Frateuria	-0.655834422	0.310619438	-1.64068926	0.329020389	0.629036
d__Bacteria;p__Proteobacteria;c__Gammaproteobacteria;o__Xanthomonadales;f__Rhodanobacteraceae;g__Luteibacter	0.733971851	0.236548441	-0.332508851	1.800452524	0.629036
d__Bacteria;p__Proteobacteria;c__Gammaproteobacteria;o__Xanthomonadales;f__Rhodanobacteraceae;g__Mizugakiibacter	-1.286321117	0.119940545	-2.522040522	-0.050601872	0.548331308
d__Bacteria;p__Proteobacteria;c__Gammaproteobacteria;o__Xanthomonadales;f__Rhodanobacteraceae;g__Rhodanobacter	-0.549935948	0.484065329	-1.902088449	0.802216375	0.629036
d__Bacteria;p__Proteobacteria;c__Gammaproteobacteria;o__Xanthomonadales;f__Rhodanobacteraceae;g__Rudaea	0.174535846	0.79898208	-0.98906907	1.338140731	0.854294647
d__Bacteria;p__Proteobacteria;c__Gammaproteobacteria;o__Xanthomonadales;f__Rhodanobacteraceae;g__Tahibacter	-0.112511668	0.855259538	-1.216962538	0.991939171	0.894347718
d__Bacteria;p__Proteobacteria;c__Gammaproteobacteria;o__Xanthomonadales;f__Rhodanobacteraceae;g__uncultured	-0.453642874	0.514192913	-1.655600055	0.748314149	0.629036
d__Bacteria;p__Proteobacteria;c__Gammaproteobacteria;o__Xanthomonadales;f__Xanthomonadaceae;__	-0.088433818	0.880482423	-1.141921233	0.965053569	0.907974286
d__Bacteria;p__Proteobacteria;c__Gammaproteobacteria;o__Xanthomonadales;f__Xanthomonadaceae;g__Arenimonas	0.91419086	0.092701316	0.018461872	1.809919823	0.548331308
d__Bacteria;p__Proteobacteria;c__Gammaproteobacteria;o__Xanthomonadales;f__Xanthomonadaceae;g__Luteimonas	0.508303347	0.545266191	-0.950241659	1.966848162	0.658339825
d__Bacteria;p__Proteobacteria;c__Gammaproteobacteria;o__Xanthomonadales;f__Xanthomonadaceae;g__Lysobacter	1.211582225	0.034499618	0.314454184	2.108710242	0.548331308
d__Bacteria;p__Proteobacteria;c__Gammaproteobacteria;o__Xanthomonadales;f__Xanthomonadaceae;g__Pseudoxanthomonas	-0.71880731	0.250505544	-1.797230336	0.359615685	0.629036
d__Bacteria;p__Proteobacteria;c__Gammaproteobacteria;o__Xanthomonadales;f__Xanthomonadaceae;g__Stenotrophomonas	0.198867488	0.759237221	-0.960746233	1.358480937	0.828833966
d__Bacteria;p__Proteobacteria;c__Gammaproteobacteria;o__Xanthomonadales;f__Xanthomonadaceae;g__Thermomonas	-0.453642874	0.514192913	-1.655600055	0.748314149	0.629036
d__Bacteria;p__Proteobacteria;c__Gammaproteobacteria;o__Xanthomonadales;f__Xanthomonadaceae;g__uncultured	-0.432278265	0.486007153	-1.528755914	0.664199355	0.629036
d__Bacteria;p__Proteobacteria;c__Gammaproteobacteria;o__eub62A3;f__eub62A3;g__eub62A3	-0.453642874	0.514192913	-1.655600055	0.748314149	0.629036
d__Bacteria;p__Proteobacteria;c__Gammaproteobacteria;o__uncultured;f__uncultured;g__uncultured	1.190610106	0.02297553	0.388925382	1.992296734	0.548331308
d__Bacteria;p__RCP2.54;c__RCP2.54;o__RCP2.54;f__RCP2.54;g__RCP2.54	-1.606414574	0.014284219	-2.339964286	-0.872864957	0.548331308
d__Bacteria;p__SAR324_clade.Marine_group_B.;c__SAR324_clade.Marine_group_B.;o__SAR324_clade.Marine_group_B.;f__SAR324_clade.Marine_group_B.;g__SAR324_clade.Marine_group_B.	-0.602522879	0.322137695	-1.662354392	0.457308606	0.629036
d__Bacteria;p__Spirochaetota;c__Leptospirae;o__Leptospirales;f__Leptospiraceae;g__Turneriella	-0.453642874	0.514192913	-1.655600055	0.748314149	0.629036
d__Bacteria;p__Spirochaetota;c__Spirochaetia;o__Spirochaetales;f__Spirochaetaceae;g__Spirochaeta	-0.707763836	0.339146326	-1.943915981	0.528388104	0.629036
d__Bacteria;p__Spirochaetota;c__Spirochaetia;o__Spirochaetales;f__Spirochaetaceae;g__Spirochaeta_2	-0.453642874	0.514192913	-1.655600055	0.748314149	0.629036
d__Bacteria;p__Sumerlaeota;c__Sumerlaeia;o__Sumerlaeales;f__Sumerlaeaceae;g__Sumerlaea	0.174535846	0.79898208	-0.98906907	1.338140731	0.854294647
d__Bacteria;p__Verrucomicrobiota;c__Chlamydiae;o__Chlamydiales;__;__	-0.453642874	0.514192913	-1.655600055	0.748314149	0.629036
d__Bacteria;p__Verrucomicrobiota;c__Chlamydiae;o__Chlamydiales;f__Chlamydiaceae;__	-0.453642874	0.514192913	-1.655600055	0.748314149	0.629036
d__Bacteria;p__Verrucomicrobiota;c__Chlamydiae;o__Chlamydiales;f__Chlamydiaceae;g__Chlamydiaceae	0.444495771	0.487734198	-0.68757753	1.576569041	0.629036
d__Bacteria;p__Verrucomicrobiota;c__Chlamydiae;o__Chlamydiales;f__Criblamydiaceae;g__Estrella	-0.453642874	0.514192913	-1.655600055	0.748314149	0.629036
d__Bacteria;p__Verrucomicrobiota;c__Chlamydiae;o__Chlamydiales;f__Parachlamydiaceae;__	-0.358053339	0.588725308	-1.513366452	0.797259624	0.69794584
d__Bacteria;p__Verrucomicrobiota;c__Chlamydiae;o__Chlamydiales;f__Parachlamydiaceae;g__Candidatus_Protochlamydia	-0.586348859	0.290871516	-1.549277321	0.376579576	0.629036
d__Bacteria;p__Verrucomicrobiota;c__Chlamydiae;o__Chlamydiales;f__Parachlamydiaceae;g__Neochlamydia	0.775963021	0.357089062	-0.637326421	2.189252278	0.629036
d__Bacteria;p__Verrucomicrobiota;c__Chlamydiae;o__Chlamydiales;f__Parachlamydiaceae;g__uncultured	-0.112511668	0.855259538	-1.216962538	0.991939171	0.894347718
d__Bacteria;p__Verrucomicrobiota;c__Chlamydiae;o__Chlamydiales;f__Simkaniaceae;__	-0.453642874	0.514192913	-1.655600055	0.748314149	0.629036
d__Bacteria;p__Verrucomicrobiota;c__Chlamydiae;o__Chlamydiales;f__Simkaniaceae;g__Candidatus_Rhabdochlamydia	-0.453642874	0.514192913	-1.655600055	0.748314149	0.629036
d__Bacteria;p__Verrucomicrobiota;c__Chlamydiae;o__Chlamydiales;f__Simkaniaceae;g__Ga0074140	-0.453642874	0.514192913	-1.655600055	0.748314149	0.629036
d__Bacteria;p__Verrucomicrobiota;c__Chlamydiae;o__Chlamydiales;f__Simkaniaceae;g__uncultured	0.50692861	0.427796926	-0.547127892	1.560985082	0.629036
d__Bacteria;p__Verrucomicrobiota;c__Chlamydiae;o__Chlamydiales;f__Waddliaceae;g__Waddlia	-0.453642874	0.514192913	-1.655600055	0.748314149	0.629036
d__Bacteria;p__Verrucomicrobiota;c__Chlamydiae;o__Chlamydiales;f__cvE6;g__cvE6	-0.791741953	0.203345709	-1.855275685	0.271791751	0.629036
d__Bacteria;p__Verrucomicrobiota;c__Chlamydiae;o__LD1.PA32;f__LD1.PA32;g__LD1.PA32	-0.453642874	0.514192913	-1.655600055	0.748314149	0.629036
d__Bacteria;p__Verrucomicrobiota;c__Omnitrophia;o__Omnitrophales;f__Omnitrophaceae;g__Candidatus_Omnitrophus	0.584443313	0.493869408	-0.887584412	2.056470845	0.629036
d__Bacteria;p__Verrucomicrobiota;c__Omnitrophia;o__Omnitrophales;f__Omnitrophales;g__Omnitrophales	-0.453642874	0.514192913	-1.655600055	0.748314149	0.629036
d__Bacteria;p__Verrucomicrobiota;c__Verrucomicrobiae;__;__;__	-0.453642874	0.514192913	-1.655600055	0.748314149	0.629036
d__Bacteria;p__Verrucomicrobiota;c__Verrucomicrobiae;o__Chthoniobacterales;f__Chthoniobacteraceae;__	0.657433386	0.402645173	-0.674144132	1.989010731	0.629036
d__Bacteria;p__Verrucomicrobiota;c__Verrucomicrobiae;o__Chthoniobacterales;f__Chthoniobacteraceae;g__Candidatus_Udaeobacter	-1.535156144	0.000656491	-2.091243499	-0.979068804	0.129000558
d__Bacteria;p__Verrucomicrobiota;c__Verrucomicrobiae;o__Chthoniobacterales;f__Chthoniobacteraceae;g__Chthoniobacter	0.951525425	0.186559184	-0.180433803	2.083484505	0.616978016
d__Bacteria;p__Verrucomicrobiota;c__Verrucomicrobiae;o__Chthoniobacterales;f__Chthoniobacteraceae;g__LD29	-0.453642874	0.514192913	-1.655600055	0.748314149	0.629036
d__Bacteria;p__Verrucomicrobiota;c__Verrucomicrobiae;o__Chthoniobacterales;f__Terrimicrobiaceae;g__Terrimicrobium	-0.453642874	0.514192913	-1.655600055	0.748314149	0.629036
d__Bacteria;p__Verrucomicrobiota;c__Verrucomicrobiae;o__Chthoniobacterales;f__Xiphinematobacteraceae;g__Candidatus_Xiphinematobacter	0.688916882	0.2746339	-0.402393812	1.780227546	0.629036
d__Bacteria;p__Verrucomicrobiota;c__Verrucomicrobiae;o__Methylacidiphilales;f__Methylacidiphilaceae;g__uncultured	0.170021887	0.862488002	-1.574035625	1.914079171	0.894347718
d__Bacteria;p__Verrucomicrobiota;c__Verrucomicrobiae;o__Opitutales;f__Opitutaceae;__	-0.453642874	0.514192913	-1.655600055	0.748314149	0.629036
d__Bacteria;p__Verrucomicrobiota;c__Verrucomicrobiae;o__Opitutales;f__Opitutaceae;g__Alterococcus	-0.453642874	0.514192913	-1.655600055	0.748314149	0.629036
d__Bacteria;p__Verrucomicrobiota;c__Verrucomicrobiae;o__Opitutales;f__Opitutaceae;g__IMCC26134	-0.453642874	0.514192913	-1.655600055	0.748314149	0.629036
d__Bacteria;p__Verrucomicrobiota;c__Verrucomicrobiae;o__Opitutales;f__Opitutaceae;g__Lacunisphaera	0.843774441	0.12428771	-0.073462714	1.761011571	0.548331308
d__Bacteria;p__Verrucomicrobiota;c__Verrucomicrobiae;o__Opitutales;f__Opitutaceae;g__Opitutus	-0.04908851	0.939770966	-1.213154597	1.114977634	0.951268486
d__Bacteria;p__Verrucomicrobiota;c__Verrucomicrobiae;o__Opitutales;f__Opitutaceae;g__uncultured	-0.453642874	0.514192913	-1.655600055	0.748314149	0.629036
d__Bacteria;p__Verrucomicrobiota;c__Verrucomicrobiae;o__Opitutales;f__Puniceicoccaceae;__	-0.453642874	0.514192913	-1.655600055	0.748314149	0.629036
d__Bacteria;p__Verrucomicrobiota;c__Verrucomicrobiae;o__Opitutales;f__Puniceicoccaceae;g__Cerasicoccus	-0.453642874	0.514192913	-1.655600055	0.748314149	0.629036
d__Bacteria;p__Verrucomicrobiota;c__Verrucomicrobiae;o__Opitutales;f__Puniceicoccaceae;g__Verruc.01	-0.673471756	0.335817562	-1.76430767	0.417364128	0.629036
d__Bacteria;p__Verrucomicrobiota;c__Verrucomicrobiae;o__Pedosphaerales;f__Pedosphaeraceae;__	0.504219715	0.368595399	-0.445452168	1.453892456	0.629036
d__Bacteria;p__Verrucomicrobiota;c__Verrucomicrobiae;o__Pedosphaerales;f__Pedosphaeraceae;g__ADurb.Bin063.1	-0.911998606	0.037721352	-1.60239424	-0.221602991	0.548331308
d__Bacteria;p__Verrucomicrobiota;c__Verrucomicrobiae;o__Pedosphaerales;f__Pedosphaeraceae;g__ADurb.Bin118	0.170021887	0.862488002	-1.574035625	1.914079171	0.894347718
d__Bacteria;p__Verrucomicrobiota;c__Verrucomicrobiae;o__Pedosphaerales;f__Pedosphaeraceae;g__DEV008	-0.453642874	0.514192913	-1.655600055	0.748314149	0.629036
d__Bacteria;p__Verrucomicrobiota;c__Verrucomicrobiae;o__Pedosphaerales;f__Pedosphaeraceae;g__Ellin516	-1.512987022	0.018535806	-2.217604376	-0.808369688	0.548331308
d__Bacteria;p__Verrucomicrobiota;c__Verrucomicrobiae;o__Pedosphaerales;f__Pedosphaeraceae;g__Ellin517	0.202980534	0.751922047	-0.944707194	1.350669604	0.828833966
d__Bacteria;p__Verrucomicrobiota;c__Verrucomicrobiae;o__Pedosphaerales;f__Pedosphaeraceae;g__Oikopleura	-0.453642874	0.514192913	-1.655600055	0.748314149	0.629036
d__Bacteria;p__Verrucomicrobiota;c__Verrucomicrobiae;o__Pedosphaerales;f__Pedosphaeraceae;g__Pedosphaera	-0.992705145	0.102108132	-1.997577159	0.012165364	0.548331308
d__Bacteria;p__Verrucomicrobiota;c__Verrucomicrobiae;o__Pedosphaerales;f__Pedosphaeraceae;g__Pedosphaeraceae	0.574907576	0.16828781	-0.132167637	1.28198277	0.58270581
d__Bacteria;p__Verrucomicrobiota;c__Verrucomicrobiae;o__Pedosphaerales;f__Pedosphaeraceae;g__SH3.11	-0.453642874	0.514192913	-1.655600055	0.748314149	0.629036
d__Bacteria;p__Verrucomicrobiota;c__Verrucomicrobiae;o__Pedosphaerales;f__Pedosphaeraceae;g__uncultured	0.176936575	0.794940989	-1.029503629	1.383376622	0.854294647
d__Bacteria;p__Verrucomicrobiota;c__Verrucomicrobiae;o__S.BQ2.57_soil_group;f__S.BQ2.57_soil_group;g__S.BQ2.57_soil_group	0.479608705	0.441595569	-0.618338107	1.577555486	0.629036
d__Bacteria;p__Verrucomicrobiota;c__Verrucomicrobiae;o__Verrucomicrobiales;f__Rubritaleaceae;g__Luteolibacter	-0.453642874	0.514192913	-1.655600055	0.748314149	0.629036
d__Bacteria;p__Verrucomicrobiota;c__Verrucomicrobiae;o__Verrucomicrobiales;f__Verrucomicrobiaceae;__	-0.453642874	0.514192913	-1.655600055	0.748314149	0.629036
d__Bacteria;p__Verrucomicrobiota;c__Verrucomicrobiae;o__Verrucomicrobiales;f__Verrucomicrobiaceae;g__Prosthecobacter	-0.453642874	0.514192913	-1.655600055	0.748314149	0.629036
d__Bacteria;p__Verrucomicrobiota;c__Verrucomicrobiae;o__Verrucomicrobiales;f__Verrucomicrobiaceae;g__Roseimicrobium	0.656370434	0.375117447	-0.59039058	1.903131286	0.629036
d__Bacteria;p__Verrucomicrobiota;c__Verrucomicrobiae;o__Verrucomicrobiales;f__Verrucomicrobiaceae;g__Verrucomicrobium	-0.453642874	0.514192913	-1.655600055	0.748314149	0.629036
d__Bacteria;p__Verrucomicrobiota;c__Verrucomicrobiae;o__Verrucomicrobiales;f__Verrucomicrobiaceae;g__uncultured	0.663354784	0.275930087	-0.39050544	1.717214979	0.629036
d__Bacteria;p__Verrucomicrobiota;c__Verrucomicrobiae;o__uncultured;f__uncultured;g__uncultured	-0.453642874	0.514192913	-1.655600055	0.748314149	0.629036
d__Bacteria;p__WPS.2;c__WPS.2;o__WPS.2;f__WPS.2;g__WPS.2	-0.813016893	0.283120939	-2.056028766	0.429994818	0.629036
d__Bacteria;p__WS2;c__WS2;o__WS2;f__WS2;g__WS2	-0.453642874	0.514192913	-1.655600055	0.748314149	0.629036
d__Bacteria;p__Zixibacteria;c__Zixibacteria;o__Zixibacteria;f__Zixibacteria;g__Zixibacteria	-0.453642874	0.514192913	-1.655600055	0.748314149	0.629036
k__Fungi;__;__;__;__;__	1.126652702	0.031747773	0.30904022	1.94426788	0.548331308
k__Fungi;p__Aphelidiomycota;c__Aphelidiomycetes;o__GS16;f__unidentified;g__unidentified	-0.681617151	0.14849804	-1.404155921	0.040921525	0.548331308
k__Fungi;p__Ascomycota;__;__;__;__	-0.041892902	0.932659979	-0.930321787	0.84653596	0.947119823
k__Fungi;p__Ascomycota;c__Dothideomycetes;__;__;__	-1.173163415	0.044884356	-2.101729251	-0.244597604	0.548331308
k__Fungi;p__Ascomycota;c__Dothideomycetes;o__Acrospermales;f__Acrospermales_fam_Incertae_sedis;g__Leptodiscella	-0.709633135	0.296219841	-1.786036083	0.366769783	0.629036
k__Fungi;p__Ascomycota;c__Dothideomycetes;o__Botryosphaeriales;f__Botryosphaeriaceae;__	-0.681617151	0.14849804	-1.404155921	0.040921525	0.548331308
k__Fungi;p__Ascomycota;c__Dothideomycetes;o__Botryosphaeriales;f__Botryosphaeriaceae;g__Dothiorella	-0.681617151	0.14849804	-1.404155921	0.040921525	0.548331308
k__Fungi;p__Ascomycota;c__Dothideomycetes;o__Botryosphaeriales;f__Botryosphaeriaceae;g__Lasiodiplodia	0.50749755	0.422938972	-0.606504903	1.621499972	0.629036
k__Fungi;p__Ascomycota;c__Dothideomycetes;o__Botryosphaeriales;f__Botryosphaeriaceae;g__Microdiplodia	-0.72451628	0.202714403	-1.696255901	0.247223314	0.629036
k__Fungi;p__Ascomycota;c__Dothideomycetes;o__Capnodiales;__;__	0.28149357	0.587920212	-0.641698463	1.204685577	0.697517414
k__Fungi;p__Ascomycota;c__Dothideomycetes;o__Capnodiales;f__Capnodiaceae;g__Antennariella	-0.681617151	0.14849804	-1.404155921	0.040921525	0.548331308
k__Fungi;p__Ascomycota;c__Dothideomycetes;o__Capnodiales;f__Capnodiaceae;g__Leptoxyphium	-0.681617151	0.14849804	-1.404155921	0.040921525	0.548331308
k__Fungi;p__Ascomycota;c__Dothideomycetes;o__Capnodiales;f__Cladosporiaceae;g__Toxicocladosporium	-0.681617151	0.14849804	-1.404155921	0.040921525	0.548331308
k__Fungi;p__Ascomycota;c__Dothideomycetes;o__Capnodiales;f__Dissoconiaceae;g__Ramichloridium	-0.681617151	0.14849804	-1.404155921	0.040921525	0.548331308
k__Fungi;p__Ascomycota;c__Dothideomycetes;o__Capnodiales;f__Mycosphaerellaceae;__	-0.681617151	0.14849804	-1.404155921	0.040921525	0.548331308
k__Fungi;p__Ascomycota;c__Dothideomycetes;o__Capnodiales;f__Mycosphaerellaceae;g__Acrodontium	-0.681617151	0.14849804	-1.404155921	0.040921525	0.548331308
Mycosphaerella	0.646466093	0.29054922	-0.414433595	1.707365752	0.629036
k__Fungi;p__Ascomycota;c__Dothideomycetes;o__Capnodiales;f__Mycosphaerellaceae;g__Ramularia	-0.681617151	0.14849804	-1.404155921	0.040921525	0.548331308
k__Fungi;p__Ascomycota;c__Dothideomycetes;o__Capnodiales;f__Mycosphaerellaceae;g__Septoria	-0.681617151	0.14849804	-1.404155921	0.040921525	0.548331308
k__Fungi;p__Ascomycota;c__Dothideomycetes;o__Capnodiales;f__Mycosphaerellaceae;g__Teratoramularia	-0.681617151	0.14849804	-1.404155921	0.040921525	0.548331308
k__Fungi;p__Ascomycota;c__Dothideomycetes;o__Capnodiales;f__Mycosphaerellaceae;g__Zasmidium	-0.681617151	0.14849804	-1.404155921	0.040921525	0.548331308
k__Fungi;p__Ascomycota;c__Dothideomycetes;o__Capnodiales;f__Neodevriesiaceae;g__Neodevriesia	-0.681617151	0.14849804	-1.404155921	0.040921525	0.548331308
k__Fungi;p__Ascomycota;c__Dothideomycetes;o__Capnodiales;f__Teratosphaeriaceae;g__Devriesia	-0.681617151	0.14849804	-1.404155921	0.040921525	0.548331308
k__Fungi;p__Ascomycota;c__Dothideomycetes;o__Capnodiales;f__unidentified;g__unidentified	-0.470936537	0.410006301	-1.475308854	0.533425183	0.629036
k__Fungi;p__Ascomycota;c__Dothideomycetes;o__Dothideales;f__Aureobasidiaceae;g__Kabatiella	-0.681617151	0.14849804	-1.404155921	0.040921525	0.548331308
k__Fungi;p__Ascomycota;c__Dothideomycetes;o__Dothideomycetes_ord_Incertae_sedis;f__Eremomycetaceae;g__Arthrographis	-0.9860606	0.103536671	-1.989138133	0.017003972	0.548331308
k__Fungi;p__Ascomycota;c__Dothideomycetes;o__Hysteriales;f__unidentified;g__unidentified	-0.810691626	0.129046479	-1.704669217	0.08328594	0.548331308
k__Fungi;p__Ascomycota;c__Dothideomycetes;o__Mytilinidales;f__Gloniaceae;g__Cenococcum	-0.699558824	0.187281637	-1.602791687	0.203674014	0.616978016
k__Fungi;p__Ascomycota;c__Dothideomycetes;o__Pleosporales;__;__	0.508862257	0.344614843	-0.431315944	1.449044101	0.629036
k__Fungi;p__Ascomycota;c__Dothideomycetes;o__Pleosporales;f__Coniothyriaceae;g__Coniothyrium	0.899553798	0.084659426	0.044392813	1.754702438	0.548331308
k__Fungi;p__Ascomycota;c__Dothideomycetes;o__Pleosporales;f__Coniothyriaceae;g__Neoconiothyrium	0.113598653	0.882560248	-1.253470002	1.48066713	0.907974286
k__Fungi;p__Ascomycota;c__Dothideomycetes;o__Pleosporales;f__Corynesporascaceae;g__Corynespora	-0.681617151	0.14849804	-1.404155921	0.040921525	0.548331308
k__Fungi;p__Ascomycota;c__Dothideomycetes;o__Pleosporales;f__Cucurbitariaceae;g__Pyrenochaeta	0.587978544	0.128770478	-0.059654195	1.235609062	0.548331308
k__Fungi;p__Ascomycota;c__Dothideomycetes;o__Pleosporales;f__Cucurbitariaceae;g__Pyrenochaetopsis	-0.242424463	0.678304005	-1.284311222	0.799456661	0.771906195
k__Fungi;p__Ascomycota;c__Dothideomycetes;o__Pleosporales;f__Cucurbitariaceae;g__unidentified	-0.681617151	0.14849804	-1.404155921	0.040921525	0.548331308
k__Fungi;p__Ascomycota;c__Dothideomycetes;o__Pleosporales;f__Dictyosporiaceae;g__Dictyocheirospora	0.555485719	0.41922937	-0.624319974	1.735291931	0.629036
k__Fungi;p__Ascomycota;c__Dothideomycetes;o__Pleosporales;f__Dictyosporiaceae;g__Dictyosporium	-0.681617151	0.14849804	-1.404155921	0.040921525	0.548331308
k__Fungi;p__Ascomycota;c__Dothideomycetes;o__Pleosporales;f__Dictyosporiaceae;g__Pseudocoleophoma	0.400710838	0.536268292	-0.74768154	1.549103184	0.649972055
k__Fungi;p__Ascomycota;c__Dothideomycetes;o__Pleosporales;f__Dictyosporiaceae;g__unidentified	0.468996803	0.520120379	-0.792398056	1.730391498	0.635298552
k__Fungi;p__Ascomycota;c__Dothideomycetes;o__Pleosporales;f__Didymellaceae;__	0.951825721	0.081749501	0.057032011	1.846606478	0.548331308
k__Fungi;p__Ascomycota;c__Dothideomycetes;o__Pleosporales;f__Didymellaceae;g__Didymella	-0.681617151	0.14849804	-1.404155921	0.040921525	0.548331308
k__Fungi;p__Ascomycota;c__Dothideomycetes;o__Pleosporales;f__Didymellaceae;g__Epicoccum	-0.681617151	0.14849804	-1.404155921	0.040921525	0.548331308
k__Fungi;p__Ascomycota;c__Dothideomycetes;o__Pleosporales;f__Didymellaceae;g__Neoascochyta	0.540156665	0.385357649	-0.550797702	1.631111003	0.629036
k__Fungi;p__Ascomycota;c__Dothideomycetes;o__Pleosporales;f__Didymellaceae;g__Nothophoma	-0.681617151	0.14849804	-1.404155921	0.040921525	0.548331308
k__Fungi;p__Ascomycota;c__Dothideomycetes;o__Pleosporales;f__Didymellaceae;g__Paraboeremia	-0.681617151	0.14849804	-1.404155921	0.040921525	0.548331308
k__Fungi;p__Ascomycota;c__Dothideomycetes;o__Pleosporales;f__Didymellaceae;g__Peyronellaea	0.692630585	0.263407514	-0.377308879	1.762570019	0.629036
k__Fungi;p__Ascomycota;c__Dothideomycetes;o__Pleosporales;f__Didymellaceae;g__unidentified	0.797098422	0.118712365	-0.054769824	1.648968831	0.548331308
k__Fungi;p__Ascomycota;c__Dothideomycetes;o__Pleosporales;f__Didymosphaeriaceae;g__Montagnula	0.353637171	0.62323279	-0.906656301	1.613930478	0.727876632
k__Fungi;p__Ascomycota;c__Dothideomycetes;o__Pleosporales;f__Didymosphaeriaceae;g__Spegazzinia	-0.681617151	0.14849804	-1.404155921	0.040921525	0.548331308
k__Fungi;p__Ascomycota;c__Dothideomycetes;o__Pleosporales;f__Halotthiaceae;g__unidentified	-0.681617151	0.14849804	-1.404155921	0.040921525	0.548331308
k__Fungi;p__Ascomycota;c__Dothideomycetes;o__Pleosporales;f__Lentitheciaceae;g__Poaceascoma	-0.641491711	0.266794575	-1.640005985	0.357022535	0.629036
k__Fungi;p__Ascomycota;c__Dothideomycetes;o__Pleosporales;f__Leptosphaeriaceae;g__Plenodomus	-0.681617151	0.14849804	-1.404155921	0.040921525	0.548331308
k__Fungi;p__Ascomycota;c__Dothideomycetes;o__Pleosporales;f__Lophiostomataceae;g__Biappendiculispora	-0.681617151	0.14849804	-1.404155921	0.040921525	0.548331308
k__Fungi;p__Ascomycota;c__Dothideomycetes;o__Pleosporales;f__Lophiostomataceae;g__Lophiostoma	-0.722765647	0.263784442	-1.778063684	0.332532397	0.629036
k__Fungi;p__Ascomycota;c__Dothideomycetes;o__Pleosporales;f__Lophiotremataceae;g__Atrocalyx	0.401286121	0.501473946	-0.602393895	1.404966109	0.629036
k__Fungi;p__Ascomycota;c__Dothideomycetes;o__Pleosporales;f__Lophiotremataceae;g__Lophiotrema	-0.233917407	0.702492355	-1.326387409	0.858536443	0.788235533
k__Fungi;p__Ascomycota;c__Dothideomycetes;o__Pleosporales;f__Massarinaceae;g__Helminthosporium	-0.681617151	0.14849804	-1.404155921	0.040921525	0.548331308
k__Fungi;p__Ascomycota;c__Dothideomycetes;o__Pleosporales;f__Massarinaceae;g__Massarina	-0.681617151	0.14849804	-1.404155921	0.040921525	0.548331308
k__Fungi;p__Ascomycota;c__Dothideomycetes;o__Pleosporales;f__Massarinaceae;g__Neottiosporina	-0.681617151	0.14849804	-1.404155921	0.040921525	0.548331308
k__Fungi;p__Ascomycota;c__Dothideomycetes;o__Pleosporales;f__Melanommataceae;__	-0.681617151	0.14849804	-1.404155921	0.040921525	0.548331308
k__Fungi;p__Ascomycota;c__Dothideomycetes;o__Pleosporales;f__Melanommataceae;g__Farlowiella	-0.496732266	0.436786512	-1.621575366	0.628110804	0.629036
k__Fungi;p__Ascomycota;c__Dothideomycetes;o__Pleosporales;f__Melanommataceae;g__unidentified	0.12573795	0.855715913	-1.037113136	1.288589005	0.894347718
k__Fungi;p__Ascomycota;c__Dothideomycetes;o__Pleosporales;f__Morosphaeriaceae;__	-1.216675964	0.008333689	-1.883110606	-0.55024134	0.462437148
k__Fungi;p__Ascomycota;c__Dothideomycetes;o__Pleosporales;f__Morosphaeriaceae;g__Acrocalymma	-0.521399905	0.342848517	-1.480656882	0.43784252	0.629036
k__Fungi;p__Ascomycota;c__Dothideomycetes;o__Pleosporales;f__Morosphaeriaceae;g__unidentified	0.378885758	0.561864785	-0.757113296	1.514884663	0.671163709
k__Fungi;p__Ascomycota;c__Dothideomycetes;o__Pleosporales;f__Periconiaceae;g__Periconia	0.147351832	0.835711847	-1.025326285	1.320029917	0.880698794
k__Fungi;p__Ascomycota;c__Dothideomycetes;o__Pleosporales;f__Phaeosphaeriaceae;__	0.662499365	0.270698265	-0.377774804	1.702773506	0.629036
k__Fungi;p__Ascomycota;c__Dothideomycetes;o__Pleosporales;f__Phaeosphaeriaceae;g__Ophiosphaerella	-0.681617151	0.14849804	-1.404155921	0.040921525	0.548331308
k__Fungi;p__Ascomycota;c__Dothideomycetes;o__Pleosporales;f__Phaeosphaeriaceae;g__Phaeodothis	0.152563791	0.807298629	-0.966585419	1.271712971	0.857482057
k__Fungi;p__Ascomycota;c__Dothideomycetes;o__Pleosporales;f__Phaeosphaeriaceae;g__Phaeosphaeria	0.664469385	0.104594647	-0.013630164	1.342559051	0.548331308
k__Fungi;p__Ascomycota;c__Dothideomycetes;o__Pleosporales;f__Phaeosphaeriaceae;g__Setophaeosphaeria	-1.583862265	0.006159791	-2.127958701	-1.039765844	0.399420071
k__Fungi;p__Ascomycota;c__Dothideomycetes;o__Pleosporales;f__Phaeosphaeriaceae;g__Setophoma	-0.681617151	0.14849804	-1.404155921	0.040921525	0.548331308
k__Fungi;p__Ascomycota;c__Dothideomycetes;o__Pleosporales;f__Phaeosphaeriaceae;g__unidentified	0.850634245	0.106395374	-0.022658894	1.723915541	0.548331308
k__Fungi;p__Ascomycota;c__Dothideomycetes;o__Pleosporales;f__Pleosporaceae;__	-0.681617151	0.14849804	-1.404155921	0.040921525	0.548331308
k__Fungi;p__Ascomycota;c__Dothideomycetes;o__Pleosporales;f__Pleosporaceae;g__Curvularia	-0.681617151	0.14849804	-1.404155921	0.040921525	0.548331308
k__Fungi;p__Ascomycota;c__Dothideomycetes;o__Pleosporales;f__Pleosporaceae;g__Edenia	-0.681617151	0.14849804	-1.404155921	0.040921525	0.548331308
k__Fungi;p__Ascomycota;c__Dothideomycetes;o__Pleosporales;f__Pleosporaceae;g__Sporidesmiella	-0.53936886	0.373560136	-1.600897465	0.522159717	0.629036
k__Fungi;p__Ascomycota;c__Dothideomycetes;o__Pleosporales;f__Pleosporales_fam_Incertae_sedis;g__Nigrograna	0.281836614	0.563280235	-0.58368568	1.147358884	0.672343606
k__Fungi;p__Ascomycota;c__Dothideomycetes;o__Pleosporales;f__Pyrenochaetopsidaceae;g__Neopyrenochaeta	-1.495494482	0.003146999	-2.185860156	-0.80512627	0.291004857
k__Fungi;p__Ascomycota;c__Dothideomycetes;o__Pleosporales;f__Sporormiaceae;__	-0.681617151	0.14849804	-1.404155921	0.040921525	0.548331308
k__Fungi;p__Ascomycota;c__Dothideomycetes;o__Pleosporales;f__Sporormiaceae;g__Preussia	0.276447847	0.668301545	-0.873656295	1.426537834	0.763209221
k__Fungi;p__Ascomycota;c__Dothideomycetes;o__Pleosporales;f__Sporormiaceae;g__Westerdykella	-0.681617151	0.14849804	-1.404155921	0.040921525	0.548331308
k__Fungi;p__Ascomycota;c__Dothideomycetes;o__Pleosporales;f__Sporormiaceae;g__unidentified	-0.681617151	0.14849804	-1.404155921	0.040921525	0.548331308
k__Fungi;p__Ascomycota;c__Dothideomycetes;o__Pleosporales;f__Teichosporaceae;g__Teichospora	-0.681617151	0.14849804	-1.404155921	0.040921525	0.548331308
k__Fungi;p__Ascomycota;c__Dothideomycetes;o__Pleosporales;f__Tetraplosphaeriaceae;g__Tetraplosphaeria	-0.681617151	0.14849804	-1.404155921	0.040921525	0.548331308
k__Fungi;p__Ascomycota;c__Dothideomycetes;o__Pleosporales;f__Tetraplosphaeriaceae;g__unidentified	-0.681617151	0.14849804	-1.404155921	0.040921525	0.548331308
k__Fungi;p__Ascomycota;c__Dothideomycetes;o__Pleosporales;f__Thyridariaceae;g__Roussoella	0.423826904	0.274910561	-0.247970295	1.095624085	0.629036
k__Fungi;p__Ascomycota;c__Dothideomycetes;o__Pleosporales;f__Torulaceae;g__Dendryphion	0.152563791	0.807298629	-0.966585419	1.271712971	0.857482057
k__Fungi;p__Ascomycota;c__Dothideomycetes;o__Pleosporales;f__Torulaceae;g__Torula	0.540590737	0.248994154	-0.267666644	1.348848096	0.629036
k__Fungi;p__Ascomycota;c__Dothideomycetes;o__Pleosporales;f__Tzeananiaceae;g__Tzeanania	-0.681617151	0.14849804	-1.404155921	0.040921525	0.548331308
k__Fungi;p__Ascomycota;c__Dothideomycetes;o__Pleosporales;f__unidentified;g__unidentified	0.387207252	0.313159452	-0.280633225	1.05504771	0.629036
k__Fungi;p__Ascomycota;c__Dothideomycetes;o__Valsariales;f__Valsariaceae;g__Valsaria	0.206151551	0.733558202	-0.875679332	1.287982404	0.816680945
k__Fungi;p__Ascomycota;c__Dothideomycetes;o__Venturiales;f__Sympoventuriaceae;g__Veronaeopsis	-0.710818268	0.230237689	-1.603797551	0.182160991	0.629036
k__Fungi;p__Ascomycota;c__Dothideomycetes;o__Venturiales;f__Venturiaceae;g__unidentified	-0.681617151	0.14849804	-1.404155921	0.040921525	0.548331308
k__Fungi;p__Ascomycota;c__Eurotiomycetes;o__Chaetothyriales;__;__	-0.147752911	0.408782681	-0.441919309	0.146413478	0.629036
k__Fungi;p__Ascomycota;c__Eurotiomycetes;o__Chaetothyriales;f__Cyphellophoraceae;g__Anthopsis	-0.681617151	0.14849804	-1.404155921	0.040921525	0.548331308
k__Fungi;p__Ascomycota;c__Eurotiomycetes;o__Chaetothyriales;f__Herpotrichiellaceae;g__Heteroconium	0.113598653	0.882560248	-1.253470002	1.48066713	0.907974286
k__Fungi;p__Ascomycota;c__Eurotiomycetes;o__Chaetothyriales;f__Herpotrichiellaceae;g__Phialophora	-0.048762055	0.935438511	-1.127492814	1.029968675	0.948104023
k__Fungi;p__Ascomycota;c__Eurotiomycetes;o__Eurotiales;__;__	0.529156526	0.51324851	-0.869549239	1.927862109	0.629036
k__Fungi;p__Ascomycota;c__Eurotiomycetes;o__Eurotiales;f__Aspergillaceae;__	-0.681617151	0.14849804	-1.404155921	0.040921525	0.548331308
k__Fungi;p__Ascomycota;c__Eurotiomycetes;o__Eurotiales;f__Aspergillaceae;g__Monascus	0.132440135	0.834323161	-1.001029814	1.265910054	0.880238932
k__Fungi;p__Ascomycota;c__Eurotiomycetes;o__Eurotiales;f__Aspergillaceae;g__unidentified	0.369189374	0.615256216	-0.915926346	1.654304926	0.720702512
k__Fungi;p__Ascomycota;c__Eurotiomycetes;o__Eurotiales;f__Trichocomaceae;g__Sagenomella	-0.971125779	0.047017683	-1.748869065	-0.193391071	0.548331308
k__Fungi;p__Ascomycota;c__Eurotiomycetes;o__Eurotiales;f__Trichocomaceae;g__unidentified	-0.468265792	0.347373396	-1.33865227	0.402112427	0.629036
k__Fungi;p__Ascomycota;c__Lecanoromycetes;o__unidentified;f__unidentified;g__unidentified	-0.681617151	0.14849804	-1.404155921	0.040921525	0.548331308
k__Fungi;p__Ascomycota;c__Leotiomycetes;__;__;__	-0.431661566	0.530424286	-1.561116197	0.697793034	0.644379427
k__Fungi;p__Ascomycota;c__Leotiomycetes;o__Helotiales;__;__	1.294226785	0.043641281	0.452065792	2.136387668	0.548331308
k__Fungi;p__Ascomycota;c__Leotiomycetes;o__Helotiales;f__Chaetomellaceae;g__Chaetomella	-0.681617151	0.14849804	-1.404155921	0.040921525	0.548331308
k__Fungi;p__Ascomycota;c__Leotiomycetes;o__Helotiales;f__Chaetomellaceae;g__Pilidium	-0.681617151	0.14849804	-1.404155921	0.040921525	0.548331308
k__Fungi;p__Ascomycota;c__Leotiomycetes;o__Helotiales;f__Dermateaceae;g__Mollisia	-0.681617151	0.14849804	-1.404155921	0.040921525	0.548331308
k__Fungi;p__Ascomycota;c__Leotiomycetes;o__Helotiales;f__Dermateaceae;g__Pezicula	-0.681617151	0.14849804	-1.404155921	0.040921525	0.548331308
k__Fungi;p__Ascomycota;c__Leotiomycetes;o__Helotiales;f__Dermateaceae;g__Scleropezicula	-0.681617151	0.14849804	-1.404155921	0.040921525	0.548331308
k__Fungi;p__Ascomycota;c__Leotiomycetes;o__Helotiales;f__Dermateaceae;g__Trichosporiella	-0.681617151	0.14849804	-1.404155921	0.040921525	0.548331308
k__Fungi;p__Ascomycota;c__Leotiomycetes;o__Helotiales;f__Helotiaceae;g__Crocicreas	-0.681617151	0.14849804	-1.404155921	0.040921525	0.548331308
k__Fungi;p__Ascomycota;c__Leotiomycetes;o__Helotiales;f__Helotiaceae;g__Glarea	-0.681617151	0.14849804	-1.404155921	0.040921525	0.548331308
k__Fungi;p__Ascomycota;c__Leotiomycetes;o__Helotiales;f__Helotiaceae;g__Hymenoscyphus	0.937057454	0.084124628	0.04802295	1.826078201	0.548331308
k__Fungi;p__Ascomycota;c__Leotiomycetes;o__Helotiales;f__Helotiaceae;g__Infundichalara	0.113598653	0.882560248	-1.253470002	1.48066713	0.907974286
k__Fungi;p__Ascomycota;c__Leotiomycetes;o__Helotiales;f__Helotiaceae;g__Pseudoclathrosphaerina	-0.681617151	0.14849804	-1.404155921	0.040921525	0.548331308
k__Fungi;p__Ascomycota;c__Leotiomycetes;o__Helotiales;f__Helotiaceae;g__Scytalidium	0.717660307	0.244362833	-0.343593853	1.778897815	0.629036
k__Fungi;p__Ascomycota;c__Leotiomycetes;o__Helotiales;f__Helotiaceae;g__Tetracladium	0.217421144	0.739494815	-0.950350681	1.385175091	0.82105495
k__Fungi;p__Ascomycota;c__Leotiomycetes;o__Helotiales;f__Helotiales_fam_Incertae_sedis;__	0.534080745	0.026603869	0.162285617	0.905875862	0.548331308
k__Fungi;p__Ascomycota;c__Leotiomycetes;o__Helotiales;f__Helotiales_fam_Incertae_sedis;g__Cadophora	-0.681617151	0.14849804	-1.404155921	0.040921525	0.548331308
k__Fungi;p__Ascomycota;c__Leotiomycetes;o__Helotiales;f__Helotiales_fam_Incertae_sedis;g__Chalara	-0.681617151	0.14849804	-1.404155921	0.040921525	0.548331308
k__Fungi;p__Ascomycota;c__Leotiomycetes;o__Helotiales;f__Helotiales_fam_Incertae_sedis;g__Leohumicola	-0.681617151	0.14849804	-1.404155921	0.040921525	0.548331308
k__Fungi;p__Ascomycota;c__Leotiomycetes;o__Helotiales;f__Helotiales_fam_Incertae_sedis;g__Mycoarthris	0.376665399	0.388127221	-0.388116725	1.141447502	0.629036
k__Fungi;p__Ascomycota;c__Leotiomycetes;o__Helotiales;f__Helotiales_fam_Incertae_sedis;g__Roesleria	-0.681617151	0.14849804	-1.404155921	0.040921525	0.548331308
k__Fungi;p__Ascomycota;c__Leotiomycetes;o__Helotiales;f__Helotiales_fam_Incertae_sedis;g__Xenopolyscytalum	-0.681617151	0.14849804	-1.404155921	0.040921525	0.548331308
k__Fungi;p__Ascomycota;c__Leotiomycetes;o__Helotiales;f__Hyaloscyphaceae;g__Calycina	-0.681617151	0.14849804	-1.404155921	0.040921525	0.548331308
k__Fungi;p__Ascomycota;c__Leotiomycetes;o__Helotiales;f__Hyaloscyphaceae;g__Cistella	0.889999056	0.108248922	-0.029774566	1.809772653	0.548331308
k__Fungi;p__Ascomycota;c__Leotiomycetes;o__Helotiales;f__Hyaloscyphaceae;g__Gyoerffyella	-0.681617151	0.14849804	-1.404155921	0.040921525	0.548331308
k__Fungi;p__Ascomycota;c__Leotiomycetes;o__Helotiales;f__Hyaloscyphaceae;g__Hyaloscypha	-0.681617151	0.14849804	-1.404155921	0.040921525	0.548331308
k__Fungi;p__Ascomycota;c__Leotiomycetes;o__Helotiales;f__Hyaloscyphaceae;g__unidentified	-0.681617151	0.14849804	-1.404155921	0.040921525	0.548331308
k__Fungi;p__Ascomycota;c__Leotiomycetes;o__Helotiales;f__Myxotrichaceae;g__Oidiodendron	-0.763072544	0.205063911	-1.792372394	0.266227277	0.629036
k__Fungi;p__Ascomycota;c__Leotiomycetes;o__Helotiales;f__Pezizellaceae;g__Porodiplodia	-0.681617151	0.14849804	-1.404155921	0.040921525	0.548331308
k__Fungi;p__Ascomycota;c__Leotiomycetes;o__Helotiales;f__Rutstroemiaceae;g__Lambertella	-0.681617151	0.14849804	-1.404155921	0.040921525	0.548331308
k__Fungi;p__Ascomycota;c__Leotiomycetes;o__Helotiales;f__Sclerotiniaceae;__	-1.035166679	0.083889219	-2.016394551	-0.053946757	0.548331308
k__Fungi;p__Ascomycota;c__Leotiomycetes;o__Helotiales;f__Sclerotiniaceae;g__Scleromitrula	-0.939479922	0.175824912	-2.022852625	0.14389264	0.598261387
k__Fungi;p__Ascomycota;c__Leotiomycetes;o__Helotiales;f__Sclerotiniaceae;g__Sclerotinia	-0.681617151	0.14849804	-1.404155921	0.040921525	0.548331308
k__Fungi;p__Ascomycota;c__Leotiomycetes;o__Helotiales;f__Vibrisseaceae;g__Phialocephala	-0.224140042	0.73834756	-1.409596665	0.961316426	0.820850328
k__Fungi;p__Ascomycota;c__Leotiomycetes;o__Helotiales;f__unidentified;g__unidentified	-0.657790216	0.287254482	-1.729396616	0.413818849	0.629036
k__Fungi;p__Ascomycota;c__Leotiomycetes;o__Phacidiales;f__Phacidiaceae;g__Phacidium	-0.743865929	0.276842822	-1.819525122	0.331793234	0.629036
k__Fungi;p__Ascomycota;c__Leotiomycetes;o__Rhytismatales;f__unidentified;g__unidentified	-0.681617151	0.14849804	-1.404155921	0.040921525	0.548331308
k__Fungi;p__Ascomycota;c__Leotiomycetes;o__Thelebolales;__;__	-0.681617151	0.14849804	-1.404155921	0.040921525	0.548331308
k__Fungi;p__Ascomycota;c__Leotiomycetes;o__Thelebolales;f__Pseudeurotiaceae;g__Geomyces	-0.681617151	0.14849804	-1.404155921	0.040921525	0.548331308
k__Fungi;p__Ascomycota;c__Leotiomycetes;o__Thelebolales;f__Pseudeurotiaceae;g__Pseudeurotium	0.069291085	0.912722375	-1.055339218	1.19392124	0.932899593
k__Fungi;p__Ascomycota;c__Leotiomycetes;o__Thelebolales;f__unidentified;g__unidentified	-0.662660659	0.239670826	-1.632486597	0.307165253	0.629036
k__Fungi;p__Ascomycota;c__Orbiliomycetes;o__Orbiliales;f__Orbiliaceae;g__Dactylaria	0.427677266	0.508429621	-0.716794983	1.572149483	0.629036
k__Fungi;p__Ascomycota;c__Pezizomycetes;o__Pezizales;f__Pezizaceae;g__unidentified	-0.681617151	0.14849804	-1.404155921	0.040921525	0.548331308
k__Fungi;p__Ascomycota;c__Pezizomycetes;o__Pezizales;f__Pyronemataceae;g__Pseudaleuria	1.102923868	0.018025567	0.39847576	1.807371793	0.548331308
k__Fungi;p__Ascomycota;c__Pezizomycetes;o__Pezizales;f__Pyronemataceae;g__unidentified	-0.681617151	0.14849804	-1.404155921	0.040921525	0.548331308
k__Fungi;p__Ascomycota;c__Pezizomycotina_cls_Incertae_sedis;o__Pezizomycotina_ord_Incertae_sedis;f__Pezizomycotina_fam_Incertae_sedis;g__Arthrocristula	-0.681617151	0.14849804	-1.404155921	0.040921525	0.548331308
k__Fungi;p__Ascomycota;c__Saccharomycetes;o__Saccharomycetales;__;__	-0.681617151	0.14849804	-1.404155921	0.040921525	0.548331308
k__Fungi;p__Ascomycota;c__Saccharomycetes;o__Saccharomycetales;f__Dipodascaceae;g__Dipodascus	-0.681617151	0.14849804	-1.404155921	0.040921525	0.548331308
k__Fungi;p__Ascomycota;c__Saccharomycetes;o__Saccharomycetales;f__Lipomycetaceae;g__Lipomyces	-0.699558824	0.187281637	-1.602791687	0.203674014	0.616978016
k__Fungi;p__Ascomycota;c__Saccharomycetes;o__Saccharomycetales;f__Phaffomycetaceae;g__Barnettozyma	-0.681617151	0.14849804	-1.404155921	0.040921525	0.548331308
k__Fungi;p__Ascomycota;c__Saccharomycetes;o__Saccharomycetales;f__Saccharomycetaceae;g__Tetrapisispora	0.395181106	0.516162436	-0.682393743	1.472755925	0.630954393
k__Fungi;p__Ascomycota;c__Saccharomycetes;o__Saccharomycetales;f__Saccharomycetales_fam_Incertae_sedis;g__Candida	-0.681617151	0.14849804	-1.404155921	0.040921525	0.548331308
k__Fungi;p__Ascomycota;c__Saccharomycetes;o__Saccharomycetales;f__Saccharomycetales_fam_Incertae_sedis;g__Nadsonia	-0.681617151	0.14849804	-1.404155921	0.040921525	0.548331308
k__Fungi;p__Ascomycota;c__Saccharomycetes;o__Saccharomycetales;f__Saccharomycopsidaceae;g__Saccharomycopsis	-0.681617151	0.14849804	-1.404155921	0.040921525	0.548331308
k__Fungi;p__Ascomycota;c__Saccharomycetes;o__Saccharomycetales;f__Trichomonascaceae;g__Trichomonascus	-0.681617151	0.14849804	-1.404155921	0.040921525	0.548331308
k__Fungi;p__Ascomycota;c__Saccharomycetes;o__Saccharomycetales;f__Trichomonascaceae;g__Zygoascus	-0.681617151	0.14849804	-1.404155921	0.040921525	0.548331308
k__Fungi;p__Ascomycota;c__Saccharomycetes;o__Saccharomycetales;f__Trichomonascaceae;g__unidentified	-0.681617151	0.14849804	-1.404155921	0.040921525	0.548331308
k__Fungi;p__Ascomycota;c__Saccharomycetes;o__Saccharomycetales;f__unidentified;g__unidentified	-0.671059716	0.317457519	-1.746400694	0.404281232	0.629036
k__Fungi;p__Ascomycota;c__Sordariomycetes;__;__;__	0.283487861	0.523895818	-0.504335072	1.071310773	0.638421881
k__Fungi;p__Ascomycota;c__Sordariomycetes;o__Chaetosphaeriales;__;__	-0.681617151	0.14849804	-1.404155921	0.040921525	0.548331308
k__Fungi;p__Ascomycota;c__Sordariomycetes;o__Chaetosphaeriales;f__Chaetosphaeriaceae;__	-0.681617151	0.14849804	-1.404155921	0.040921525	0.548331308
k__Fungi;p__Ascomycota;c__Sordariomycetes;o__Chaetosphaeriales;f__Chaetosphaeriaceae;g__Chaetosphaeria	0.958270074	0.246563482	-0.380158666	2.296698639	0.629036
k__Fungi;p__Ascomycota;c__Sordariomycetes;o__Chaetosphaeriales;f__Chaetosphaeriaceae;g__Chloridium	-0.527927691	0.392135767	-1.610206496	0.554351085	0.629036
k__Fungi;p__Ascomycota;c__Sordariomycetes;o__Chaetosphaeriales;f__Chaetosphaeriaceae;g__Dictyochaeta	-0.721529298	0.288756423	-1.798275854	0.355217228	0.629036
k__Fungi;p__Ascomycota;c__Sordariomycetes;o__Chaetosphaeriales;f__Chaetosphaeriaceae;g__Gonytrichum	-0.681617151	0.14849804	-1.404155921	0.040921525	0.548331308
k__Fungi;p__Ascomycota;c__Sordariomycetes;o__Chaetosphaeriales;f__Chaetosphaeriaceae;g__Porosphaerella	-0.681617151	0.14849804	-1.404155921	0.040921525	0.548331308
k__Fungi;p__Ascomycota;c__Sordariomycetes;o__Chaetosphaeriales;f__Chaetosphaeriaceae;g__Thozetella	-0.681617151	0.14849804	-1.404155921	0.040921525	0.548331308
k__Fungi;p__Ascomycota;c__Sordariomycetes;o__Chaetosphaeriales;f__Chaetosphaeriaceae;g__unidentified	-0.681617151	0.14849804	-1.404155921	0.040921525	0.548331308
k__Fungi;p__Ascomycota;c__Sordariomycetes;o__Chaetosphaeriales;f__unidentified;g__unidentified	-0.681617151	0.14849804	-1.404155921	0.040921525	0.548331308
k__Fungi;p__Ascomycota;c__Sordariomycetes;o__Coniochaetales;f__Coniochaetaceae;g__Coniochaeta	0.294320041	0.664923887	-0.899882206	1.488522131	0.762407257
k__Fungi;p__Ascomycota;c__Sordariomycetes;o__Coniochaetales;f__Coniochaetaceae;g__Lecythophora	-0.681617151	0.14849804	-1.404155921	0.040921525	0.548331308
k__Fungi;p__Ascomycota;c__Sordariomycetes;o__Coniochaetales;f__unidentified;g__unidentified	-0.681617151	0.14849804	-1.404155921	0.040921525	0.548331308
k__Fungi;p__Ascomycota;c__Sordariomycetes;o__Conioscyphales;f__Conioscyphaceae;g__Conioscypha	-0.181901674	0.751339768	-1.196877111	0.833073631	0.828833966
k__Fungi;p__Ascomycota;c__Sordariomycetes;o__Diaporthales;f__Valsaceae;g__Allocryptovalsa	-0.681617151	0.14849804	-1.404155921	0.040921525	0.548331308
k__Fungi;p__Ascomycota;c__Sordariomycetes;o__Glomerellales;f__Plectosphaerellaceae;__	-0.681617151	0.14849804	-1.404155921	0.040921525	0.548331308
k__Fungi;p__Ascomycota;c__Sordariomycetes;o__Glomerellales;f__Plectosphaerellaceae;g__Acrostalagmus	0.28149357	0.587920212	-0.641698463	1.204685577	0.697517414
k__Fungi;p__Ascomycota;c__Sordariomycetes;o__Glomerellales;f__Plectosphaerellaceae;g__Gibellulopsis	1.072023025	0.133069255	-0.007251293	2.151297203	0.548331308
k__Fungi;p__Ascomycota;c__Sordariomycetes;o__Glomerellales;f__Plectosphaerellaceae;g__Lectera	-0.681617151	0.14849804	-1.404155921	0.040921525	0.548331308
k__Fungi;p__Ascomycota;c__Sordariomycetes;o__Glomerellales;f__Plectosphaerellaceae;g__Plectosphaerella	0.965868763	0.068545628	0.226825671	1.704911758	0.548331308
k__Fungi;p__Ascomycota;c__Sordariomycetes;o__Glomerellales;f__Plectosphaerellaceae;g__Stachylidium	0.113598653	0.882560248	-1.253470002	1.48066713	0.907974286
k__Fungi;p__Ascomycota;c__Sordariomycetes;o__Glomerellales;f__Plectosphaerellaceae;g__Verticillium	-0.039347231	0.95864766	-1.390186629	1.31149199	0.964336613
k__Fungi;p__Ascomycota;c__Sordariomycetes;o__Glomerellales;f__Plectosphaerellaceae;g__unidentified	-0.17349494	0.78097011	-1.27847974	0.931489715	0.845946743
k__Fungi;p__Ascomycota;c__Sordariomycetes;o__Hypocreales;__;__	0.70975947	0.270481111	-0.342438162	1.761956965	0.629036
k__Fungi;p__Ascomycota;c__Sordariomycetes;o__Hypocreales;f__Bionectriaceae;g__Bionectria	0.901990584	0.141928976	-0.130591698	1.934572838	0.548331308
k__Fungi;p__Ascomycota;c__Sordariomycetes;o__Hypocreales;f__Bionectriaceae;g__Clonostachys	-0.337049469	0.593815235	-1.46047886	0.786379726	0.702390932
k__Fungi;p__Ascomycota;c__Sordariomycetes;o__Hypocreales;f__Bionectriaceae;g__Hydropisphaera	-0.789269126	0.253335194	-1.859229051	0.28069077	0.629036
k__Fungi;p__Ascomycota;c__Sordariomycetes;o__Hypocreales;f__Bionectriaceae;g__Ovicillium	0.249529924	0.699922968	-0.891337273	1.390396972	0.787037843
k__Fungi;p__Ascomycota;c__Sordariomycetes;o__Hypocreales;f__Bionectriaceae;g__Valsonectria	-0.681617151	0.14849804	-1.404155921	0.040921525	0.548331308
k__Fungi;p__Ascomycota;c__Sordariomycetes;o__Hypocreales;f__Clavicipitaceae;__	-0.681617151	0.14849804	-1.404155921	0.040921525	0.548331308
k__Fungi;p__Ascomycota;c__Sordariomycetes;o__Hypocreales;f__Clavicipitaceae;g__Metarhizium	1.025680487	0.011705535	0.607297211	1.444063751	0.548331308
k__Fungi;p__Ascomycota;c__Sordariomycetes;o__Hypocreales;f__Clavicipitaceae;g__Paecilomyces	0.132440135	0.834323161	-1.001029814	1.265910054	0.880238932
k__Fungi;p__Ascomycota;c__Sordariomycetes;o__Hypocreales;f__Clavicipitaceae;g__Pochonia	0.670021239	0.26537114	-0.369051661	1.709079156	0.629036
k__Fungi;p__Ascomycota;c__Sordariomycetes;o__Hypocreales;f__Clavicipitaceae;g__unidentified	-0.281214075	0.701380458	-1.573673856	1.011245537	0.787550057
k__Fungi;p__Ascomycota;c__Sordariomycetes;o__Hypocreales;f__Cordycipitaceae;__	-0.681617151	0.14849804	-1.404155921	0.040921525	0.548331308
k__Fungi;p__Ascomycota;c__Sordariomycetes;o__Hypocreales;f__Cordycipitaceae;g__Beauveria	0.483198938	0.44773658	-0.638504896	1.604902741	0.629036
k__Fungi;p__Ascomycota;c__Sordariomycetes;o__Hypocreales;f__Cordycipitaceae;g__Simplicillium	-0.681617151	0.14849804	-1.404155921	0.040921525	0.548331308
k__Fungi;p__Ascomycota;c__Sordariomycetes;o__Hypocreales;f__Cordycipitaceae;g__unidentified	-0.681617151	0.14849804	-1.404155921	0.040921525	0.548331308
k__Fungi;p__Ascomycota;c__Sordariomycetes;o__Hypocreales;f__Hypocreaceae;g__Monocillium	0.912879429	0.100454565	-0.005763089	1.831508519	0.548331308
Trichoderma	-0.087927566	0.615228755	-0.37044921	0.194594071	0.720702512
k__Fungi;p__Ascomycota;c__Sordariomycetes;o__Hypocreales;f__Hypocreales_fam_Incertae_sedis;__	-0.685986995	0.30830881	-1.762507088	0.39053307	0.629036
k__Fungi;p__Ascomycota;c__Sordariomycetes;o__Hypocreales;f__Hypocreales_fam_Incertae_sedis;g__Acremonium	0.61253506	0.235760338	-0.219735144	1.444805156	0.629036
k__Fungi;p__Ascomycota;c__Sordariomycetes;o__Hypocreales;f__Hypocreales_fam_Incertae_sedis;g__Chlamydocillium	-0.558771755	0.411518139	-1.717967762	0.600424648	0.629036
k__Fungi;p__Ascomycota;c__Sordariomycetes;o__Hypocreales;f__Hypocreales_fam_Incertae_sedis;g__Fusariella	-0.375636433	0.56060679	-1.521165957	0.769880279	0.671163709
k__Fungi;p__Ascomycota;c__Sordariomycetes;o__Hypocreales;f__Hypocreales_fam_Incertae_sedis;g__Myxocephala	0.604950221	0.359070275	-0.465481742	1.675382154	0.629036
k__Fungi;p__Ascomycota;c__Sordariomycetes;o__Hypocreales;f__Hypocreales_fam_Incertae_sedis;g__Sarocladium	1.415445226	0.008530965	0.636726434	2.194163996	0.462437148
k__Fungi;p__Ascomycota;c__Sordariomycetes;o__Hypocreales;f__Hypocreales_fam_Incertae_sedis;g__Sesquicillium	-1.113333444	0.015822601	-1.805252638	-0.42141361	0.548331308
k__Fungi;p__Ascomycota;c__Sordariomycetes;o__Hypocreales;f__Hypocreales_fam_Incertae_sedis;g__Sporidesmium	-0.681617151	0.14849804	-1.404155921	0.040921525	0.548331308
k__Fungi;p__Ascomycota;c__Sordariomycetes;o__Hypocreales;f__Nectriaceae;__	-0.129978414	0.842353263	-1.299710431	1.039751843	0.885146611
k__Fungi;p__Ascomycota;c__Sordariomycetes;o__Hypocreales;f__Nectriaceae;g__Atractium	0.747175694	0.215323289	-0.285797631	1.78014899	0.629036
k__Fungi;p__Ascomycota;c__Sordariomycetes;o__Hypocreales;f__Nectriaceae;g__Bisifusarium	0.585346438	0.312541875	-0.422871717	1.593564564	0.629036
k__Fungi;p__Ascomycota;c__Sordariomycetes;o__Hypocreales;f__Nectriaceae;g__Campylospora	0.02534002	0.969166249	-1.149600275	1.200280283	0.973501178
k__Fungi;p__Ascomycota;c__Sordariomycetes;o__Hypocreales;f__Nectriaceae;g__Coccinonectria	-0.640196441	0.26804383	-1.639490946	0.359098036	0.629036
k__Fungi;p__Ascomycota;c__Sordariomycetes;o__Hypocreales;f__Nectriaceae;g__Corallomycetella	-0.681617151	0.14849804	-1.404155921	0.040921525	0.548331308
k__Fungi;p__Ascomycota;c__Sordariomycetes;o__Hypocreales;f__Nectriaceae;g__Cosmospora	0.28149357	0.587920212	-0.641698463	1.204685577	0.697517414
k__Fungi;p__Ascomycota;c__Sordariomycetes;o__Hypocreales;f__Nectriaceae;g__Cylindrocarpon	0.671390528	0.356706506	-0.550346764	1.893127661	0.629036
k__Fungi;p__Ascomycota;c__Sordariomycetes;o__Hypocreales;f__Nectriaceae;g__Cylindrocladium	-0.681617151	0.14849804	-1.404155921	0.040921525	0.548331308
k__Fungi;p__Ascomycota;c__Sordariomycetes;o__Hypocreales;f__Nectriaceae;g__Dactylonectria	0.883492399	0.111274743	-0.038591219	1.805575992	0.548331308
k__Fungi;p__Ascomycota;c__Sordariomycetes;o__Hypocreales;f__Nectriaceae;g__Fusicolla	-0.972892029	0.072215552	-1.853374423	-0.09240966	0.548331308
k__Fungi;p__Ascomycota;c__Sordariomycetes;o__Hypocreales;f__Nectriaceae;g__Gibberella	-1.256944245	0.024911746	-2.118673968	-0.395226979	0.548331308
k__Fungi;p__Ascomycota;c__Sordariomycetes;o__Hypocreales;f__Nectriaceae;g__Gliocladiopsis	0.385707734	0.440668005	-0.495422317	1.266837761	0.629036
k__Fungi;p__Ascomycota;c__Sordariomycetes;o__Hypocreales;f__Nectriaceae;g__Ilyonectria	-0.322794954	0.387335865	-0.953642329	0.308052339	0.629036
k__Fungi;p__Ascomycota;c__Sordariomycetes;o__Hypocreales;f__Nectriaceae;g__Lasionectria	-0.681617151	0.14849804	-1.404155921	0.040921525	0.548331308
k__Fungi;p__Ascomycota;c__Sordariomycetes;o__Hypocreales;f__Nectriaceae;g__Mariannaea	0.753379519	0.222858495	-0.306907755	1.813666764	0.629036
k__Fungi;p__Ascomycota;c__Sordariomycetes;o__Hypocreales;f__Nectriaceae;g__Nectria	-0.681617151	0.14849804	-1.404155921	0.040921525	0.548331308
k__Fungi;p__Ascomycota;c__Sordariomycetes;o__Hypocreales;f__Nectriaceae;g__Neonectria	-0.681617151	0.14849804	-1.404155921	0.040921525	0.548331308
k__Fungi;p__Ascomycota;c__Sordariomycetes;o__Hypocreales;f__Nectriaceae;g__Paracremonium	0.991103094	0.05833805	0.148886308	1.833315967	0.548331308
k__Fungi;p__Ascomycota;c__Sordariomycetes;o__Hypocreales;f__Nectriaceae;g__Penicillifer	-0.681617151	0.14849804	-1.404155921	0.040921525	0.548331308
k__Fungi;p__Ascomycota;c__Sordariomycetes;o__Hypocreales;f__Nectriaceae;g__Stephanonectria	0.747175694	0.215323289	-0.285797631	1.78014899	0.629036
k__Fungi;p__Ascomycota;c__Sordariomycetes;o__Hypocreales;f__Nectriaceae;g__Thelonectria	0.516191221	0.413373583	-0.592966572	1.625348984	0.629036
k__Fungi;p__Ascomycota;c__Sordariomycetes;o__Hypocreales;f__Nectriaceae;g__Volutella	0.113418582	0.859222172	-1.022632046	1.249469062	0.894347718
k__Fungi;p__Ascomycota;c__Sordariomycetes;o__Hypocreales;f__Nectriaceae;g__unidentified	-0.681617151	0.14849804	-1.404155921	0.040921525	0.548331308
k__Fungi;p__Ascomycota;c__Sordariomycetes;o__Hypocreales;f__Niessliaceae;g__Eucasphaeria	-0.737844587	0.214201693	-1.755196384	0.279507183	0.629036
k__Fungi;p__Ascomycota;c__Sordariomycetes;o__Hypocreales;f__Ophiocordycipitaceae;g__Hirsutella	-0.681617151	0.14849804	-1.404155921	0.040921525	0.548331308
k__Fungi;p__Ascomycota;c__Sordariomycetes;o__Hypocreales;f__Ophiocordycipitaceae;g__Ophiocordyceps	-0.865069208	0.322021234	-2.316380647	0.586242042	0.629036
k__Fungi;p__Ascomycota;c__Sordariomycetes;o__Hypocreales;f__Ophiocordycipitaceae;g__Tolypocladium	0.513264798	0.41263629	-0.587797253	1.614326818	0.629036
k__Fungi;p__Ascomycota;c__Sordariomycetes;o__Hypocreales;f__Ophiocordycipitaceae;g__unidentified	-0.681617151	0.14849804	-1.404155921	0.040921525	0.548331308
k__Fungi;p__Ascomycota;c__Sordariomycetes;o__Hypocreales;f__Sarocladiaceae;g__Parasarocladium	-0.681617151	0.14849804	-1.404155921	0.040921525	0.548331308
k__Fungi;p__Ascomycota;c__Sordariomycetes;o__Hypocreales;f__Stachybotryaceae;__	-0.39157364	0.419619139	-1.244647488	0.461500905	0.629036
k__Fungi;p__Ascomycota;c__Sordariomycetes;o__Hypocreales;f__Stachybotryaceae;g__Albifimbria	-0.681617151	0.14849804	-1.404155921	0.040921525	0.548331308
k__Fungi;p__Ascomycota;c__Sordariomycetes;o__Hypocreales;f__Stachybotryaceae;g__Alfaria	-0.681617151	0.14849804	-1.404155921	0.040921525	0.548331308
k__Fungi;p__Ascomycota;c__Sordariomycetes;o__Hypocreales;f__Stachybotryaceae;g__Memnoniella	-0.681617151	0.14849804	-1.404155921	0.040921525	0.548331308
k__Fungi;p__Ascomycota;c__Sordariomycetes;o__Hypocreales;f__Stachybotryaceae;g__Myrothecium	-0.394913793	0.561638686	-1.544616303	0.754788686	0.671163709
k__Fungi;p__Ascomycota;c__Sordariomycetes;o__Hypocreales;f__Stachybotryaceae;g__Myxospora	-0.789269126	0.253335194	-1.859229051	0.28069077	0.629036
k__Fungi;p__Ascomycota;c__Sordariomycetes;o__Hypocreales;f__Stachybotryaceae;g__Stachybotrys	0.427677266	0.508429621	-0.716794983	1.572149483	0.629036
k__Fungi;p__Ascomycota;c__Sordariomycetes;o__Hypocreales;f__Stachybotryaceae;g__Striatibotrys	0.789173132	0.175517008	-0.199803497	1.778149735	0.598261387
k__Fungi;p__Ascomycota;c__Sordariomycetes;o__Hypocreales;f__Stachybotryaceae;g__Striaticonidium	-0.681617151	0.14849804	-1.404155921	0.040921525	0.548331308
k__Fungi;p__Ascomycota;c__Sordariomycetes;o__Hypocreales;f__Stachybotryaceae;g__Xepicula	-0.645484509	0.302930744	-1.68987233	0.398903697	0.629036
k__Fungi;p__Ascomycota;c__Sordariomycetes;o__Hypocreales;f__Stachybotryaceae;g__unidentified	-0.681617151	0.14849804	-1.404155921	0.040921525	0.548331308
k__Fungi;p__Ascomycota;c__Sordariomycetes;o__Hypocreales;f__unidentified;g__unidentified	0.042008721	0.9531101	-1.229743548	1.313760839	0.960441716
k__Fungi;p__Ascomycota;c__Sordariomycetes;o__Magnaporthales;f__Magnaporthaceae;__	-0.681617151	0.14849804	-1.404155921	0.040921525	0.548331308
k__Fungi;p__Ascomycota;c__Sordariomycetes;o__Magnaporthales;f__Magnaporthaceae;g__Gaeumannomyces	-0.396796634	0.510887122	-1.46497212	0.671378823	0.629036
k__Fungi;p__Ascomycota;c__Sordariomycetes;o__Magnaporthales;f__Magnaporthaceae;g__Magnaporthiopsis	0.28149357	0.587920212	-0.641698463	1.204685577	0.697517414
k__Fungi;p__Ascomycota;c__Sordariomycetes;o__Magnaporthales;f__Magnaporthaceae;g__Omnidemptus	-0.681617151	0.14849804	-1.404155921	0.040921525	0.548331308
k__Fungi;p__Ascomycota;c__Sordariomycetes;o__Magnaporthales;f__Magnaporthaceae;g__Pseudophialophora	-0.681617151	0.14849804	-1.404155921	0.040921525	0.548331308
k__Fungi;p__Ascomycota;c__Sordariomycetes;o__Magnaporthales;f__Magnaporthaceae;g__unidentified	-0.681617151	0.14849804	-1.404155921	0.040921525	0.548331308
k__Fungi;p__Ascomycota;c__Sordariomycetes;o__Melanosporales;f__Ceratostomataceae;g__Harzia	-0.681617151	0.14849804	-1.404155921	0.040921525	0.548331308
k__Fungi;p__Ascomycota;c__Sordariomycetes;o__Melanosporales;f__Melanosporaceae;g__Melanospora	-0.681617151	0.14849804	-1.404155921	0.040921525	0.548331308
k__Fungi;p__Ascomycota;c__Sordariomycetes;o__Microascales;__;__	-0.681617151	0.14849804	-1.404155921	0.040921525	0.548331308
k__Fungi;p__Ascomycota;c__Sordariomycetes;o__Microascales;f__Ceratocystidaceae;__	-0.182611189	0.809189206	-1.523623445	1.158400891	0.858330251
k__Fungi;p__Ascomycota;c__Sordariomycetes;o__Microascales;f__Graphiaceae;g__Graphium	-0.653412878	0.294497237	-1.639525273	0.33269949	0.629036
k__Fungi;p__Ascomycota;c__Sordariomycetes;o__Microascales;f__Halosphaeriaceae;g__Cirrenalia	-0.681617151	0.14849804	-1.404155921	0.040921525	0.548331308
k__Fungi;p__Ascomycota;c__Sordariomycetes;o__Microascales;f__Microascaceae;__	-0.681617151	0.14849804	-1.404155921	0.040921525	0.548331308
k__Fungi;p__Ascomycota;c__Sordariomycetes;o__Microascales;f__Microascaceae;g__Gamsia	-0.681617151	0.14849804	-1.404155921	0.040921525	0.548331308
k__Fungi;p__Ascomycota;c__Sordariomycetes;o__Microascales;f__Microascaceae;g__Kernia	0.500607891	0.430471545	-0.616994868	1.61821062	0.629036
k__Fungi;p__Ascomycota;c__Sordariomycetes;o__Microascales;f__Microascaceae;g__Microascus	-1.066914253	0.164937965	-2.257763534	0.123934872	0.580050294
k__Fungi;p__Ascomycota;c__Sordariomycetes;o__Microascales;f__Microascaceae;g__Mycochlamys	-0.911091867	0.045004756	-1.632816236	-0.189364767	0.548331308
k__Fungi;p__Ascomycota;c__Sordariomycetes;o__Microascales;f__Microascaceae;g__Parascedosporium	-0.187847055	0.732606165	-1.169620767	0.793923397	0.816680945
k__Fungi;p__Ascomycota;c__Sordariomycetes;o__Microascales;f__Microascaceae;g__Petriella	-0.681617151	0.14849804	-1.404155921	0.040921525	0.548331308
k__Fungi;p__Ascomycota;c__Sordariomycetes;o__Microascales;f__Microascaceae;g__Scedosporium	0.245378347	0.688010523	-0.760722697	1.251479364	0.779328654
k__Fungi;p__Ascomycota;c__Sordariomycetes;o__Microascales;f__Microascaceae;g__Wardomycopsis	-0.681617151	0.14849804	-1.404155921	0.040921525	0.548331308
k__Fungi;p__Ascomycota;c__Sordariomycetes;o__Microascales;f__Microascales_fam_Incertae_sedis;g__Cephalotrichiella	-0.699558824	0.187281637	-1.602791687	0.203674014	0.616978016
k__Fungi;p__Ascomycota;c__Sordariomycetes;o__Microascales;f__Microascales_fam_Incertae_sedis;g__Triadelphia	-0.681617151	0.14849804	-1.404155921	0.040921525	0.548331308
k__Fungi;p__Ascomycota;c__Sordariomycetes;o__Microascales;f__Microascales_fam_Incertae_sedis;g__Vermiculariopsiella	-0.681617151	0.14849804	-1.404155921	0.040921525	0.548331308
k__Fungi;p__Ascomycota;c__Sordariomycetes;o__Myrmecridiales;f__Myrmecridiaceae;g__Myrmecridium	0.6836564	0.298604755	-0.401278471	1.76859113	0.629036
k__Fungi;p__Ascomycota;c__Sordariomycetes;o__Myrmecridiales;f__Myrmecridiales_fam_Incertae_sedis;g__Atractospora	0.957357942	0.16944354	-0.125876066	2.040591809	0.585418119
k__Fungi;p__Ascomycota;c__Sordariomycetes;o__Myrmecridiales;f__unidentified;g__unidentified	-0.681617151	0.14849804	-1.404155921	0.040921525	0.548331308
k__Fungi;p__Ascomycota;c__Sordariomycetes;o__Ophiostomatales;f__Ophiostomataceae;__	-0.681617151	0.14849804	-1.404155921	0.040921525	0.548331308
k__Fungi;p__Ascomycota;c__Sordariomycetes;o__Ophiostomatales;f__Ophiostomataceae;g__Sporothrix	-0.681617151	0.14849804	-1.404155921	0.040921525	0.548331308
k__Fungi;p__Ascomycota;c__Sordariomycetes;o__Phyllachorales;f__Phyllachoraceae;g__Phyllachora	-0.681617151	0.14849804	-1.404155921	0.040921525	0.548331308
k__Fungi;p__Ascomycota;c__Sordariomycetes;o__Sordariales;__;__	1.371299113	0.071282179	0.306379298	2.436218789	0.548331308
k__Fungi;p__Ascomycota;c__Sordariomycetes;o__Sordariales;f__Cephalothecaceae;g__Cephalotheca	-0.681617151	0.14849804	-1.404155921	0.040921525	0.548331308
k__Fungi;p__Ascomycota;c__Sordariomycetes;o__Sordariales;f__Cephalothecaceae;g__Phialemonium	-0.681617151	0.14849804	-1.404155921	0.040921525	0.548331308
k__Fungi;p__Ascomycota;c__Sordariomycetes;o__Sordariales;f__Chaetomiaceae;__	-0.011973624	0.981945703	-0.95398789	0.930040519	0.983823228
k__Fungi;p__Ascomycota;c__Sordariomycetes;o__Sordariales;f__Chaetomiaceae;g__Acrophialophora	-0.681617151	0.14849804	-1.404155921	0.040921525	0.548331308
k__Fungi;p__Ascomycota;c__Sordariomycetes;o__Sordariales;f__Chaetomiaceae;g__Chaetomium	-1.185050832	0.017138472	-1.933552251	-0.436561107	0.548331308
k__Fungi;p__Ascomycota;c__Sordariomycetes;o__Sordariales;f__Chaetomiaceae;g__Dichotomopilus	0.17274979	0.784961752	-0.959548655	1.305048204	0.848665663
k__Fungi;p__Ascomycota;c__Sordariomycetes;o__Sordariales;f__Chaetomiaceae;g__Humicola	-0.864219311	0.127480664	-1.812776125	0.084337476	0.548331308
k__Fungi;p__Ascomycota;c__Sordariomycetes;o__Sordariales;f__Chaetomiaceae;g__Myceliophthora	-0.681617151	0.14849804	-1.404155921	0.040921525	0.548331308
k__Fungi;p__Ascomycota;c__Sordariomycetes;o__Sordariales;f__Chaetomiaceae;g__Pseudothielavia	-0.681617151	0.14849804	-1.404155921	0.040921525	0.548331308
k__Fungi;p__Ascomycota;c__Sordariomycetes;o__Sordariales;f__Chaetomiaceae;g__Stolonocarpus	-1.007882549	0.032008362	-1.740591507	-0.275173796	0.548331308
k__Fungi;p__Ascomycota;c__Sordariomycetes;o__Sordariales;f__Chaetomiaceae;g__Trichocladium	0.465665461	0.426084031	-0.563737894	1.495068788	0.629036
k__Fungi;p__Ascomycota;c__Sordariomycetes;o__Sordariales;f__Chaetomiaceae;g__Zopfiella	0.627978026	0.218910687	-0.247626656	1.503582685	0.629036
k__Fungi;p__Ascomycota;c__Sordariomycetes;o__Sordariales;f__Chaetomiaceae;g__unidentified	-0.288815154	0.645000026	-1.405472995	0.827842656	0.74444937
k__Fungi;p__Ascomycota;c__Sordariomycetes;o__Sordariales;f__Lasiosphaeriaceae;__	-0.579246642	0.261483162	-1.470166979	0.311673671	0.629036
k__Fungi;p__Ascomycota;c__Sordariomycetes;o__Sordariales;f__Lasiosphaeriaceae;g__Apodus	0.15452497	0.809036118	-0.989566467	1.298616375	0.858330251
k__Fungi;p__Ascomycota;c__Sordariomycetes;o__Sordariales;f__Lasiosphaeriaceae;g__Cercophora	0.490120609	0.441864657	-0.632575115	1.612816302	0.629036
k__Fungi;p__Ascomycota;c__Sordariomycetes;o__Sordariales;f__Lasiosphaeriaceae;g__Cladorrhinum	0.568051327	0.360965331	-0.519546562	1.655649187	0.629036
k__Fungi;p__Ascomycota;c__Sordariomycetes;o__Sordariales;f__Lasiosphaeriaceae;g__Echria	-0.681617151	0.14849804	-1.404155921	0.040921525	0.548331308
k__Fungi;p__Ascomycota;c__Sordariomycetes;o__Sordariales;f__Lasiosphaeriaceae;g__Podospora	0.504687081	0.51039556	-0.819810375	1.829184364	0.629036
k__Fungi;p__Ascomycota;c__Sordariomycetes;o__Sordariales;f__Lasiosphaeriaceae;g__Schizothecium	-0.715612175	0.197778878	-1.663916113	0.232691737	0.629036
k__Fungi;p__Ascomycota;c__Sordariomycetes;o__Sordariales;f__Lasiosphaeriaceae;g__unidentified	-0.18960077	0.772009153	-1.359587904	0.980386332	0.83927966
k__Fungi;p__Ascomycota;c__Sordariomycetes;o__Sordariales;f__Sordariales_fam_Incertae_sedis;g__Conlarium	-0.336106179	0.480859968	-1.178383273	0.506170893	0.629036
k__Fungi;p__Ascomycota;c__Sordariomycetes;o__Sordariales;f__Sordariales_fam_Incertae_sedis;g__Cordana	-0.681617151	0.14849804	-1.404155921	0.040921525	0.548331308
k__Fungi;p__Ascomycota;c__Sordariomycetes;o__Sordariales;f__Sordariales_fam_Incertae_sedis;g__Dendrosporium	-0.681617151	0.14849804	-1.404155921	0.040921525	0.548331308
k__Fungi;p__Ascomycota;c__Sordariomycetes;o__Sordariales;f__Sordariales_fam_Incertae_sedis;g__Papulaspora	-0.937309053	0.098598953	-1.874859458	0.000229254	0.548331308
k__Fungi;p__Ascomycota;c__Sordariomycetes;o__Sordariales;f__Sordariales_fam_Incertae_sedis;g__Ramophialophora	0.781873056	0.188028092	-0.229615078	1.793352046	0.616978016
k__Fungi;p__Ascomycota;c__Sordariomycetes;o__Sordariales;f__Sordariales_fam_Incertae_sedis;g__Rhexodenticula	-0.681617151	0.14849804	-1.404155921	0.040921525	0.548331308
k__Fungi;p__Ascomycota;c__Sordariomycetes;o__Sordariales;f__Sordariales_fam_Incertae_sedis;g__Staphylotrichum	0.065254307	0.668536321	-0.202666387	0.333174966	0.763209221
k__Fungi;p__Ascomycota;c__Sordariomycetes;o__Sordariales;f__unidentified;g__unidentified	-0.518844241	0.444878382	-1.687719779	0.650032282	0.629036
k__Fungi;p__Ascomycota;c__Sordariomycetes;o__Sordariomycetes_ord_Incertae_sedis;f__Sordariomycetes_fam_Incertae_sedis;g__Distoseptispora	-0.681617151	0.14849804	-1.404155921	0.040921525	0.548331308
k__Fungi;p__Ascomycota;c__Sordariomycetes;o__Trichosphaeriales;f__Trichosphaeriaceae;g__Nigrospora	0.471630105	0.46176957	-0.658972559	1.602232739	0.629036
k__Fungi;p__Ascomycota;c__Sordariomycetes;o__Xylariales;__;__	-0.882807445	0.08742038	-1.731236723	-0.03437819	0.548331308
k__Fungi;p__Ascomycota;c__Sordariomycetes;o__Xylariales;f__Beltraniaceae;g__Beltraniella	-0.939479922	0.175824912	-2.022852625	0.14389264	0.598261387
k__Fungi;p__Ascomycota;c__Sordariomycetes;o__Xylariales;f__Diatrypaceae;g__Eutypella	0.249529924	0.699922968	-0.891337273	1.390396972	0.787037843
k__Fungi;p__Ascomycota;c__Sordariomycetes;o__Xylariales;f__Diatrypaceae;g__Monosporascus	-0.681617151	0.14849804	-1.404155921	0.040921525	0.548331308
k__Fungi;p__Ascomycota;c__Sordariomycetes;o__Xylariales;f__Microdochiaceae;g__Idriella	-0.681617151	0.14849804	-1.404155921	0.040921525	0.548331308
k__Fungi;p__Ascomycota;c__Sordariomycetes;o__Xylariales;f__Microdochiaceae;g__Microdochium	-0.681617151	0.14849804	-1.404155921	0.040921525	0.548331308
k__Fungi;p__Ascomycota;c__Sordariomycetes;o__Xylariales;f__Microdochiaceae;g__unidentified	-0.681617151	0.14849804	-1.404155921	0.040921525	0.548331308
k__Fungi;p__Ascomycota;c__Sordariomycetes;o__Xylariales;f__Sporocadaceae;__	-0.681617151	0.14849804	-1.404155921	0.040921525	0.548331308
k__Fungi;p__Ascomycota;c__Sordariomycetes;o__Xylariales;f__Sporocadaceae;g__Pestalotiopsis	-0.858237956	0.061192881	-1.597663768	-0.118822835	0.548331308
k__Fungi;p__Ascomycota;c__Sordariomycetes;o__Xylariales;f__Xylariaceae;__	-0.380773579	0.557390648	-1.532358548	0.770811358	0.668868777
k__Fungi;p__Ascomycota;c__Sordariomycetes;o__Xylariales;f__Xylariaceae;g__Calceomyces	0.113598653	0.882560248	-1.253470002	1.48066713	0.907974286
k__Fungi;p__Ascomycota;c__Sordariomycetes;o__Xylariales;f__Xylariaceae;g__Daldinia	-0.043861885	0.948032335	-1.241661188	1.153937262	0.957165595
k__Fungi;p__Ascomycota;c__Sordariomycetes;o__Xylariales;f__Xylariaceae;g__Hypoxylon	-0.707845338	0.296191949	-1.83552845	0.419838002	0.629036
k__Fungi;p__Ascomycota;c__Sordariomycetes;o__Xylariales;f__Xylariaceae;g__Nemania	-0.666006544	0.319665717	-1.741459168	0.40944605	0.629036
k__Fungi;p__Ascomycota;c__Sordariomycetes;o__Xylariales;f__Xylariaceae;g__Nodulisporium	-0.681617151	0.14849804	-1.404155921	0.040921525	0.548331308
k__Fungi;p__Ascomycota;c__Sordariomycetes;o__Xylariales;f__Xylariaceae;g__Xylaria	-0.394913793	0.561638686	-1.544616303	0.754788686	0.671163709
k__Fungi;p__Ascomycota;c__Sordariomycetes;o__Xylariales;f__Xylariaceae;g__unidentified	-1.006503458	0.032666163	-1.741875759	-0.271130053	0.548331308
k__Fungi;p__Ascomycota;c__Sordariomycetes;o__Xylariales;f__Xylariales_fam_Incertae_sedis;g__Fusidium	0.369189374	0.615256216	-0.915926346	1.654304926	0.720702512
k__Fungi;p__Ascomycota;c__Sordariomycetes;o__Xylariales;f__Xylariales_fam_Incertae_sedis;g__Neoidriella	0.677728828	0.271022467	-0.38723125	1.742688878	0.629036
k__Fungi;p__Ascomycota;c__Sordariomycetes;o__Xylariales;f__Xylariales_fam_Incertae_sedis;g__Phialemoniopsis	0.756299595	0.152054209	-0.134291645	1.646890811	0.555881897
k__Fungi;p__Ascomycota;c__Sordariomycetes;o__unidentified;f__unidentified;g__unidentified	-0.380773579	0.557390648	-1.532358548	0.770811358	0.668868777
k__Fungi;p__Ascomycota;c__Taphrinomycetes;o__Taphrinales;f__Protomycetaceae;g__Protomyces	1.020844969	0.047080945	0.202526081	1.839166993	0.548331308
k__Fungi;p__Basidiomycota;__;__;__;__	0.946136499	0.202536765	-0.230902718	2.123175563	0.629036
k__Fungi;p__Basidiomycota;c__Agaricomycetes;__;__;__	0.139465703	0.836999998	-1.065125604	1.344056941	0.880698794
k__Fungi;p__Basidiomycota;c__Agaricomycetes;o__Agaricales;__;__	-0.160627894	0.762107775	-1.10204293	0.780787404	0.830813746
k__Fungi;p__Basidiomycota;c__Agaricomycetes;o__Agaricales;f__Clavariaceae;g__Clavaria	0.249529924	0.699922968	-0.891337273	1.390396972	0.787037843
k__Fungi;p__Basidiomycota;c__Agaricomycetes;o__Agaricales;f__Inocybaceae;g__Inocybe	-0.681617151	0.14849804	-1.404155921	0.040921525	0.548331308
k__Fungi;p__Basidiomycota;c__Agaricomycetes;o__Agaricales;f__Psathyrellaceae;g__Psathyrella	-1.158353177	0.016452095	-1.884145854	-0.432559222	0.548331308
k__Fungi;p__Basidiomycota;c__Agaricomycetes;o__Agaricales;f__Schizophyllaceae;g__Schizophyllum	-0.668977584	0.318633299	-1.74419397	0.406238774	0.629036
k__Fungi;p__Basidiomycota;c__Agaricomycetes;o__Agaricales;f__Typhulaceae;g__Tygervalleyomyces	-0.681617151	0.14849804	-1.404155921	0.040921525	0.548331308
k__Fungi;p__Basidiomycota;c__Agaricomycetes;o__Auriculariales;__;__	-0.681617151	0.14849804	-1.404155921	0.040921525	0.548331308
k__Fungi;p__Basidiomycota;c__Agaricomycetes;o__Auriculariales;f__Auriculariaceae;g__Auricularia	-0.681617151	0.14849804	-1.404155921	0.040921525	0.548331308
k__Fungi;p__Basidiomycota;c__Agaricomycetes;o__Auriculariales;f__Exidiaceae;__	-0.681617151	0.14849804	-1.404155921	0.040921525	0.548331308
k__Fungi;p__Basidiomycota;c__Agaricomycetes;o__Auriculariales;f__Exidiaceae;g__Basidiodendron	-0.681617151	0.14849804	-1.404155921	0.040921525	0.548331308
k__Fungi;p__Basidiomycota;c__Agaricomycetes;o__Auriculariales;f__Exidiaceae;g__Exidia	-0.681617151	0.14849804	-1.404155921	0.040921525	0.548331308
k__Fungi;p__Basidiomycota;c__Agaricomycetes;o__Auriculariales;f__Exidiaceae;g__Heterochaete	-0.939479922	0.175824912	-2.022852625	0.14389264	0.598261387
k__Fungi;p__Basidiomycota;c__Agaricomycetes;o__Auriculariales;f__Exidiaceae;g__unidentified	0.770348663	0.373819207	-0.688493329	2.229190465	0.629036
k__Fungi;p__Basidiomycota;c__Agaricomycetes;o__Auriculariales;f__unidentified;g__unidentified	0.21994033	0.72491391	-0.895696881	1.335564189	0.809137863
k__Fungi;p__Basidiomycota;c__Agaricomycetes;o__Cantharellales;f__Tulasnellaceae;g__unidentified	-0.681617151	0.14849804	-1.404155921	0.040921525	0.548331308
k__Fungi;p__Basidiomycota;c__Agaricomycetes;o__Geastrales;f__Geastraceae;g__Geastrum	-0.273683096	0.680903145	-1.364213671	0.816847449	0.77283736
k__Fungi;p__Basidiomycota;c__Agaricomycetes;o__Hymenochaetales;f__unidentified;g__unidentified	0.152563791	0.807298629	-0.966585419	1.271712971	0.857482057
k__Fungi;p__Basidiomycota;c__Agaricomycetes;o__Phallales;f__Clathraceae;g__Clathrus	0.152563791	0.807298629	-0.966585419	1.271712971	0.857482057
k__Fungi;p__Basidiomycota;c__Agaricomycetes;o__Phallales;f__Phallaceae;g__Phallus	0.892275941	0.146949226	-0.143711119	1.92826619	0.548331308
k__Fungi;p__Basidiomycota;c__Agaricomycetes;o__Polyporales;f__Irpicaceae;g__Ceriporia	0.400710838	0.536268292	-0.74768154	1.549103184	0.649972055
k__Fungi;p__Basidiomycota;c__Agaricomycetes;o__Sebacinales;__;__	0.113598653	0.882560248	-1.253470002	1.48066713	0.907974286
k__Fungi;p__Basidiomycota;c__Agaricomycetes;o__Sebacinales;f__unidentified;g__unidentified	-0.681617151	0.14849804	-1.404155921	0.040921525	0.548331308
k__Fungi;p__Basidiomycota;c__Agaricomycetes;o__unidentified;f__unidentified;g__unidentified	0.53421454	0.392477822	-0.561778387	1.630207437	0.629036
k__Fungi;p__Basidiomycota;c__Agaricostilbomycetes;o__Agaricostilbales;f__Chionosphaeraceae;g__Ballistosporomyces	-0.681617151	0.14849804	-1.404155921	0.040921525	0.548331308
k__Fungi;p__Basidiomycota;c__Agaricostilbomycetes;o__Agaricostilbales;f__Chionosphaeraceae;g__Kurtzmanomyces	0.369189374	0.615256216	-0.915926346	1.654304926	0.720702512
k__Fungi;p__Basidiomycota;c__Atractiellomycetes;o__Atractiellales;f__Atractiellales_fam_Incertae_sedis;g__Helicogloea	0.65796111	0.245533923	-0.318036032	1.633958225	0.629036
k__Fungi;p__Basidiomycota;c__Cystobasidiomycetes;__;__;__	-0.792660724	0.253379962	-1.861659908	0.27633843	0.629036
k__Fungi;p__Basidiomycota;c__Cystobasidiomycetes;o__Cystobasidiales;f__Cystobasidiaceae;g__Cystobasidium	-0.934025713	0.117704871	-1.928975312	0.060923859	0.548331308
k__Fungi;p__Basidiomycota;c__Cystobasidiomycetes;o__Cystobasidiales;f__Cystobasidiaceae;g__Occultifur	-0.681617151	0.14849804	-1.404155921	0.040921525	0.548331308
k__Fungi;p__Basidiomycota;c__Cystobasidiomycetes;o__Cystobasidiomycetes_ord_Incertae_sedis;f__Symmetrosporaceae;g__Symmetrospora	-0.681617151	0.14849804	-1.404155921	0.040921525	0.548331308
k__Fungi;p__Basidiomycota;c__Cystobasidiomycetes;o__Erythrobasidiales;f__Erythrobasidiaceae;g__Erythrobasidium	-0.681617151	0.14849804	-1.404155921	0.040921525	0.548331308
k__Fungi;p__Basidiomycota;c__Cystobasidiomycetes;o__Erythrobasidiales;f__Erythrobasidiales_fam_Incertae_sedis;g__Sakaguchia	1.049834978	0.138735451	-0.027737179	2.127406994	0.548331308
k__Fungi;p__Basidiomycota;c__Exobasidiomycetes;o__Exobasidiales;f__Brachybasidiaceae;g__Meira	0.249529924	0.699922968	-0.891337273	1.390396972	0.787037843
k__Fungi;p__Basidiomycota;c__Exobasidiomycetes;o__Exobasidiales;f__Graphiolaceae;g__Graphiola	-0.681617151	0.14849804	-1.404155921	0.040921525	0.548331308
k__Fungi;p__Basidiomycota;c__GS25;o__GS25;f__unidentified;g__unidentified	-0.681617151	0.14849804	-1.404155921	0.040921525	0.548331308
k__Fungi;p__Basidiomycota;c__Malasseziomycetes;o__Malasseziales;f__Malasseziaceae;g__Malassezia	-0.681617151	0.14849804	-1.404155921	0.040921525	0.548331308
k__Fungi;p__Basidiomycota;c__Microbotryomycetes;__;__;__	0.951825721	0.081749501	0.057032011	1.846606478	0.548331308
k__Fungi;p__Basidiomycota;c__Microbotryomycetes;o__Heterogastridiales;f__Heterogastridiaceae;g__Heterogastridium	-0.681617151	0.14849804	-1.404155921	0.040921525	0.548331308
k__Fungi;p__Basidiomycota;c__Microbotryomycetes;o__Leucosporidiales;f__Leucosporidiaceae;g__Leucosporidium	0.12441749	0.80675911	-0.785652911	1.034487865	0.857482057
k__Fungi;p__Basidiomycota;c__Microbotryomycetes;o__Leucosporidiales;f__unidentified;g__unidentified	-0.681617151	0.14849804	-1.404155921	0.040921525	0.548331308
k__Fungi;p__Basidiomycota;c__Microbotryomycetes;o__Microbotryomycetes_ord_Incertae_sedis;f__Chrysozymaceae;g__Pseudohyphozyma	-0.681617151	0.14849804	-1.404155921	0.040921525	0.548331308
k__Fungi;p__Basidiomycota;c__Microbotryomycetes;o__Microbotryomycetes_ord_Incertae_sedis;f__Chrysozymaceae;g__Sampaiozyma	-0.096463649	0.879021943	-1.223017266	1.03008982	0.907974286
k__Fungi;p__Basidiomycota;c__Microbotryomycetes;o__Microbotryomycetes_ord_Incertae_sedis;f__Chrysozymaceae;g__Udeniozyma	-0.681617151	0.14849804	-1.404155921	0.040921525	0.548331308
k__Fungi;p__Basidiomycota;c__Microbotryomycetes;o__Microbotryomycetes_ord_Incertae_sedis;f__Microbotryomycetes_fam_Incertae_sedis;g__Colacogloea	-0.681617151	0.14849804	-1.404155921	0.040921525	0.548331308
k__Fungi;p__Basidiomycota;c__Microbotryomycetes;o__Sporidiobolales;__;__	-0.681617151	0.14849804	-1.404155921	0.040921525	0.548331308
k__Fungi;p__Basidiomycota;c__Microbotryomycetes;o__Sporidiobolales;f__Sporidiobolaceae;g__Rhodosporidiobolus	0.596137426	0.303213574	-0.409612279	1.601885611	0.629036
k__Fungi;p__Basidiomycota;c__Microbotryomycetes;o__Sporidiobolales;f__Sporidiobolaceae;g__Rhodotorula	-0.150813408	0.799406759	-1.212548073	0.910921229	0.854294647
k__Fungi;p__Basidiomycota;c__Microbotryomycetes;o__Sporidiobolales;f__Sporidiobolaceae;g__Sporobolomyces	-0.702292652	0.192337894	-1.603061649	0.19847632	0.62341272
k__Fungi;p__Basidiomycota;c__Microbotryomycetes;o__Sporidiobolales;f__Sporidiobolaceae;g__unidentified	0.470941571	0.460975696	-0.655948442	1.597831554	0.629036
k__Fungi;p__Basidiomycota;c__Microbotryomycetes;o__Sporidiobolales;f__unidentified;g__unidentified	-0.681617151	0.14849804	-1.404155921	0.040921525	0.548331308
k__Fungi;p__Basidiomycota;c__Pucciniomycetes;o__Platygloeales;__;__	0.809217003	0.15816217	-0.159636411	1.778070391	0.568949499
k__Fungi;p__Basidiomycota;c__Tremellomycetes;__;__;__	0.249529924	0.699922968	-0.891337273	1.390396972	0.787037843
k__Fungi;p__Basidiomycota;c__Tremellomycetes;o__Cystofilobasidiales;__;__	-0.681617151	0.14849804	-1.404155921	0.040921525	0.548331308
k__Fungi;p__Basidiomycota;c__Tremellomycetes;o__Cystofilobasidiales;f__Cystofilobasidiaceae;g__Cystofilobasidium	0.254187152	0.701176644	-0.878080553	1.386454826	0.787550057
k__Fungi;p__Basidiomycota;c__Tremellomycetes;o__Cystofilobasidiales;f__Cystofilobasidiales_fam_Incertae_sedis;g__Mrakiella	-0.681617151	0.14849804	-1.404155921	0.040921525	0.548331308
k__Fungi;p__Basidiomycota;c__Tremellomycetes;o__Cystofilobasidiales;f__Mrakiaceae;g__Itersonilia	-0.681617151	0.14849804	-1.404155921	0.040921525	0.548331308
k__Fungi;p__Basidiomycota;c__Tremellomycetes;o__Cystofilobasidiales;f__Mrakiaceae;g__Krasilnikovozyma	-0.681617151	0.14849804	-1.404155921	0.040921525	0.548331308
k__Fungi;p__Basidiomycota;c__Tremellomycetes;o__Cystofilobasidiales;f__Mrakiaceae;g__Mrakia	-0.681617151	0.14849804	-1.404155921	0.040921525	0.548331308
k__Fungi;p__Basidiomycota;c__Tremellomycetes;o__Cystofilobasidiales;f__Mrakiaceae;g__Tausonia	-1.20955312	0.014577201	-1.948598269	-0.470505908	0.548331308
k__Fungi;p__Basidiomycota;c__Tremellomycetes;o__Filobasidiales;f__Filobasidiaceae;g__Filobasidium	-0.681617151	0.14849804	-1.404155921	0.040921525	0.548331308
k__Fungi;p__Basidiomycota;c__Tremellomycetes;o__Filobasidiales;f__Filobasidiaceae;g__Naganishia	-0.681617151	0.14849804	-1.404155921	0.040921525	0.548331308
k__Fungi;p__Basidiomycota;c__Tremellomycetes;o__Filobasidiales;f__Piskurozymaceae;g__Piskurozyma	-0.681617151	0.14849804	-1.404155921	0.040921525	0.548331308
k__Fungi;p__Basidiomycota;c__Tremellomycetes;o__Filobasidiales;f__Piskurozymaceae;g__Solicoccozyma	-0.104365623	0.85050617	-1.095894608	0.887163536	0.891925083
k__Fungi;p__Basidiomycota;c__Tremellomycetes;o__Holtermanniales;f__Holtermanniales_fam_Incertae_sedis;g__Holtermanniella	0.400710838	0.536268292	-0.74768154	1.549103184	0.649972055
k__Fungi;p__Basidiomycota;c__Tremellomycetes;o__Tremellales;__;__	0.518740318	0.409015386	-0.585149409	1.622630015	0.629036
k__Fungi;p__Basidiomycota;c__Tremellomycetes;o__Tremellales;f__Bulleraceae;g__Bullera	-0.681617151	0.14849804	-1.404155921	0.040921525	0.548331308
k__Fungi;p__Basidiomycota;c__Tremellomycetes;o__Tremellales;f__Bulleribasidiaceae;g__Bulleribasidium	-0.681617151	0.14849804	-1.404155921	0.040921525	0.548331308
k__Fungi;p__Basidiomycota;c__Tremellomycetes;o__Tremellales;f__Bulleribasidiaceae;g__Dioszegia	-0.939479922	0.175824912	-2.022852625	0.14389264	0.598261387
k__Fungi;p__Basidiomycota;c__Tremellomycetes;o__Tremellales;f__Bulleribasidiaceae;g__Hannaella	0.743008299	0.157126017	-0.144092892	1.630109466	0.567820918
k__Fungi;p__Basidiomycota;c__Tremellomycetes;o__Tremellales;f__Bulleribasidiaceae;g__Vishniacozyma	-1.178985224	0.043536206	-2.104754631	-0.253215841	0.548331308
k__Fungi;p__Basidiomycota;c__Tremellomycetes;o__Tremellales;f__Cryptococcaceae;g__Tsuchiyaea	-0.681617151	0.14849804	-1.404155921	0.040921525	0.548331308
k__Fungi;p__Basidiomycota;c__Tremellomycetes;o__Tremellales;f__Rhynchogastremataceae;g__Papiliotrema	0.643240196	0.209597142	-0.233952693	1.520433061	0.629036
k__Fungi;p__Basidiomycota;c__Tremellomycetes;o__Tremellales;f__Tremellaceae;g__Bulleromyces	-0.681617151	0.14849804	-1.404155921	0.040921525	0.548331308
k__Fungi;p__Basidiomycota;c__Tremellomycetes;o__Tremellales;f__Tremellaceae;g__Cryptococcus	0.276537452	0.649407788	-0.807255943	1.360330817	0.747341905
k__Fungi;p__Basidiomycota;c__Tremellomycetes;o__Tremellales;f__Trimorphomycetaceae;g__Saitozyma	-0.294139935	0.327584249	-0.817724518	0.229444635	0.629036
k__Fungi;p__Basidiomycota;c__Tremellomycetes;o__Tremellales;f__unidentified;g__unidentified	-0.172305824	0.779562723	-1.262449359	0.917837568	0.845153517
k__Fungi;p__Basidiomycota;c__Tremellomycetes;o__Trichosporonales;f__Trichosporonaceae;__	0.099648049	0.879074478	-1.073486451	1.272782518	0.907974286
k__Fungi;p__Basidiomycota;c__Tremellomycetes;o__Trichosporonales;f__Trichosporonaceae;g__Apiotrichum	0.044430245	0.945623054	-1.123132622	1.211995364	0.955673443
k__Fungi;p__Basidiomycota;c__Tremellomycetes;o__Trichosporonales;f__Trichosporonaceae;g__Cutaneotrichosporon	0.230703538	0.724021791	-0.936286574	1.397696233	0.808928398
k__Fungi;p__Basidiomycota;c__Tremellomycetes;o__Trichosporonales;f__Trichosporonaceae;g__Trichosporon	-0.681617151	0.14849804	-1.404155921	0.040921525	0.548331308
k__Fungi;p__Basidiomycota;c__Tremellomycetes;o__Trichosporonales;f__Trichosporonaceae;g__Vanrija	-0.903242715	0.183798588	-1.972292452	0.165807318	0.612410853
k__Fungi;p__Basidiomycota;c__Tremellomycetes;o__unidentified;f__unidentified;g__unidentified	-0.681617151	0.14849804	-1.404155921	0.040921525	0.548331308
k__Fungi;p__Basidiomycota;c__Ustilaginomycetes;o__Urocystidales;f__Urocystidaceae;__	-0.681617151	0.14849804	-1.404155921	0.040921525	0.548331308
k__Fungi;p__Basidiomycota;c__Wallemiomycetes;o__Wallemiales;f__Wallemiaceae;g__Wallemia	-0.681617151	0.14849804	-1.404155921	0.040921525	0.548331308
k__Fungi;p__Basidiomycota;c__unidentified;o__unidentified;f__unidentified;g__unidentified	0.834095901	0.297741282	-0.486847681	2.155039311	0.629036
k__Fungi;p__Blastocladiomycota;c__Blastocladiomycetes;o__Blastocladiales;f__Blastocladiaceae;g__Allomyces	-0.681617151	0.14849804	-1.404155921	0.040921525	0.548331308
k__Fungi;p__Blastocladiomycota;c__Blastocladiomycetes;o__Blastocladiales;f__Catenariaceae;g__unidentified	-0.681617151	0.14849804	-1.404155921	0.040921525	0.548331308
k__Fungi;p__Blastocladiomycota;c__unidentified;o__unidentified;f__unidentified;g__unidentified	-0.681617151	0.14849804	-1.404155921	0.040921525	0.548331308
k__Fungi;p__Chytridiomycota;__;__;__;__	0.716721422	0.280125942	-0.37112805	1.804570753	0.629036
k__Fungi;p__Chytridiomycota;c__Rhizophydiomycetes;o__Rhizophydiales;f__Alphamycetaceae;g__Betamyces	0.259499155	0.680220293	-0.766015597	1.28501388	0.772620159
k__Fungi;p__Chytridiomycota;c__Rhizophydiomycetes;o__Rhizophydiales;f__Halomycetaceae;g__Paranamyces	-0.681617151	0.14849804	-1.404155921	0.040921525	0.548331308
k__Fungi;p__Chytridiomycota;c__Rhizophydiomycetes;o__Rhizophydiales;f__Terramycetaceae;g__Boothiomyces	-0.681617151	0.14849804	-1.404155921	0.040921525	0.548331308
k__Fungi;p__Chytridiomycota;c__Rhizophydiomycetes;o__Rhizophydiales;f__Terramycetaceae;g__unidentified	-0.681617151	0.14849804	-1.404155921	0.040921525	0.548331308
k__Fungi;p__Chytridiomycota;c__Rhizophydiomycetes;o__Rhizophydiales;f__unidentified;g__unidentified	0.763948595	0.189827402	-0.228579745	1.756477669	0.618089867
k__Fungi;p__Chytridiomycota;c__Spizellomycetes;o__Spizellomycetales;f__Spizellomycetaceae;g__Triparticalcar	0.758075869	0.202822211	-0.258941089	1.7750928	0.629036
k__Fungi;p__Chytridiomycota;c__unidentified;o__unidentified;f__unidentified;g__unidentified	0.392914032	0.384735396	-0.336569775	1.12239782	0.629036
k__Fungi;p__Entorrhizomycota;c__Entorrhizomycetes;o__Entorrhizales;f__Entorrhizaceae;g__Entorrhiza	-0.681617151	0.14849804	-1.404155921	0.040921525	0.548331308
k__Fungi;p__Glomeromycota;__;__;__;__	0.234828175	0.672536043	-0.755801375	1.225457698	0.766661827
k__Fungi;p__Glomeromycota;c__Archaeosporomycetes;o__Archaeosporales;__;__	-0.681617151	0.14849804	-1.404155921	0.040921525	0.548331308
k__Fungi;p__Glomeromycota;c__Archaeosporomycetes;o__Archaeosporales;f__Archaeosporaceae;__	0.272040302	0.625768889	-0.714324348	1.258405148	0.729213264
k__Fungi;p__Glomeromycota;c__Archaeosporomycetes;o__Archaeosporales;f__Archaeosporaceae;g__Archaeospora	-0.681617151	0.14849804	-1.404155921	0.040921525	0.548331308
k__Fungi;p__Glomeromycota;c__Archaeosporomycetes;o__Archaeosporales;f__Archaeosporaceae;g__unidentified	-0.681617151	0.14849804	-1.404155921	0.040921525	0.548331308
k__Fungi;p__Glomeromycota;c__Archaeosporomycetes;o__Archaeosporales;f__unidentified;g__unidentified	-0.681617151	0.14849804	-1.404155921	0.040921525	0.548331308
k__Fungi;p__Glomeromycota;c__Glomeromycetes;__;__;__	-0.681617151	0.14849804	-1.404155921	0.040921525	0.548331308
k__Fungi;p__Glomeromycota;c__Glomeromycetes;o__Diversisporales;f__Acaulosporaceae;g__Acaulospora	-0.681617151	0.14849804	-1.404155921	0.040921525	0.548331308
k__Fungi;p__Glomeromycota;c__Glomeromycetes;o__Diversisporales;f__unidentified;g__unidentified	0.892947924	0.145446379	-0.139469609	1.925365428	0.548331308
k__Fungi;p__Glomeromycota;c__Glomeromycetes;o__Glomerales;__;__	-0.681617151	0.14849804	-1.404155921	0.040921525	0.548331308
k__Fungi;p__Glomeromycota;c__Glomeromycetes;o__Glomerales;f__Claroideoglomeraceae;__	-0.681617151	0.14849804	-1.404155921	0.040921525	0.548331308
k__Fungi;p__Glomeromycota;c__Glomeromycetes;o__Glomerales;f__Claroideoglomeraceae;g__Claroideoglomus	0.735346734	0.149425902	-0.124189159	1.594871335	0.548825976
k__Fungi;p__Glomeromycota;c__Glomeromycetes;o__Glomerales;f__Glomeraceae;__	1.122798458	0.014170113	0.440914608	1.80468041	0.548331308
k__Fungi;p__Glomeromycota;c__Glomeromycetes;o__Glomerales;f__Glomeraceae;g__Oehlia	-0.681617151	0.14849804	-1.404155921	0.040921525	0.548331308
k__Fungi;p__Glomeromycota;c__Glomeromycetes;o__Glomerales;f__Glomeraceae;g__Septoglomus	-0.681617151	0.14849804	-1.404155921	0.040921525	0.548331308
k__Fungi;p__Glomeromycota;c__Glomeromycetes;o__Glomerales;f__Glomeraceae;g__unidentified	0.011010091	0.985211953	-0.987648106	1.009668262	0.986467
k__Fungi;p__Glomeromycota;c__Paraglomeromycetes;__;__;__	-0.681617151	0.14849804	-1.404155921	0.040921525	0.548331308
k__Fungi;p__Glomeromycota;c__Paraglomeromycetes;o__Paraglomerales;f__Paraglomeraceae;g__Paraglomus	-0.702292652	0.192337894	-1.603061649	0.19847632	0.62341272
k__Fungi;p__Monoblepharomycota;c__Sanchytriomycetes;o__Sanchytriales;f__Sanchytriaceae;g__unidentified	0.152563791	0.807298629	-0.966585419	1.271712971	0.857482057
k__Fungi;p__Mortierellomycota;__;__;__;__	-0.681617151	0.14849804	-1.404155921	0.040921525	0.548331308
k__Fungi;p__Mortierellomycota;c__Mortierellomycetes;o__Mortierellales;__;__	-0.681617151	0.14849804	-1.404155921	0.040921525	0.548331308
k__Fungi;p__Mortierellomycota;c__Mortierellomycetes;o__Mortierellales;f__Mortierellaceae;__	0.471630105	0.46176957	-0.658972559	1.602232739	0.629036
k__Fungi;p__Mortierellomycota;c__Mortierellomycetes;o__Mortierellales;f__Mortierellaceae;g__Mortierella	-0.660342543	0.270616894	-1.69704123	0.376356115	0.629036
k__Fungi;p__Mortierellomycota;c__Mortierellomycetes;o__Mortierellales;f__unidentified;g__unidentified	-0.801860831	0.19585994	-1.859461279	0.255739587	0.629036
k__Fungi;p__Mucoromycota;c__Umbelopsidomycetes;o__Umbelopsidales;f__Umbelopsidaceae;g__Umbelopsis	-0.681617151	0.14849804	-1.404155921	0.040921525	0.548331308
k__Fungi;p__Mucoromycota;c__unidentified;o__unidentified;f__unidentified;g__unidentified	0.842972897	0.073404784	0.076401497	1.609544156	0.548331308
k__Fungi;p__Olpidiomycota;c__Olpidiomycetes;o__Olpidiales;f__Olpidiaceae;__	0.272040302	0.625768889	-0.714324348	1.258405148	0.729213264
k__Fungi;p__Olpidiomycota;c__Olpidiomycetes;o__Olpidiales;f__Olpidiaceae;g__Olpidium	-0.595434383	0.252915488	-1.440504826	0.24963595	0.629036
k__Fungi;p__Olpidiomycota;c__Olpidiomycetes;o__Olpidiales;f__Olpidiaceae;g__unidentified	-0.681617151	0.14849804	-1.404155921	0.040921525	0.548331308
k__Fungi;p__Rozellomycota;__;__;__;__	-0.338158577	0.594464664	-1.467264261	0.790947076	0.702630415
k__Fungi;p__Rozellomycota;c__Rozellomycotina_cls_Incertae_sedis;o__GS05;f__unidentified;g__unidentified	0.311036631	0.616521773	-0.794078086	1.416151318	0.721647228
k__Fungi;p__Rozellomycota;c__Rozellomycotina_cls_Incertae_sedis;o__GS06;f__unidentified;g__unidentified	-0.681617151	0.14849804	-1.404155921	0.040921525	0.548331308
k__Fungi;p__Rozellomycota;c__Rozellomycotina_cls_Incertae_sedis;o__GS07;f__unidentified;g__unidentified	-0.681617151	0.14849804	-1.404155921	0.040921525	0.548331308
k__Fungi;p__Rozellomycota;c__Rozellomycotina_cls_Incertae_sedis;o__GS10;f__unidentified;g__unidentified	0.272040302	0.625768889	-0.714324348	1.258405148	0.729213264
k__Fungi;p__Rozellomycota;c__Rozellomycotina_cls_Incertae_sedis;o__GS11;f__unidentified;g__unidentified	-0.553378075	0.246835931	-1.376287855	0.269523908	0.629036
k__Fungi;p__Rozellomycota;c__unidentified;o__unidentified;f__unidentified;g__unidentified	0.86155476	0.164560349	-0.18781339	1.910913396	0.580050294
k__Fungi;p__Zoopagomycota;c__Zoopagomycetes;o__Zoopagales;f__Piptocephalidaceae;g__Syncephalis	-0.170880778	0.814328289	-1.461439379	1.119677653	0.863198969
k__Fungi;p__unidentified;c__unidentified;o__unidentified;f__unidentified;g__unidentified	-0.105155364	0.363801407	-0.307738838	0.097428105	0.629036
